# Supplementary material for: Metabolomics of Photosynthetically Active Tissues in White Grapes: Effects of Light Microclimate and Stress Mitigation Strategies
Source: Metabolites. 2021 Mar 30;11(4):205. doi: 10.3390/metabo11040205 (PMC8067353; doi:10.3390/metabo11040205)
Supplement: Supplementary file 1 [file metabolites-11-00205-s001.zip]

Archive with 3 entries (3 files):
- Supplementary Materials_vs13.docx
- Supplemental File 2 - Seed (LCMS results)_vs4.xlsx
- Supplemental File 1 - Exocarp (LCMS and GCMS results)_vs6.xlsx
