# Supplementary material for: Metabolomics of Photosynthetically Active Tissues in White Grapes: Effects of Light Microclimate and Stress Mitigation Strategies
Source: Metabolites. 2021 Mar 30;11(4):205. doi: 10.3390/metabo11040205 (PMC8067353; doi:10.3390/metabo11040205)
Supplement: Supplementary file 1 [file metabolites-11-00205-s001.zip › Supplemental File 2 - Seed (LCMS results)_vs4.xlsx]

## Sheet: Table S1
Supplemental Table 1: relative level of compounds detected by untargeted LCMS profiling of semi-polar extracts from seeds samples
Compounds are sorted on retention time (column D).
	Compound mass cluster info						Compound annotation info									Sample Name	Seed Green__NK_LL _5	Seed Green__NK_LL _6	Seed Green__NK_LL _7	Seed Green__NK_LL _8	Seed Green__NK_HL _13	Seed Green__NK_HL _14	Seed Green__NK_HL _15	Seed Green__NK_HL _16	Seed Green__K_LL _21	Seed Green__K_LL _22	Seed Green__K_LL _23	Seed Green__K_LL _24	Seed Green__K_HL _29	Seed Green__K_HL _30	Seed Green__K_HL _31	Seed Green__K_HL _32	Seed Veraison_Nir_NK_LL _36	Seed Veraison_Nir_NK_LL _37	Seed Veraison_Nir_NK_LL _38	Seed Veraison_Nir_NK_HL _42	Seed Veraison_Nir_NK_HL _43	Seed Veraison_Nir_NK_HL _44	Seed Veraison_Nir_K_LL _48	Seed Veraison_Nir_K_LL _49	Seed Veraison_Nir_K_LL _50	Seed Veraison_Nir_K_HL _54	Seed Veraison_Nir_K_HL _55	Seed Veraison_Nir_K_HL _56	Seed Veraison_Ir_NK_LL _60	Seed Veraison_Ir_NK_LL _61	Seed Veraison_Ir_NK_LL _62	Seed Veraison_Ir_NK_HL _66	Seed Veraison_Ir_NK_HL _67
Main effect factor (from ANOVA analysis)	Cluster ID	Nº of peaks in cluster	RT (min)	Mass list	Relative intensity list	SIM (put Ion mass)	Mass Calculated ([M-H]-)	Elemental Formula	Put ID	Level of annotation	ppm	Fragments (mz)	UV (nm)	Reference/Database	Compound (sub)class	Max value	F026301	F026302	F026355	F026347	F026358	F026306	F026329	F026344	F026320	F026300	F026298	F026309	F026362	F026351	F026307	F026317	F026304	F026321	F026334	F026312	F026342	F026335	F026311	F026337	F026346	F026331	F026323	F026357	F026356	F026339	F026363	F026341	F026352
	1	12	1.78294	2.80908264E8;3.64869385E8;4.48830719E8;5.3279248E8;6.16753784E8;7.00714966E8;7.84676025E8;5.34790222E8;6.18751282E8;3.66867645E8;7.86674194E8;4.50829193E8;	999.0;915.07;626.96;602.49;491.62;382.7;294.69;168.76;166.75;143.95;142.87;123.1;	280.908										81922.8	38399.5	65380.9	35470.2	41874.2	41474.3	42779	30624.5	37714.7	31540.7	51816.9	58136.8	72401.9	39333.7	81922.8	61394.7	55804.5	44255.8	24918.8	26550.4	34919.3	35126.6	28753.5	48334.3	34395.7	33584.8	27080.6	27692.3	40940.8	37076.8	32933.1	37531.5	36104.6	29769.9
	3	110	1.80402	1.28960312E8;2.96881836E8;3.80843719E8;4.6480484E8;5.48765991E8;6.32726807E8;2.98879974E8;1.30957596E8;7.1668866E8;3.82841766E8;8.00649536E8;4.66802856E8;5.50763794E8;6.3472522E8;8.84610718E8;7.18687256E8;8.02648376E8;8.86609497E8;2.14918976E8;3.78828094E8;9.68572693E8;9.7057074E8;4.62789215E8;2.94866455E8;1.052534546E9;1.054532227E9;5.46750366E8;2.97885468E8;3.81846588E8;8.01650818E8;8.85612915E…	999.0;372.88;269.69;175.0;138.13;99.2;80.72;79.08;77.17;74.33;59.84;59.16;56.15;45.71;42.49;41.76;38.62;31.5;27.51;24.95;24.2;20.29;16.62;14.59;13.89;13.23;13.2;12.46;11.75;11.56;9.64;9.59;9.56;9.23;8.88;8.63;8.31;8.28;8.22;8.04;8.02;7.97;7.85;7.5;7.39;6.92;6.85;6.52;6.22;6.13;6.04;5.8;5.69;5.6;5.29;4.91;4.9;4.68;4.39;4.35;4.17;3.98;3.95;3.79;3.77;3.7;3.48;3.44;3.3;3.28;3.15;3.1;2.99;2.79;2.76;2.…	128.96										9.76055e+06	6.89736e+06	7.11074e+06	8.32937e+06	7.78602e+06	8.19929e+06	6.97538e+06	7.39293e+06	7.60013e+06	7.32586e+06	7.14536e+06	6.78871e+06	6.80885e+06	8.62105e+06	7.17091e+06	6.94411e+06	7.14732e+06	3.35035e+06	3.27989e+06	3.46179e+06	2.75593e+06	3.71215e+06	3.35959e+06	3.04657e+06	3.4024e+06	3.52547e+06	3.05202e+06	2.9218e+06	4.49701e+06	3.92039e+06	3.45839e+06	4.40642e+06	3.61153e+06	3.63513e+06
	5	47	1.83741	3.56156097E8;4.4011734E8;5.24078674E8;6.08039673E8;2.16939041E8;3.57159149E8;6.92001099E8;7.75962341E8;4.4112085E8;1.26943993E8;8.5992334E8;4.84107391E8;5.25082153E8;5.26077454E8;9.43884644E8;6.10037231E8;7.51275085E8;6.93998474E8;6.09043274E8;4.4211557E8;6.06024109E8;8.35236084E8;5.22063049E8;7.77960266E8;1.027846802E9;6.93004517E8;8.61921875E8;9.1919751E8;6.89985535E8;4.01147552E8;9.45883179E8;…	999.0;418.42;265.06;168.28;163.49;137.46;109.43;69.99;52.83;51.42;45.29;42.15;36.25;31.95;31.07;28.09;27.88;26.54;25.73;23.27;22.54;22.46;22.25;21.8;20.02;17.59;17.53;17.11;16.06;15.39;15.28;12.63;11.78;11.7;11.58;10.72;10.32;8.74;8.59;8.46;8.44;7.98;7.64;7.51;5.39;5.01;4.14;	356.156										972412	9180.45	1265.49	3196.43	3851.4	8679.3	5869.89	3326.44	1160.43	2678.42	5097.82	1225.06	1143.66	6726.31	6604.24	4014.15	1055.96	646350	615996	704920	717314	720606	644076	722116	671918	699977	785084	778406	792278	972412	583239	956934	857128	655517
	12	9	1.92772	2.15007523E8;3.0105542E8;2.58997162E8;2.80151306E8;2.98968689E8;4.42203949E8;3.66199219E8;3.2414093E8;1.69002045E8;	999.0;304.51;280.06;168.59;104.35;90.99;77.23;63.33;36.0;	215.008										225582	178227	119172	154202	138809	158860	164745	125218	100056	142549	103843	88227.8	114026	135684	129113	110673	139598	160187	84175	127107	62772.6	130908	93924.4	118022	92359.8	182388	159729	123101	225582	217074	103613	191275	146402	146155
	13	40	1.94982	1.45061874E8;1.31046417E8;1.04035378E8;1.46065063E8;3.2908667E8;1.13035706E8;3.15071106E8;2.91130859E8;3.94230499E8;1.14019699E8;3.30070587E8;2.73012878E8;5.13111877E8;2.85101868E8;1.09040802E8;4.13048035E8;2.77115234E8;3.30089874E8;4.99096222E8;3.31084991E8;3.16054993E8;2.74044586E8;3.95214508E8;3.16074432E8;3.95233765E8;2.92134216E8;3.17069153E8;4.57037964E8;5.97073059E8;5.14095886E8;5.14115112…	999.0;189.05;62.84;54.15;37.73;16.54;15.08;12.83;9.61;7.9;7.37;5.55;3.81;3.33;2.77;2.75;2.63;2.53;2.46;2.15;1.88;1.46;1.11;1.06;1.04;0.77;0.73;0.66;0.65;0.59;0.55;0.48;0.33;0.29;0.27;0.26;0.23;0.21;0.18;0.15;	145.062										3.52266e+06	3.2819e+06	3.43031e+06	3.52266e+06	3.23163e+06	3.36979e+06	3.26982e+06	959768	3.02312e+06	2.81992e+06	2.47692e+06	2.59249e+06	2.83346e+06	2.64024e+06	2.89482e+06	3.31273e+06	2.97371e+06	712961	424649	627473	332238	616643	533656	484387	431293	886404	671736	545489	1.16503e+06	1.04753e+06	629657	828263	683078	540783
	14	17	1.99887	1.18051041E8;3.09022766E8;2.99117584E8;1.1905442E8;5.26117615E8;3.6406485E8;6.10079224E8;3.54151581E8;5.27121094E8;5.44128601E8;2.15991653E8;4.7207959E8;3.58134979E8;7.11127136E8;3.07007141E8;5.28115417E8;1.211355835E9;	999.0;65.9;62.17;34.31;30.44;6.22;4.93;4.5;4.44;3.67;3.6;3.21;2.91;2.65;2.62;0.96;0.9;	118.051										2.47113e+06	270950	735195	607230	438117	375216	344876	326194	891467	421361	284795	529592	346274	296563	282809	318031	474234	74191.5	79844	71849.5	89258.7	85209.5	129852	71743.8	61644.4	65471.2	83310.3	66235.7	144329	64476.7	64347.5	100229	78040.5	85184.6
	17	14	2.03081	6.44216614E8;2.21066681E8;6.50214905E8;9.86334045E8;6.45220703E8;2.63077209E8;7.45265442E8;6.51218201E8;2.81087738E8;9.87337769E8;4.8216452E8;8.06270081E8;1.087382568E9;9.92331848E8;	999.0;920.16;659.68;390.52;204.48;196.44;185.55;150.15;127.27;116.38;94.21;90.46;51.24;47.58;	644.217										126936	5181.02	1497.95	5084.62	3692.21	4375.99	2927.93	7629.9	6024.81	1478.61	10811.3	13706.4	12833.8	1059.69	6771.2	7090.24	6564.48	45128.3	30647.2	31893	39197.5	53458.9	41137.5	45642.9	42317.6	35101	77789.9	53537.3	71768.9	34500.3	16078.8	47978.5	62906.6	41032.3
	19	2	2.03396	4.73162323E8;4.74165619E8;	999.0;84.11;	473.162										373831	228440	92890.4	168402	99649.3	153092	200858	139473	84748.5	164622	93337.8	104430	163393	136621	91958.8	118126	120061	219737	100471	176781	87357.4	168765	120038	151710	109762	268829	223256	181635	373831	318739	172223	320504	189546	156786
	20	32	2.05716	4.87177979E8;3.55088043E8;6.97204224E8;8.29295898E8;1.33033569E8;6.9820752E8;5.17140869E8;8.5925769E8;3.56091553E8;4.82128052E8;5.31204163E8;2.83066986E8;1.039321167E9;1.03003853E8;8.60261292E8;6.79193848E8;6.17240906E8;8.24244507E8;6.70243896E8;8.1123645E8;5.71138672E8;5.18146362E8;3.07114532E8;3.72114655E8;2.60088654E8;6.71227417E8;6.63210205E8;6.71202942E8;6.58167664E8;4.59182953E8;6.07135864E…	999.0;433.7;392.69;116.51;113.67;81.78;53.83;52.16;44.24;39.35;36.08;29.52;22.41;20.35;15.84;15.79;14.31;13.86;13.76;10.73;9.23;8.67;8.1;7.29;7.11;6.27;6.09;5.19;4.52;3.41;3.2;1.76;	487.178										473522	376650	354568	400584	374994	328766	371051	408488	315158	425991	388042	418046	473522	348219	324532	395869	404857	40544.2	27028.9	32205.8	27050.1	38945.6	30700	26581.3	26527.8	27983.2	25428.4	26180.5	45694.8	27677.8	66604	43292.9	33311.4	31315.3
Véraison (Ir/NI)	21	20	2.08157	1.79056015E8;2.25061554E8;2.23045944E8;1.13024506E8;1.61045425E8;1.43035095E8;1.01024467E8;1.19035141E8;1.80059555E8;1.31035126E8;2.26064713E8;5.65161804E8;9.5013916E7;1.25024498E8;5.66165466E8;2.64072418E8;1.14027878E8;1.02027878E8;4.47099243E8;9.0027855E7;	999.0;651.75;181.04;157.09;153.07;134.46;119.2;61.84;60.61;48.62;45.97;41.95;8.55;8.21;6.95;5.36;5.22;2.19;1.41;1.37;	179.056	179.056	C6H12O6	hexose sugar	3	0.539496	161.045		Masses Japan	sugars	2.38192e+07	2.55473e+06	6.10445e+06	5.51543e+06	3.95919e+06	3.98419e+06	3.49212e+06	3.54993e+06	6.29783e+06	3.9169e+06	2.81099e+06	4.5759e+06	4.02409e+06	3.31818e+06	3.7675e+06	3.1715e+06	3.60788e+06	8.51553e+06	9.86273e+06	9.91427e+06	9.33873e+06	9.20363e+06	1.19096e+07	9.40357e+06	7.95105e+06	8.11771e+06	8.98663e+06	7.89069e+06	1.09579e+07	8.15813e+06	6.15817e+06	8.22813e+06	8.61879e+06	6.72372e+06
	24	35	2.10735	3.87114136E8;3.41109009E8;7.2923053E8;6.83224854E8;3.88117493E8;7.30234314E8;3.42111969E8;6.84227905E8;3.85098633E8;7.27214966E8;7.31235535E8;4.26125153E8;1.025341919E9;6.8523053E8;4.04104095E8;3.79082733E8;4.29125E8;1.07034021E9;5.93156616E8;1.070842285E9;1.07134436E9;4.27128662E8;1.027347412E9;1.241398926E9;4.45130951E8;4.41136078E8;4.25141205E8;7.68241272E8;8.89267334E8;4.43123383E8;4.57130798…	999.0;446.35;286.02;198.83;144.53;81.14;57.69;53.53;23.74;22.64;18.36;15.75;12.6;10.77;7.69;3.87;3.35;3.25;3.04;2.52;2.33;2.23;1.6;1.59;1.47;1.35;1.24;0.98;0.84;0.74;0.67;0.62;0.57;0.46;0.37;	341.109	341.109	C12H22O11	sucrose [M+FA-H]-	1	-0.218112				sugars	3.42428e+07	6.96695e+06	3.02029e+06	5.32429e+06	4.03522e+06	5.4113e+06	6.32406e+06	1.01772e+07	3.64915e+06	6.64632e+06	5.83369e+06	5.03184e+06	8.80574e+06	1.11253e+07	5.84683e+06	5.69301e+06	5.30206e+06	3.12935e+07	3.06696e+07	3.1375e+07	3.24082e+07	3.25743e+07	3.04437e+07	2.99693e+07	3.19144e+07	3.20036e+07	3.00013e+07	3.17561e+07	3.01181e+07	3.27983e+07	3.13464e+07	3.10876e+07	3.23856e+07	3.0967e+07
	25	16	2.10145	6.67193604E8;2.7410437E8;6.16220459E8;5.02177704E8;1.77040421E8;5.95171814E8;4.05124756E8;6.68196838E8;6.2518335E8;1.040324463E9;1.021311218E9;6.17223938E8;1.153355225E9;9.58337402E8;5.01093903E8;8.3425177E8;	999.0;638.25;630.51;619.66;391.97;350.68;347.68;218.18;138.3;135.94;122.59;107.04;99.79;93.43;71.24;37.61;	667.194										184978	181402	136166	104825	184978	39228.4	98701.5	48105.6	92548.2	117965	132440	117137	74709.3	55726.4	75149.5	112816	101715	1416.83	1101.97	1125.53	1231.68	1121.42	1424.91	1013.32	1288.94	1044.03	1186.89	1031.53	1164.67	1065.87	1423.83	1031.56	1372.57	2869.03
	31	10	2.16354	4.31103973E8;4.32107483E8;7.19201843E8;7.7321991E8;4.17125E8;7.20204834E8;7.74223694E8;5.44187927E8;7.71240723E8;1.072348022E9;	999.0;138.15;50.57;46.03;12.31;11.68;8.66;8.47;3.88;2.57;	431.104										125651	30452.7	6562.02	18917.5	15558.9	22668	25443.7	42525.9	11586.9	23416.5	22923.3	18548.6	33802.4	32672.9	24833.3	24541	20442.7	98366.7	96318.7	109735	113613	109218	100508	110553	117617	105363	114554	108609	103251	114491	106053	89697.5	105803	109051
	32	13	2.17869	3.31088104E8;2.79052765E8;3.69044128E8;7.69165649E8;7.11160461E8;6.51138794E8;3.09063324E8;2.78056366E8;3.99054413E8;2.72070282E8;6.14193787E8;7.09145325E8;5.61107117E8;	999.0;876.48;647.59;254.3;222.58;212.25;209.07;178.2;157.08;148.97;144.39;92.2;18.98;	331.088										84159.7	6006.56	84159.7	27521.6	34847.4	14589.6	53054.4	39673.4	82213.8	48422.9	60939.8	56611.6	22924.8	8846.89	33496.2	35427.3	57270.2	1407.32	1402.03	1087.65	1187.9	1154.41	1348.89	1051.42	1206.16	1024.12	1333.07	1428.89	1417.65	1355.19	1145.07	1377.67	1434.47	1048.66
	38	24	2.25025	1.91055984E8;1.27051407E8;3.27093048E8;1.589785E8;2.16983887E8;3.7309848E8;2.19014542E8;3.95066315E8;1.56962814E8;2.51040741E8;5.21135864E8;3.97047028E8;4.5703186E8;4.43052704E8;2.33006622E8;5.01058044E8;5.15037415E8;4.04992218E8;5.31106934E8;4.41036957E8;3.65020874E8;4.13115936E8;4.59157898E8;3.9701062E8;	999.0;155.77;68.53;29.06;18.82;13.45;10.99;10.86;7.38;7.37;7.08;7.07;6.81;6.16;5.74;5.2;4.51;3.92;3.71;3.57;3.45;3.26;3.24;2.88;	191.056										502826	387057	459591	456821	475339	368967	361385	389736	502826	350151	379736	393530	446192	370294	394317	480644	433321	1362.89	1344.72	1251.92	1141.55	1231.31	1301.71	1382.57	1105.33	1037.6	1328.72	1216.9	1070.9	1208.01	44214.1	1151.41	1383.4	1099.37
	40	22	2.244	2.37061523E8;5.79177551E8;5.8018103E8;5.51182678E8;4.91161774E8;9.21293884E8;9.47309937E8;2.38064713E8;2.67072144E8;5.35187683E8;9.48313293E8;9.22297607E8;5.52185913E8;3.27056763E8;6.03177917E8;7.41230469E8;9.4529425E8;9.23299927E8;9.49316101E8;1.289427124E9;9.46297913E8;8.15267517E8;	999.0;881.51;183.38;121.9;87.69;77.87;70.08;68.6;50.6;31.83;26.82;26.28;20.25;16.12;16.1;15.09;9.49;7.73;6.26;5.16;4.52;3.95;	237.062										2.91833e+06	449665	488057	490080	465470	572607	586660	641335	480871	616722	451531	679016	651827	727302	493100	469499	532784	1.95408e+06	1.9454e+06	1.99043e+06	1.77726e+06	2.26215e+06	2.0991e+06	1.6419e+06	2.51076e+06	2.27188e+06	1.61078e+06	1.88414e+06	2.74574e+06	2.51687e+06	2.31668e+06	2.76873e+06	2.23025e+06	2.28451e+06
	44	19	2.43716	7.81202515E8;3.33058838E8;6.01138184E8;8.79179199E8;7.82205627E8;5.89103027E8;1.123319336E9;4.21074982E8;6.35039795E8;6.99115662E8;6.02141846E8;5.55096252E8;7.63191284E8;3.51936615E8;6.07172852E8;6.59171021E8;8.8018219E8;5.87159424E8;9.17136963E8;	999.0;880.46;347.92;191.0;175.56;123.9;90.22;78.64;76.89;70.01;62.55;46.88;46.47;40.57;36.06;34.61;34.06;32.25;12.31;	781.203										214290	9269.59	5363.66	10369.6	18709.6	13161.6	8831.88	52822.6	5945.96	19913.3	14144.4	15410.8	27838.3	46203.3	15686.3	19811.9	19251.3	36006.8	10330.9	26292.6	20393.9	43744.7	21053.3	13117.5	17881.3	33939.1	28779.1	30478.7	61334.8	41903.2	20195.5	69181.7	42109.7	25399.6
Mature (Microclimate)	45	2	2.30789	4.93123505E8;6.44139587E8;	999.0;234.02;	493.124			unknown	4		nd				6924.92	1354.6	1396.68	1119.03	1324.88	1285.52	1224.69	1007.64	1084.19	1309.83	1275.97	1453.96	1083.41	1324.33	1012.95	1459.12	1421.68	1426.3	1155.99	1282.27	1434.04	1284.19	1404.32	1088.03	1194.57	1432.29	1022.52	1367.87	1015.98	1159.75	1130.61	1422.7	1150.27	1338.65
	46	66	2.3322	1.91019623E8;2.59022308E8;3.06076324E8;9.6969727E7;1.1100885E8;4.09038849E8;3.93043762E8;2.30990936E8;3.56999054E8;6.1114447E8;4.04053162E8;3.2302832E8;2.75021484E8;5.65047485E8;9.6960182E7;2.91016327E8;5.19052002E8;2.03019623E8;4.02975464E8;5.66105957E8;3.38066132E8;2.89032806E8;4.54976013E8;1.8498558E8;7.09121765E8;4.51049164E8;2.60025635E8;3.07079651E8;4.65088379E8;6.12148071E8;4.2100531E8;4.1…	999.0;701.82;357.7;260.81;254.2;221.7;180.19;156.8;141.15;140.17;93.9;89.38;88.37;50.72;50.59;47.79;45.95;40.71;40.57;36.17;34.83;33.85;31.74;30.5;29.87;29.84;27.66;26.21;25.46;25.39;17.79;17.37;16.66;16.62;16.39;14.73;13.87;13.73;13.72;12.84;11.23;10.97;9.78;9.29;8.96;8.65;8.2;7.21;7.09;6.96;6.86;6.82;6.78;6.75;6.68;6.64;6.52;6.2;6.05;5.56;5.36;4.85;4.13;3.14;3.08;2.79;	191.02	191.02	C6H8O7	(iso)citric acid	2	0.537117				organic acid	2.79152e+06	1.95329e+06	1.97529e+06	2.13615e+06	2.73283e+06	1.70658e+06	1.84385e+06	2.76616e+06	2.5521e+06	2.7058e+06	2.24598e+06	2.12328e+06	2.46566e+06	2.7596e+06	1.62324e+06	2.55066e+06	2.79152e+06	151615	115450	145102	105219	144711	125754	136210	117239	148343	110711	108514	212289	170192	158748	258746	139900	143362
	53	4	2.30671	4.57142242E8;6.65236877E8;6.71343689E8;5.1917865E8;	999.0;132.5;79.82;35.31;	457.142										154299	17649.7	11194.6	1227.36	9954.2	10124.1	18830.9	9310.27	5648.19	21085.9	20271.6	17267.5	12853.8	1112.4	1492.95	11565	13264.5	1327.26	1082.25	1409.64	1293.09	1092.63	1443.48	1279.09	1219.51	1288.57	1487.18	1042.19	1339.38	1183.6	1323.03	1298.52	1270.06	1173.01
	55	12	2.51345	1.3301416E8;1.34017578E8;3.20986359E8;1.73009125E8;4.71011322E8;2.7602475E8;4.55016418E8;3.78991852E8;5.97107056E8;5.13021912E8;8.12118652E8;3.50937195E8;	999.0;42.91;2.36;2.03;1.79;1.31;0.97;0.95;0.37;0.31;0.15;0.13;	133.014	133.014	C4H6O5	Malic acid	1	0.651058			standard	organic acid	116932	96813.2	71052.6	84929.2	100553	86585	116932	100738	88661.7	109564	111124	89475.9	95731.9	106473	98740.1	111078	95179.3	1284.17	1144.87	1483.66	1032.19	1045.44	1248.06	1389.23	1342.25	1052.22	1491.83	1355.4	1165.27	1141.35	1227.5	2846.52	1466.49	2634.75
	63	51	2.61895	2.59022278E8;3.5699884E8;9.6969727E7;3.93043549E8;5.19052063E8;4.54976227E8;2.89032898E8;2.60025574E8;4.09038879E8;6.17028748E8;1.42975021E8;5.52953064E8;7.79081909E8;5.20055176E8;5.490625E8;3.94046997E8;3.58002289E8;7.15006104E8;3.87009705E8;3.28967621E8;3.05027557E8;3.63036102E8;5.74922363E8;4.5597937E8;8.77058838E8;8.12982971E8;7.36975464E8;4.84986694E8;5.21056213E8;6.72899414E8;3.49053955E8;6…	999.0;363.38;271.41;263.79;241.21;158.23;70.87;58.29;42.63;42.08;36.03;31.93;25.74;25.69;25.44;21.67;17.09;16.34;16.09;9.22;9.0;7.92;7.67;6.85;6.78;6.53;6.27;5.53;5.33;4.82;4.72;4.32;4.18;4.1;3.86;3.02;2.79;2.71;2.62;2.42;2.36;2.21;1.82;1.72;1.72;1.41;1.27;1.16;1.03;0.9;0.77;	259.022										4.89739e+06	2.3385e+06	2.9219e+06	2.77205e+06	4.89739e+06	3.07471e+06	2.41652e+06	4.23603e+06	4.03819e+06	4.55782e+06	3.43782e+06	4.35215e+06	3.80461e+06	4.56854e+06	3.5675e+06	3.96068e+06	3.91774e+06	680620	585674	640436	611757	698693	698372	574924	633668	667604	582592	572149	827853	833534	818062	961600	614337	821248
	65	11	2.66435	3.33058838E8;3.340625E8;4.21074799E8;4.95111725E8;6.75175476E8;6.67125366E8;5.55096313E8;7.55141724E8;4.22078278E8;6.7617865E8;4.17124878E8;	999.0;89.22;67.87;47.6;28.71;25.49;17.68;8.62;6.85;6.36;5.44;	333.059										135049	5647.41	8851	8421.08	15301.4	9418.62	9910.94	9680.13	13577.2	11222.5	12936.9	19811.6	14035.8	11680.2	14810.8	11672	6514.18	79714.3	82449	76732.9	76953.7	93850.2	75314	70730.4	76448.3	75076.9	80274.8	88036.2	78095.7	91867.1	73897.3	99250.9	101807	84275.2
	72	4	2.75992	3.87113556E8;3.77085205E8;3.79082214E8;3.78088501E8;	999.0;386.53;95.86;38.33;	387.114										87638.8	1476.34	1220.76	1350.49	1489.55	1399.44	1127.66	5479.92	1428.54	1442.57	1436.13	1392.1	4857.4	6816.26	2544.07	3014.4	1185.08	36556.3	43582.4	40701.7	50860.8	63540.9	38471.9	33549.8	55249.8	41834.3	44016.6	47863.5	65812.8	76072.2	55817	83989.3	62158.9	54990.9
	73	27	2.75747	2.15032516E8;4.99152863E8;2.17029556E8;2.09081039E8;7.31269775E8;3.07125732E8;3.43102417E8;3.83192505E8;6.73264648E8;2.11078094E8;5.0015625E8;5.15147766E8;7.1335498E8;7.32273621E8;2.16036041E8;4.01107819E8;9.05381836E8;5.5730426E8;9.9045273E7;5.51197266E8;6.89259155E8;5.17214294E8;3.45099335E8;3.85189728E8;5.75219788E8;5.59301575E8;7.14358887E8;	999.0;359.59;267.17;244.9;133.7;83.24;77.3;76.55;67.35;54.17;49.38;49.25;45.76;40.88;39.49;38.47;36.58;30.23;28.4;27.11;22.06;19.91;18.57;16.93;14.72;13.79;11.44;	215.033										297473	78042.8	11350.5	26276	26577.4	28574.5	53166.5	25200.3	9985.53	35956.3	57127.2	45913.3	33516.8	37412.6	51781.6	39481.9	30974.5	1213.26	1088.59	1142.48	1456.94	1016.97	1450.3	1474.9	1012	1028.89	1333.7	1110.78	1056.04	1323.85	1386.03	1379.86	1386.31	1324.73
	76	13	2.81926	3.02984161E8;4.05015869E8;2.00952621E8;3.62050476E8;3.47010376E8;2.87017151E8;5.02992828E8;4.77095856E8;1.63024765E8;3.63005371E8;5.39037354E8;3.10965759E8;4.85077454E8;	999.0;629.38;275.71;231.44;212.39;209.79;185.86;136.04;110.23;66.62;62.18;37.51;26.56;	302.984										84903.1	45994.2	44407	52448.1	81584.7	58212.9	51506.9	69918.5	62485.7	62324.8	62066.2	62470	45263.2	84903.1	45239.1	63659.6	67479.7	1227.72	1226.15	1456.07	1402.97	1414.69	1146.63	1446.37	2585.5	1439.27	1109.27	1367.45	1036	1122.3	1390.48	1079	1239.26	1136.93
	80	12	2.93919	3.47215729E8;3.93221161E8;1.74107742E8;3.53167389E8;2.55071945E8;2.6707196E8;2.36099854E8;2.08054321E8;5.84322937E8;4.10211609E8;5.68336914E8;2.4912027E8;	999.0;977.72;714.5;614.66;269.61;153.61;152.12;138.04;119.41;103.14;98.97;97.1;	174.108										108539	7102.04	1281.9	1159.89	3290.91	1346.45	4770.21	1068.27	1008.35	2899.52	6408.4	5399.91	3741.38	1131.1	1066.24	3013.84	1167.09	1327.74	3697.87	3136.83	2712.47	1203.02	1105.43	1282.48	2659.9	1353.38	1047.77	1232.16	5160.63	2949.5	1062.78	1312.22	2636.96	1157.35
	84	3	3.01988	2.69069763E8;2.04087524E8;1.60061478E8;	999.0;556.77;166.21;	269.07										26997.6	1030.39	1160.84	6568.98	1243.58	1000.78	1018.87	1394.37	1202.68	1193.57	1307.86	1283.42	1346.88	1388.52	1160.35	1453.1	1461.8	17102.3	15334.2	10489.3	13057.9	12867.5	17309.2	15558.4	16900.4	15233.9	21251.9	15308.1	20796.5	15808.8	14048.4	20572.1	14839.6	15007.9
	85	15	3.07961	3.6903894E8;2.71071533E8;3.61066742E8;5.43150513E8;4.45183258E8;6.41117981E8;6.19294983E8;3.71034973E8;5.35178711E8;4.0509314E8;7.39085632E8;3.70042145E8;2.69051239E8;2.83103851E8;9.09290344E8;	999.0;612.07;243.71;211.35;205.68;189.28;119.15;78.77;72.86;70.26;57.81;46.73;30.68;25.7;24.99;	369.039										350340	55735.4	25191.2	33007	38380.9	34728	20907	10486.3	11766.9	17558.4	17150.7	11542.2	60241.3	18031.6	14279.4	12171.6	14698.9	3352.3	1101.66	1029.31	1423.99	1222.46	1192.4	1476.68	1156.02	1353.11	1318.53	1402.87	1277.53	1048.58	1423.78	1312.64	1102.61	1413.11
	87	3	3.07253	4.05028137E8;4.35957642E8;4.36966187E8;	999.0;689.48;163.4;	405.028										44724	1372.22	4915.1	4850.44	4755.87	6758.39	10190.7	2697.37	4484.68	4583.12	1481.57	1316.27	1245.16	4440.29	3772.46	1264.42	1053.82	28994.5	28859.1	36204.7	27435.4	33101.9	33835.4	26532.4	25589.4	44724	18001.5	24582.7	29841.8	44228.7	36738.2	29695.5	30000.7	35333.8
	89	7	3.0976	2.03019592E8;1.88056351E8;2.04022781E8;5.45135376E8;2.18066818E8;4.07046265E8;4.17028229E8;	999.0;218.69;60.42;20.55;12.06;11.76;6.39;	203.02										458707	217289	245598	222855	188324	207897	214979	216429	197426	218966	197890	218977	182431	230586	263736	201819	187508	331371	276508	283405	280832	330557	292824	300432	324544	317668	305819	280610	396605	383204	320866	445048	317296	378722
	91	43	3.08016	1.28035278E8;5.02983246E8;4.08923645E8;3.10956299E8;4.05015839E8;3.38988434E8;5.97042664E8;3.41029388E8;4.00951569E8;5.03985474E8;2.0694545E8;5.04980621E8;4.10920746E8;6.00950867E8;4.07013031E8;2.90982727E8;1.54998428E8;2.89990295E8;3.12953949E8;4.09923553E8;5.98045288E8;4.17015839E8;4.06018311E8;5.14983337E8;6.22920166E8;8.14946777E8;7.16979614E8;3.11956696E8;4.95011505E8;7.20887146E8;3.10968903…	999.0;114.41;107.82;75.0;58.84;49.21;31.75;27.3;16.42;15.55;15.09;14.24;12.82;12.0;9.72;9.28;8.48;8.31;8.26;6.73;6.7;6.42;6.31;6.2;5.99;5.97;5.76;5.28;5.11;5.08;4.54;4.48;4.41;4.05;4.04;3.42;2.92;2.86;2.74;2.64;2.62;1.9;1.26;	128.035										1.50078e+06	1.42288e+06	1.2586e+06	1.42598e+06	1.46149e+06	1.33661e+06	1.29737e+06	1.25244e+06	1.20955e+06	1.32862e+06	1.32867e+06	1.27285e+06	1.17859e+06	1.38611e+06	1.43712e+06	1.50078e+06	1.34296e+06	65550.6	31819.1	52588.1	33566.4	51295.3	42017	42090.1	38862.2	43249.2	38042.1	35277.6	66998.5	51914.8	87846.8	84710.4	42308.5	62363
	95	17	3.20736	9.6960121E7;3.14864014E8;2.10940292E8;9.8955925E7;3.06891937E8;2.16896759E8;3.45939209E8;2.98919891E8;3.90912964E8;3.15864807E8;2.64900299E8;4.12831177E8;2.42015503E8;2.63902924E8;2.16909302E8;3.37967163E8;3.77014374E8;	999.0;54.75;48.91;43.97;12.7;12.07;9.8;6.97;5.28;5.07;5.07;5.05;4.67;3.9;3.71;2.22;1.76;	96.9601	96.9601	H2O4S	Sulfate	1	-0.189769			standard	sulphur compounds	142637	110913	59412.3	142637	111133	116052	63360.4	101748	91909.6	72434.7	105254	63999.1	131684	101548	96397.4	95259.8	94793.1	1096.31	1094.28	1299.06	1436.95	1149.19	1204.5	1498.84	1461.58	1382.27	1113.38	1424.15	1010.29	1194.46	1357.26	1378.49	1297.63	1419.72
	97	4	3.28409	1.45014114E8;1.46017456E8;4.87130219E8;2.35045624E8;	999.0;45.56;37.36;23.9;	145.014										188868	21991.7	42134.1	23137.1	20253.8	20091.7	15535.1	21912.2	26312.7	37362.8	17065.2	17051.3	21346.5	18475.1	27513.8	14836.1	13674.9	112389	126484	133920	99369.9	160764	136551	182055	149582	188868	97760.7	76031.6	106474	132644	156935	137899	80326.1	153402
	98	3	3.18697	2.12988953E8;2.56978546E8;3.26969086E8;	999.0;196.18;158.36;	212.989										69698.9	8830.27	8319.5	3453.07	4054.72	3456.88	8726.14	5402.5	4817	7738.76	4019.56	4918.71	4051.87	1413.02	4481.49	3240.17	3546.22	1212.75	1318.3	10062.7	1349.29	8374.63	1389.78	1259.92	5033.71	1490.25	1055.2	1449.44	35576	14380.5	20729.2	69698.9	8074.28	2658.48
	102	2	3.64339	3.93221161E8;3.4721582E8;	999.0;841.95;	393.221										13962.9	1282.1	1312.57	1059.48	1450.14	1359.23	1283.89	1402.98	1065.6	1371.39	1485.71	1367.1	1170.95	1321	1184.79	1293.42	1029.53	2759.03	1419.16	1076.28	1287.57	1313.55	1218.41	1177.79	1229.75	1116.2	1385.41	1007.39	1387.57	1111.14	1235.77	1126.33	1025.22	3454.35
	105	3	3.59032	1.73104462E8;2.63099609E8;1.74107697E8;	999.0;135.75;41.07;	173.104	173.104	C6H14N4O2	Arginine	2	-0.366253			Masses Japan		46700.7	20409.9	7346.48	11593.9	17186.5	11520.3	14839.1	8922.36	9328.01	14907.7	18224.5	15313.4	14092.4	11103.7	11768.9	14305.2	14293.3	24469.4	8957.16	12170.6	9268.36	14712.8	16557.2	11031.2	7134.71	8033.5	15783.6	15782.7	3680.7	16415	19712.9	1098.69	14907.7	31666.7
	106	13	3.50297	1.84994141E8;4.02994629E8;1.30087372E8;5.79026672E8;5.36040466E8;5.67052124E8;6.77012024E8;6.03011719E8;6.34024963E8;4.03997894E8;4.70969696E8;5.3704187E8;5.80030151E8;	999.0;648.98;474.54;212.58;141.57;124.6;99.36;69.95;63.9;50.38;36.3;17.83;17.35;	184.994										192398	72401.9	97877.4	106614	180081	85776.3	77282.2	168206	109067	187131	129456	155740	149381	159103	113720	192398	143616	4303.37	1091.7	1435.87	1484.16	1115.24	1006.56	1387.06	1165.64	2517.79	1436.93	1160.29	3124.64	2671.54	9676.2	7038.73	1172.77	1034.4
Mature (Microclimate)	110	3	3.75627	4.93119659E8;5.83114807E8;4.94123077E8;	999.0;239.39;180.69;	493.12	493.12	C21H28O19	unknown	4	0.475746	493.1197: oxalate lost				73072	1463.56	1026	1101	1189.02	1282.03	1135.63	1288.92	1269.85	1465.2	1462.73	1354.9	1196.68	1079.31	1456.19	1194.47	1305.9	1220.83	1208.49	1058.91	1245.08	1091.71	1426.26	1072.5	1315.14	1322.37	1134.14	1416.61	1314.8	1085.59	1283.98	1012.74	1124.14	1002.93
	111	6	3.67797	1.1500367E8;1.61009048E8;1.82978485E8;2.00989029E8;2.72973602E8;3.4296402E8;	999.0;108.46;43.56;35.8;33.32;29.64;	115.004										30681.6	19787.3	30681.6	27114.9	11437	18873.4	20484.3	7328.02	18451.4	18158	9600.94	10383.2	10723.8	9567.06	11135.2	6478.27	12336.2	5206.03	1446.34	1057.01	1295.47	1222.06	1314.12	1386.52	1206.25	1021.15	1150.35	1146.31	2806.8	2915.34	2670.65	1481.01	1067.25	2718.25
	113	4	3.83493	1.5997937E8;2.7395932E8;2.46957993E8;1.42983521E8;	999.0;259.34;157.39;77.61;	159.979										27313.1	15479.7	22021.3	18553.2	21170.1	18263.9	19586.6	15188.4	21160.2	17199	17518.9	18477.4	15960.9	16083	14695.3	16903.8	19451.7	22153.2	19798.1	20681.9	20846.3	22020.4	19323.8	21891.4	21840.3	23051.7	19918.2	18287.5	23761.3	24891.1	22432.7	25658.8	25424.5	21448.6
	116	5	3.74978	2.70943115E8;2.74956085E8;1.48949646E8;4.02912292E8;2.02950226E8;	999.0;731.31;336.23;297.65;293.15;	270.943										11583	5393.78	7831.67	6028.11	7140.67	5997.29	7829.68	6053.96	8062.34	6170.29	6994.52	6429.79	6060.92	3552.44	5058.72	5164.11	6586.88	8019.58	7878.4	7052.18	7890.33	6954.75	8304.93	8081.23	8345.7	8041.46	6618.69	6119.58	9280.29	9109.28	8375.52	9686.93	9682.96	8816.97
	117	3	4.01805	1.47029831E8;1.48033096E8;2.150047E8;	999.0;44.59;41.81;	147.03										351919	63907.5	126725	175340	72414.4	178226	65772.4	73293.2	68726.2	70408	43535.2	38344.3	63745.2	149888	208572	1465.94	1423.18	1349.57	79882.1	84018.3	1493.43	94671.8	88214.3	67574	69913	91502	70938.5	1172.56	165139	121747	83574	178126	87646.7	92101.5
	119	4	4.14181	2.83068207E8;2.84071472E8;1.51026047E8;3.73063263E8;	999.0;99.98;97.68;94.87;	283.068										158119	1420.82	1055.49	2562.85	1262.46	1354.22	1332.88	1017.27	1289.69	1246.99	1074.63	1383.04	1187.93	1203.38	1252.22	1478.35	1455.2	54702.4	27863.1	34524.9	20093.4	26666.7	25624.5	40768.4	30020.5	44743.7	49489.1	54808.1	119851	158119	60820.7	95772.1	61803.2	84266.3
	121	3	4.33322	5.36112183E8;8.82196167E8;1.18051003E8;	999.0;927.16;389.24;	536.112										46431.1	28063.7	24357	30345	34808.6	34517	26938.5	33907.7	33828	28103.4	20394.9	22604.8	25191.1	46431.1	28474.3	32020.6	36447.9	1098.8	1389.34	1020.33	1325	1426.05	1448.74	1435.18	1025.79	1341.47	1325.77	1134.13	1198.37	1452.76	2839.57	3530.57	1358.18	2557.2
	123	9	4.43984	1.69014069E8;1.25024414E8;1.70017563E8;2.36988831E8;2.82994263E8;2.59009216E8;2.08994019E8;2.38986343E8;2.80978638E8;	999.0;210.6;74.62;53.65;10.25;7.89;7.67;5.6;5.58;	169.014	169.014	C7H6O5	Gallic acid	1	1.05257			standard	phenolics	1.32127e+06	3671.87	8653.57	4673.63	6127.6	91428.2	61794	69439.1	125599	86887.9	90888.6	108423	104786	12265.3	9822.98	3091.42	101342	432873	571122	728011	307934	563830	488784	553853	571501	610479	438615	422448	821324	915788	1.00535e+06	1.32127e+06	513101	698725
	124	4	4.00698	1.42050903E8;1.73008987E8;2.56031036E8;1.43054138E8;	999.0;133.22;43.04;43.01;	142.051										123677	45496.7	27671.8	123677	96262.1	92511.8	45715.4	52941.9	42791.1	37187.8	36030.5	36871.6	42397.9	91873.2	68721.9	46611.8	35984.7	1262.73	1408.4	1178.96	1426.38	1167.04	1499.42	1486.4	1313.84	1420.49	1328.57	1363.08	1368.1	1165.82	1318.38	3192.52	1140.59	1084.39
Véraison (Ir/NI)	127	2	4.48426	3.5909787E8;3.50145172E8;	999.0;506.65;	359.098	359.098	C15H20O10	syringic acid glucoside	4	1.39126				phenolic	18499.1	1330.47	1365.31	1231	1223.11	1313.88	1117.9	1499.44	1209.17	1061.36	1133.41	1448.92	1073.13	1293.53	1110.78	1336.98	1390.38	5232.96	4625.63	4438.46	5811.64	6349.26	6088.57	5004.73	10248.1	5748.61	6596.58	7291.76	12586.5	10473.5	7236.38	13367.3	8535.07	12543.8
	128	3	4.50855	4.29160919E8;2.67108276E8;2.64072052E8;	999.0;225.29;55.19;	429.161										44871.3	1348.35	1068.85	1207	1216.82	1173.51	1173.53	1107.83	1429.6	1254.07	1258.2	1051.95	1462.71	1415.57	1104.43	1207.15	1225.51	4190.09	5007.55	4353.19	2570	4102.12	4671.47	1494.21	3116.62	1137.6	1218.09	1485.66	5656.97	4901.79	3816.45	5276.41	4212.83	4498.49
	129	2	4.59922	3.4709787E8;3.48101471E8;	999.0;97.99;	347.098										67065.9	28824.7	6817.54	23390.6	27242.9	33111.4	19509.1	29087.3	12475.8	19441.5	33364.3	35931.4	33785.1	48266.1	31180	32354.1	30265.2	35503.6	38175.4	39631.4	39289.5	36345.3	33855.2	34644	40511.5	38265.8	35359.3	30552.4	52116.3	54990.9	38356.1	67065.9	47284.6	45344.4
	130	6	4.63747	8.65197205E8;8.66200684E8;8.67203918E8;9.55192932E8;8.81192688E8;9.01174072E8;	999.0;455.26;126.44;95.34;56.68;26.12;	865.197	865.199	C45H38O18	Procyanidin trimer (Pentahydroxyflavan trimer)	2	1.54022	289.057		Masses Japan/FlavonQ DB2/kanaya	flavan-3-ols	731800	54136.8	285864	462628	465924	572236	66390.4	327544	477061	277954	52564.4	305342	354509	731800	386333	64075.1	319707	11250.8	88034.4	85031.3	11730	125062	14078.4	11605.8	132571	113080	94351.8	74300.1	193363	162927	121774	217804	115724	147387
Mature (Microclimate)	131	2	4.78224	3.15071716E8;4.05066986E8;	999.0;131.35;	315.072	315.072	C13H16O9	Dihydroxybenzoic acid	3	1.39524			Masses Japan		46402.4	1449.84	1049.26	1045.21	1385.63	1126	1168.21	1144.01	1255.35	1057.43	1236.4	1208.98	1177.61	1214.67	1128.91	1269.43	1268.82	9357.84	7238.11	7745.17	10916.8	8869.66	8556.48	6355.22	10528.1	8724.5	8529.63	14462.3	15226.9	11158.4	4805.19	12547.4	13494.9	8387.46
	134	5	4.64904	8.68206543E8;9.02177551E8;9.57199341E8;8.79176636E8;8.97187561E8;	999.0;596.59;570.04;496.3;289.63;	868.207										15931.1	2803.77	3039.41	9278.72	10447.1	12163.1	6523.21	6653.32	9776.29	3430.15	3374.47	2818.69	7324.31	15931.1	8503.08	6762.9	5957.98	1476.93	1460.62	1407.89	1162.18	1082.63	1165.29	1400.38	1249.65	1218.47	1007.96	1434.2	1322.89	1211.77	1280.61	1465.57	1493.82	1045.81
	137	2	5.02246	3.45082245E8;2.99076904E8;	999.0;773.08;	345.082										25265.9	1468.99	1180.35	1019.88	1446.05	1106.58	1009.56	1242.67	1161.86	1016.81	1212.71	1448.04	1040.28	1066.57	1109.24	1437.43	1179.65	1086.23	1244.84	1441.6	1242.34	1097.06	3495.05	1328.87	1152	1010.65	1110.63	1195.13	8381.19	1161.45	1128.16	4442.49	1073.8	1189.82
	142	22	5.43172	8.65197388E8;8.66200439E8;8.67203552E8;9.55192505E8;9.56196106E8;8.6820697E8;9.01174011E8;8.81192322E8;9.5719928E8;9.0217749E8;8.79176331E8;9.03168152E8;8.97187439E8;6.09124146E8;9.66208557E8;9.33174438E8;9.28193115E8;8.9819043E8;9.04173096E8;9.58201355E8;9.091875E8;9.5021344E8;	999.0;489.56;148.18;108.48;51.02;28.57;28.32;15.33;14.7;13.06;12.05;7.58;7.13;7.07;5.62;4.95;4.47;3.92;3.56;3.46;2.93;2.31;	865.197	865.199	C45H38O18	Procyanidin trimer (Pentahydroxyflavan trimer)	2	1.32871	289.057		Masses Japan/FlavonQ DB2/kanaya	flavan-3-ols	367985	205253	206928	250809	239779	299218	223534	222030	269387	200538	179412	220944	220820	367985	250409	244254	193857	58824.3	54331.1	51180.5	51113.8	65365.9	59752.5	58518.6	63842.5	61465.8	57755.1	48905.4	89540.5	79849.8	71288.1	107635	64736	68865
	144	4	5.31355	3.04913757E8;2.04966522E8;2.32972656E8;2.17961823E8;	999.0;234.27;200.46;199.06;	304.914										28392.9	6407.91	1151.74	1496.17	1385.1	2522.4	3014.55	5635.38	1079.5	1040.99	6187.19	7824.71	6267.72	9514.4	10448.6	5525.02	1349.32	1211.01	21147	19110.7	21239.1	21575.3	18563.5	20826.8	21861	23174.2	23875.5	21043.7	19948.9	22226.7	19644.7	22007.4	20158.7	18972.3
Green (Microclimate); Véraison (Ir/NI)	150	7	5.87574	5.93129578E8;5.94132935E8;6.83124756E8;5.95135742E8;6.84128235E8;5.91113892E8;6.29105896E8;	999.0;257.08;107.24;38.96;34.73;20.65;19.29;	593.13	593.13	C30H26O13	(epi)catechin-gallocatechin dimer	3	0.818707	289.0721; 305.0669		Masses Japan	flavan-3-ols	116021	63810.2	65830.9	68053.7	98752	111773	81282.3	95824.7	98322.3	49734.9	61548.9	54906.9	54962.1	116021	82104.3	87655.7	82517.4	4378.47	3741.7	4411.73	4936.35	4612.26	4706.35	5132.13	4761.47	4047.73	4340.45	3487.95	6118.64	9382.16	13855.8	12883.6	6405.66	11085.3
	151	30	5.92512	3.3106665E8;1.69014145E8;4.21062317E8;3.32070282E8;6.63140869E8;6.64144531E8;4.22065216E8;4.61024445E8;3.67043274E8;4.32078125E8;1.70017563E8;3.940625E8;4.1501947E8;3.99054138E8;4.16082886E8;3.69040497E8;6.65146484E8;6.99117676E8;7.47093506E8;3.77072144E8;5.05014374E8;4.62028015E8;3.47061462E8;3.68046722E8;4.3308139E8;4.30991486E8;7.53136536E8;4.65088196E8;6.85122925E8;4.47035522E8;	999.0;172.1;152.88;140.22;113.71;29.2;24.16;23.32;22.95;16.55;11.47;8.61;8.54;7.2;7.03;6.17;5.57;5.3;4.27;4.27;4.14;3.18;3.07;2.6;2.5;2.32;2.12;1.84;1.65;0.9;	331.067			unknown	4						740924	1261.37	1039.69	1201.85	1276.41	1432.04	1164.11	1126.06	1242.89	1419.18	1283.45	1127.18	1408.15	1122.85	1299.56	1319.39	1160.79	61801.1	69792.9	42591.9	74826.5	81997.9	63356.8	43590.6	89660.1	55691	56494.9	97421.3	182711	77166.6	26901.8	110972	75828.5	86118.3
	155	3	6.14565	5.75119141E8;5.76122192E8;6.6511438E8;	999.0;274.55;139.76;	575.119										89081.3	3942.18	1490.54	6091.74	1380.28	3194.51	1158.54	1116.19	1373.15	1157.73	1000.05	2599.95	1031.86	3239.25	1386.47	1165.3	1320.55	46955	61959.4	55977.3	42592.2	54425.4	45816.1	52364.8	73826.7	72635.1	62684.5	57410.5	84530.6	89081.3	87068.6	89003.2	51796	63009.9
	156	3	6.24314	2.18103195E8;2.19106506E8;1.61081757E8;	999.0;74.78;47.17;	218.103										142001	77675.5	120501	120860	107965	115154	93386.9	91921.7	142001	103442	78599	93136.1	91471.7	110168	86938.6	84152.9	104575	58735.5	57443.2	59741.8	49984.7	73185.7	59564.9	59783.7	70516.2	72761.1	71975.7	60406.9	95709.4	78991.9	65037.2	85731.7	58999.1	71510.3
	159	3	6.44785	3.29087402E8;3.75092743E8;1.67034866E8;	999.0;382.55;191.14;	329.087										119643	4210.38	1311.85	1191.01	1299.61	2633.51	1192.72	1482.47	1190.48	1314.96	1114.01	1046.31	2495.36	5148.88	1411.27	1427.07	1182.14	32220.5	23298	34600	27554.6	31740.8	35505.5	26100.7	28109.8	35031.4	28915	34355.4	51935	31154.9	24004.2	62475.6	32312.7	27186.2
Green (Microclimate); Véraison (Ir/NI)	162	14	6.64999	3.95061584E8;3.41042969E8;6.11140076E8;3.96064941E8;3.51071655E8;3.6806192E8;4.06077515E8;8.97187927E8;3.43039978E8;6.12143188E8;3.90082703E8;4.35024261E8;3.73053589E8;8.98190918E8;	999.0;289.52;267.03;155.35;148.32;141.23;112.57;103.11;81.54;78.47;75.09;66.75;63.72;57.24;	395.062	395.062	C17H16O11	(epi)gallocatechin-conjugate	3	1.01402	88.9877; 305.0654		Masses Japan	flavan-3-ols	160904	65517.5	72557.6	80530.7	114403	155471	93422.9	124461	137117	52826.1	66514.6	60730.7	72435.2	160904	103178	105895	94472.8	1172.95	2633.81	3401.06	1309.02	2936.15	2794.4	3790.63	3136.39	3262.28	1465.85	1017.07	4408.19	5444.07	9012.66	8776.73	4089.99	8632.01
	163	8	6.68385	3.15071899E8;3.16074951E8;4.05066956E8;6.21145508E8;1.52011383E8;6.31151367E8;6.22149353E8;3.83059143E8;	999.0;135.07;51.68;38.92;23.36;16.89;10.41;8.14;	315.072										1.07231e+06	210804	1.07231e+06	301804	136795	112237	178643	80149.5	696614	492999	111906	350820	104649	108887	81131.7	118150	249176	117051	147269	128812	93479.2	103140	89990.4	229935	102364	113031	82216.8	87806.6	149907	110242	295063	202556	66782.2	88468
	164	3	6.66292	2.79108215E8;2.80111603E8;3.69103607E8;	999.0;96.12;35.21;	279.108										109749	21640.7	24856.1	21285.8	23123.2	25048	21207.3	23553.7	27277.1	20605.7	19795.4	17494.7	20517.3	27935.3	20324.4	20348.2	20267.7	24028.9	24985.4	20852.3	22777.2	22893.5	19974.4	19169.1	28466.2	21721.3	19661.2	14880.9	27161.8	24346.1	109749	30983.7	24805.4	38882
	166	3	6.93535	1.90928207E8;1.46938522E8;1.88912552E8;	999.0;950.41;205.49;	146.939										88643.5	46264.1	42973.6	72655	69956.2	74698	52125.4	59485.2	62066.5	58134.3	44050.1	38196.5	55217.6	77622.7	73067.6	52659.4	58943.4	53519.8	60261.7	61975.2	59593.3	69584.9	64423.9	60334.9	67909.8	73982.3	66258.3	63027.1	78514.7	77538.1	72364.7	88643.5	73244.7	78862.7
Green and Mature (Microclimate)	168	6	7.0487	3.15108124E8;1.53055664E8;3.1611145E8;4.05103516E8;1.79047073E8;2.53056183E8;	999.0;170.36;113.28;72.17;25.38;21.26;	315.108	315.109	C14H20O8	Vanillyl alcohol hexoside	3	1.32208	153.056		inhouse (tomato)	phenolics	238533	32426.8	33211.2	35762.3	36827.1	64092.1	53284.9	55305.3	60625	28791	31096.5	34187.5	48190.9	104778	54974.6	50886.5	35336.8	29106.1	46240.6	33347.4	36409.5	45927.9	37761.6	35972.1	44358.1	38727	49197.5	35550.5	61642.7	49958	48818.6	63347.5	47691.5	48809.1
	169	2	7.1299	7.20158386E8;7.20660095E8;	999.0;835.43;	720.158										20699.6	9153.15	8252.72	9459.19	8881.02	14978	13335.5	12637.2	12166.1	9232.87	7797.69	8603.38	12990.1	20699.6	12313	11072.7	9357.26	1129.01	1358.21	1164.35	1156.08	2710.93	1415.12	1290.69	1136.86	1212.55	1435.41	1422.52	2984.9	1492.8	1273.89	3632.11	1268.17	1375.42
Green (Microclimate)	170	2	7.32809	5.91113892E8;6.84127991E8;	999.0;691.75;	591.114	591.114	C30H24O13	pentahydroxyflavan dimer	4	0.882401	nd		Masses Japan	flavan-3-ols	12803.2	7273.56	6474.21	6752.35	10181	12438.2	9249.49	11193.2	10530.9	2880.97	7105.15	6547.96	6543.6	12803.2	9179.74	10223.5	9156.55	1234.74	1178.5	1175.89	1369.67	1085.25	1134.68	1117.08	1478.74	1369.59	1155.25	1393.9	1185.25	1066.07	1234.66	1134.17	1372.63	1365.55
	171	3	7.24205	5.39161316E8;5.83150818E8;5.4016449E8;	999.0;185.33;175.55;	539.161										37738.9	22315.1	5580.4	12388.7	12392.7	24266	20727.9	12801.6	7714.17	12143.7	12535.9	16795	11687.3	28964.7	20072.4	17437.7	11498.6	28413.4	22424.5	24616.2	22760.2	29179.6	24482.8	26682.6	29454.4	27678.4	26282.5	25859.2	34433.1	32271.7	31853.9	37738.9	27190.7	31779.1
	174	6	7.37259	4.51123932E8;4.52127502E8;5.41119385E8;2.89071472E8;4.87100861E8;5.42122681E8;	999.0;217.55;168.6;45.98;38.68;36.7;	451.124										385490	1133.4	1448.43	1302.97	1133.99	1126.86	1373.38	1236.07	1231.62	1182.1	1351.67	1439.24	1122.83	1183.17	1167.77	1435.08	1322.45	53436.4	40813	35760.3	57847.2	61433.6	46306.5	37246.9	65219.4	41138.6	44426.3	62336.4	76819	59786.9	37929.4	75205.2	77827.9	68239.1
	175	7	7.44558	6.16108337E8;3.25150024E8;6.17112122E8;3.47097839E8;3.74117096E8;4.63109192E8;5.05156006E8;	999.0;198.31;185.32;132.03;117.91;115.73;88.67;	616.108										102637	1074.94	4040.51	3215.1	1475.31	5661.07	1014.17	1466.5	3463.4	3031.34	1113.53	1366.44	1362.69	6215.84	3575.84	1274.41	1288.52	3629.05	4347.45	3030.39	3265.1	1111.92	4350.3	1230.16	1382.94	1475.21	1269.56	2578.06	3866.62	1412.44	1158.8	1296.59	1169.99	1189.32
	176	3	7.37507	2.8502478E8;6.83124695E8;2.86028259E8;	999.0;113.73;96.68;	285.025										118662	45675.1	103399	118662	76179.2	61239.5	49059.1	46463.6	87840.8	64950.6	55005.5	53871.8	47226.4	56506.9	45359.4	49565.7	47884.6	3374.47	4539.73	4622.25	1425.46	4925.49	4047.57	4826.07	4778.34	4313.04	2888.28	1279.68	5151.19	6527.22	12253.1	13217.5	4184.78	8087.19
	179	2	7.4898	4.35092712E8;8.65198303E8;	999.0;622.05;	435.093										8178.66	1007.6	1438.47	1195.04	1204.67	1252.17	1088.31	1113.13	1251.57	1011.56	1240.05	1215.15	1269.71	1010.09	1015.95	1153.53	1090.79	3126.9	2793.83	2686.45	3710.52	3733.39	2882.32	3338.68	4068.45	3523.61	4882.74	4799.22	5962.49	5130.31	1427.82	4889.7	5450.45	5109.43
	180	11	7.6689	1.46024597E8;1.44045334E8;2.07049149E8;1.34061035E8;4.13098694E8;2.74033081E8;4.35080597E8;1.35064484E8;1.18029892E8;3.36003357E8;4.14101807E8;	999.0;898.11;740.85;612.23;131.43;74.25;58.2;36.84;32.13;27.91;19.48;	146.025										205613	142356	11464.6	148676	87845.7	154038	114165	145967	10157.3	111537	89380	12399.3	127937	205613	126358	108598	97089.2	2488.6	1027.1	1454.15	1034.18	1177.22	1057.67	1262.19	1144.78	1465.77	1443.97	1106.46	3222.35	1155.14	1058.46	7174.08	1398.03	1242.34
Véraison (Ir/NI)	181	4	7.65449	3.77108307E8;1.69050461E8;3.78111755E8;8.63181702E8;	999.0;161.72;140.98;128.61;	377.108	377.109	C15H22O11	Unknown	4	1.66424	nd		Masses Japan		56024.1	3942.8	1230.95	1497.17	1196.72	3760.96	3367.48	1244.94	1391.94	1236.98	3086.27	3295.93	1197.29	5812.85	2852.77	3459.89	1210.4	33673.7	30769.9	32589.3	31819.2	37945.2	26018.2	37208.8	37271.8	39642.3	38669.6	36148.7	46703.3	53064.2	55825.2	53789.3	40581.1	56024.1
	184	2	7.77413	3.1507193E8;3.16075043E8;	999.0;93.1;	315.072										146862	12324.7	146862	25071.9	10264.6	7519.48	8852.76	6345.28	55434.6	37959.3	9530.84	23555.7	4838.99	7348.47	4757.46	7725.29	15747.9	15409.8	18578.5	16613.8	8366.58	9104.31	8228.38	23425.4	9977.25	11512.4	8930.31	8271.13	18400.5	10580.8	39726.8	26996	6444.7	8706.61
Green (Microclimate); Véraison (Ir/NI)	185	3	8.00236	8.971875E8;8.98191223E8;5.84625977E8;	999.0;498.32;399.02;	897.188	897.188	C45H38O20	hydroxy-procyanidin trimer	4	0.965906	nd		Masses Japan	flavan-3-ols	22757	12250.7	12477.4	13915.4	18127.1	22757	14115.9	20525.3	19341.5	9726.33	12680.8	11164.3	11347.2	19675.4	15039.3	17043.8	16703.9	1466.14	1110.67	1174.39	1229.93	1147.71	1321.06	1419.65	1273.86	1406.22	1111.42	1173.82	1382.43	3053.33	4124.43	3881.99	2882.43	3598.82
Green (Microclimate); Véraison (Ir/NI)	186	5	8.09448	5.94132813E8;5.95135498E8;3.05066437E8;3.51071777E8;6.07108582E8;	999.0;188.67;81.76;51.54;34.9;	594.133			unknown	4		nd				14686	7040.25	7500.59	8663.86	10079.7	13387.5	9874.85	10812.4	11501.4	6832.46	7543.34	7197.34	8718.54	14686	11847.4	9809.23	8575.37	4237.47	3987.92	4874.79	4068.45	4839.99	4698.8	3996.87	5500.17	6266.73	4057.52	3790.06	3300.9	5380.86	6256.79	5715.92	4427.38	5724.87
Green (Microclimate)	187	11	8.17652	2.03082321E8;4.07172058E8;2.35072266E8;2.04085876E8;2.71069672E8;4.08175507E8;2.49087891E8;4.29154083E8;2.19077316E8;3.4901236E8;8.65197144E8;	999.0;244.87;101.41;97.52;76.59;47.84;36.37;35.2;22.65;16.32;15.53;	203.082	203.083	C11H11N2O2	Tryptophan	1	1.37875			MotoDB	amino acid	50555.7	13057.1	8503.78	10797.1	11153.7	5286.4	6485.46	4489.02	6078.82	11546.7	7181.44	8627.07	6177.25	4378.66	4537.74	6896.09	6437.74	31847.3	22055.4	29435	30665.2	30667.6	27084	29203.7	29834.3	29169.8	30205.5	30458.2	41626.2	40229.3	30297.7	43124.2	39998.7	32921
Green (Microclimate)	189	3	8.39455	7.51150879E8;6.09124634E8;7.52154358E8;	999.0;974.11;367.17;	751.151			unknown	4		nd				21455.8	6072.85	7392.22	7589.08	11829.8	15395	16895.9	15640.8	15955.7	6530.2	10352	7492.63	11898	21455.8	8556.48	13274.1	12555.7	1138.59	1463.81	1060.3	1113.84	1007.62	1325.18	1350.08	1237.4	1437.75	1456.84	1346.63	1025.98	1377.69	1304.88	1066.56	1289.61	1197.52
	194	4	8.53256	4.51123901E8;4.97129517E8;5.41119385E8;4.52127411E8;	999.0;359.99;214.34;184.72;	451.124										67162.2	1415.91	1286.15	1458.71	1309.38	1100.66	1295.8	1478.84	1361.48	1256.69	1166.93	1497.76	1266.24	1138.05	1304.99	1201.63	1448.36	6609.43	5010.73	4861.69	5655.58	9510.51	4962.04	4139.34	6884.66	4656.01	5059.41	6606.45	7186.71	6024.2	4418.54	10130.2	7058.54	11010.9
Green (Microclimate)	195	4	8.36974	8.8219635E8;5.9111377E8;3.43090637E8;1.89076675E8;	999.0;713.24;446.25;145.98;	882.196			Unknown	4		nd				76565.2	35393.4	32359.4	34465	51937.7	68353.4	46314.5	55360.3	54759.2	26389.4	31322.7	30292.4	34462.7	76565.2	48910.2	51426.6	46192.9	3648.88	7212.52	3300.9	7449.1	3625.02	3806.97	9279.29	3994.88	3265.1	7563.85	3503.72	4199.69	9232.35	10718.8	11273.7	4080.38	10247.9
	201	6	8.92188	8.65197266E8;8.662005E8;7.20660278E8;8.67203735E8;9.55192688E8;3.07175903E8;	999.0;463.83;213.59;121.35;67.27;34.99;	865.197	865.199	C45H38O18	Procyanidin trimer (Pentahydroxyflavan trimer)	3	1.46972	nd			flavan-3-ols	306374	158256	132232	156856	184602	218863	182914	155470	194330	126504	146798	161536	186840	306374	194063	177419	149399	41275.5	62601.9	46922.6	45845.7	60613.7	58026.7	58273.8	68014.2	63171.4	64024.3	45106.1	89959.7	72225.8	66706.2	96603.1	56021	66299.2
	204	3	9.10983	3.45118988E8;6.13176575E8;2.99113251E8;	999.0;251.55;161.48;	345.119										39289.6	4603.36	4728.63	5423.61	4980.18	4724.65	4289.18	6340.3	4931.46	4928.48	4529.78	3962.07	5123.35	10216.9	4683.89	5268.51	5171.07	18201.7	12173.5	13615.2	15203	15840.3	14349	12642.8	15197	13212.5	14389.7	17459	29477.4	24643.4	13661.9	27276.1	20161.3	18224.5
Mature (Microclimate)	207	2	9.28106	3.00108551E8;3.81176178E8;	999.0;235.07;	300.109	300.109	C13H19O7N	unknown	4	1.09627	nd				39897	1281.63	1361.41	1435.25	1308.46	1437.11	1392.22	1131.27	1426.07	1012.47	1345.96	1060.31	1295.89	1369.65	1286.95	1405.28	1092.74	1123.2	1463.02	1436.08	3011.26	3215.79	2761.07	1357.17	3135.37	3157.21	3921.69	3772.77	5317.62	3491.79	1088.89	3699.3	3535.48	3831.34
	208	10	9.24498	4.51123901E8;4.97129486E8;5.41119446E8;4.52127502E8;2.89071442E8;1.58082108E8;4.98133057E8;4.87100861E8;5.42122742E8;4.03106415E8;	999.0;414.68;218.72;199.11;107.39;91.24;82.17;71.3;49.59;46.08;	451.124										251161	3530.32	3168.04	4740.5	3101.56	3889.71	2521.52	1438.15	2540.79	3427.23	1291.28	2997.5	1127.62	3496.6	3184.42	3144.92	3195.02	37419.2	25686.2	20932.7	34460.1	34680.6	22219.2	20034.2	38258.7	21056	21275	40576.1	46141.8	37300.5	17231	49515.4	47097.6	34471.2
	210	12	9.26805	3.74109161E8;3.75112152E8;8.83199097E8;3.64080109E8;8.79176758E8;4.18098572E8;1.66050827E8;3.28103363E8;3.66077148E8;3.91099152E8;4.04119568E8;4.16119659E8;	999.0;160.76;84.78;69.74;40.81;39.15;30.08;28.6;19.74;15.15;12.64;12.22;	374.109										677799	368691	126972	256565	293629	246686	264254	442198	149912	392465	398141	301398	392331	677799	291738	408236	388839	80415.8	86034.2	72366	75573.3	78767.5	68560.6	55401.9	90626.3	54705.4	66352.9	58478.1	112306	84383.1	86328.6	121252	70944.2	87499.1
	212	2	9.28239	2.82061584E8;8.66200867E8;	999.0;186.26;	282.062										21036.2	1367.14	1268.58	1089.99	1029.41	1321.14	1425.85	1034.05	1384.94	1280.06	1226.87	1455.16	1117.15	1087	1453.72	1198.65	1364.5	12642.8	8729.48	10106.5	9274.32	11406	8247.27	10578.8	10195	9586.52	14879.9	13639.1	17347.6	11997.6	7041.25	13103.2	11497.5	9660.09
	213	2	9.47204	2.8705896E8;1.20996521E8;	999.0;916.39;	287.059										7785.94	3219.37	1180.1	1166.19	1295	3678.71	1096.57	1409.23	1068.19	1158.46	1365.54	1194.9	2905.19	4350.82	2985.72	1326.8	1372.72	4361.76	2683.47	2489.59	3149.77	4364.74	4002.83	3537.53	4743.55	4356.78	4049.56	4877.77	7785.94	5126.33	4417.43	5137.27	3773.16	5103.46
	215	13	9.57253	6.23088135E8;3.12043823E8;6.2409198E8;1.3504512E8;1.80038223E8;1.50012436E8;6.45070557E8;4.01036041E8;3.33022461E8;6.4704657E8;6.46074036E8;4.23017731E8;3.270354E8;	999.0;655.59;252.24;228.46;193.65;71.01;56.3;35.87;24.27;17.49;16.33;16.07;14.6;	312.044										828234	18071.9	80904.9	51194.1	23614.8	62445.9	32514.5	31599.2	40097.1	33207.7	21964.3	24041.6	22551.3	51242.5	47378.7	17825.1	16775.2	5223.51	5319.82	5300.95	3985.39	7157.62	6013.83	3639.87	3734.2	2572.53	4155.17	1089.98	4740.97	5676.26	3974.47	5937.38	2713.52	4409.35
	217	2	9.62003	8.22289001E8;7.76283691E8;	999.0;714.02;	822.289										20088.1	10194.2	9157.41	20088.1	6809.33	13589	8357.14	15493.6	10449.6	13734	9657.28	9882.07	12665.5	15097.9	8579.76	9183.24	8855.12	1316.94	1274.26	1252.21	1444.9	1193.07	1138.23	1471.5	1050.91	1220.68	1303.21	1157.02	1397.27	3059.37	1065.88	3638.84	1404.94	1082.55
	218	2	9.65549	3.61113586E8;4.77160919E8;	999.0;767.89;	361.114										7891.33	1315.63	1213.83	1090.42	1114.97	1454.05	1161.66	1252.9	1346.83	1151.99	1163.89	1029.3	1211.19	1123.79	1375.1	1458	1315.67	4639.15	3873.58	4484.05	4175.83	4647.1	3490.8	3755.27	4084.36	5282.43	3864.63	3535.54	6849.36	5470.34	4988.13	7004.46	4533.76	5061.7
	222	32	9.89216	5.77134644E8;5.78138245E8;6.67129883E8;5.79140747E8;1.155276489E9;6.68133179E8;6.13110901E8;4.25087891E8;1.15628125E9;5.91113464E8;6.14114624E8;6.40130249E8;1.157283691E9;6.62151184E8;6.69136353E8;6.78145752E8;4.51103516E8;4.26090851E8;4.07076782E8;2.87055939E8;5.92118286E8;6.63154053E8;1.171271362E9;1.158286133E9;7.1115625E8;6.46125366E8;6.92130676E8;6.10127502E8;6.22127502E8;1.61024338E8;4.5210…	999.0;321.38;92.55;72.69;32.09;31.03;28.54;22.68;19.3;13.29;8.25;8.07;6.83;6.61;5.88;5.73;4.72;4.41;4.34;4.25;2.74;2.15;1.98;1.84;1.56;1.28;1.21;1.05;0.91;0.89;0.83;0.63;	577.135	577.135	C30H26O12	Procyanidin B1 (pentahydroxy dimer)	1	0.876571	289.072		Masses Japan	flavan-3-ols	1.08709e+07	6.93492e+06	7.12584e+06	8.49471e+06	8.23413e+06	9.54295e+06	7.01141e+06	6.74435e+06	8.39465e+06	6.39011e+06	6.12163e+06	6.84797e+06	7.0625e+06	1.08709e+07	7.60463e+06	7.00717e+06	6.12132e+06	3.30468e+06	3.2594e+06	3.23212e+06	3.15151e+06	3.85971e+06	3.5219e+06	2.94744e+06	4.24152e+06	3.43655e+06	3.15411e+06	3.05907e+06	5.76396e+06	5.4389e+06	3.88023e+06	6.61717e+06	4.1237e+06	4.3397e+06
	224	3	10.0001	4.13166168E8;3.67160583E8;1.65040436E8;	999.0;329.58;114.59;	413.166										30558.2	1260.06	1414.24	1248.23	1374.77	5528.01	1245.17	3937.21	3092.1	1330.19	1414.2	2920.1	4147.99	4323.97	3559.4	3236.27	2691.42	1155.94	1140.48	1418.06	1086.62	1065.62	1130.46	1124.47	1226.64	1329.05	1181.57	1301.06	2938	1119.71	1144.51	1311.52	1098.32	1162.5
Green (Microclimate); Véraison (Ir/NI)	229	23	10.0934	3.05066437E8;3.06069733E8;6.11140015E8;3.51071838E8;3.4104303E8;3.68061951E8;6.12143433E8;3.96065033E8;4.06077606E8;3.21061249E8;3.430401E8;3.90082764E8;3.73053741E8;1.67034866E8;3.52075165E8;3.19045624E8;3.42046356E8;2.61076691E8;1.3904007E8;3.67066833E8;3.93082428E8;3.81082489E8;3.69065338E8;	999.0;158.7;60.55;50.97;42.54;23.71;16.66;14.35;13.92;11.68;11.51;9.17;8.37;7.56;6.9;6.24;5.64;5.61;5.28;5.18;3.81;3.49;3.3;	305.066	305.067	C15H14O7	Gallocatechin	2	0.784746	125.024		kanaya	flavan-3-ols	2.18033e+06	1.30502e+06	880335	1.12902e+06	1.81933e+06	2.07066e+06	1.37382e+06	1.64812e+06	1.50317e+06	744529	1.08655e+06	1.05186e+06	1.04803e+06	2.18033e+06	1.51254e+06	1.70109e+06	1.53753e+06	160590	121212	180506	99372	126188	150035	192087	128742	133399	87079.4	92121.9	242011	274782	553382	588327	177113	424316
	234	6	10.2323	4.51123932E8;4.97129578E8;4.52127563E8;5.41119507E8;4.87100861E8;4.98133148E8;	999.0;345.44;194.32;159.72;76.19;72.69;	451.124										124305	1243.57	1084.46	1247.14	1351.77	1067	1421.83	1001.05	1072.03	1139.83	1298.02	1324.64	1053.32	1190.27	1481.04	1166.92	1136.42	27767.1	26596.7	14744.7	21114.5	27555.3	18420.4	15065	28427.9	16545.7	20409.5	32046.3	35640.2	28135.9	13787.4	35815.6	31218.7	25391.8
	237	7	10.1358	1.153260864E9;1.154265137E9;1.155266968E9;1.170259521E9;1.156269653E9;1.243256592E9;1.152251343E9;	999.0;611.74;208.28;99.07;55.56;36.02;33.85;	1153.26										361498	181722	184417	221721	230727	290275	216759	189899	272622	174717	166093	189838	235404	361498	227181	225079	185387	56640.5	68609.6	61788.7	57957.9	71634.1	67619.7	62387.2	78150.1	68419.9	64605.8	52849.7	99913	85409.4	68350	113113	67007.7	72036.6
	239	7	10.4246	3.44098328E8;1.36040344E8;3.45101654E8;2.98092957E8;3.34069611E8;3.88088226E8;1.37043716E8;	999.0;260.25;146.5;131.88;86.45;35.3;18.35;	344.098										460857	1089.55	1154.43	1063.98	1361.49	3063.51	1042.17	1485.17	1302.36	1114.44	1192.8	1391	1449.89	4794.41	1408.53	1406.39	1175.18	51393.4	41803.2	337869	403438	257817	53540.8	4946	29083.9	42770.7	2550.28	34238.4	40906.7	49415.9	4205.89	4634.9	19788.8	106741
	240	4	10.4314	2.99076935E8;3.00080383E8;1.37024414E8;3.89072113E8;	999.0;116.34;83.0;34.81;	299.077	299.077	C13H16O8	Hydroxybenzoic acid hexoside	3	1.02181	137.025		Masses Japan	phenolics	229426	84697.6	219567	95591	60855.9	50282.4	45666.6	40341.8	229426	145198	47622.2	139954	48634.6	49626.8	35844.7	40125.3	68649.8	36485.1	32618.5	26117.7	17002.7	20984.7	21010.4	50945.6	22135.7	22717.1	24722.5	33518	51659.7	27873.8	50057.3	54289	20435.9	19370
Green (Microclimate)	243	6	10.6885	8.81192444E8;8.82196106E8;4.53103607E8;7.63141235E8;4.97093689E8;6.73119385E8;	999.0;444.46;214.22;118.66;89.14;79.9;	881.192	881.193	C45H38O19	hydroxy-procyanidin trimer	3	1.14458	289.072		Masses Japan	flavan-3-ols	37050.6	20459.6	22822.9	24852.2	29631.5	37050.6	26305.7	32768.3	33621.4	16361.3	19450.4	18617.2	22882.6	33144.2	27438.2	30145.5	29460.5	1184.46	7683.53	1190.31	8604.2	8502.79	7747.16	8877.62	7361.39	7457.84	8914.41	6729.05	11032.1	10917.8	12403.2	14001	11547.2	13348.7
	244	3	10.6467	4.43191925E8;4.44195465E8;5.33187622E8;	999.0;202.13;57.14;	443.192										472462	231778	164612	288575	196635	251561	190433	200702	181569	195530	184807	221480	238411	301233	217027	218274	184662	292013	272774	245084	289987	306464	283274	217976	255274	265172	241718	235703	356173	335159	223150	374031	251029	230849
	246	2	10.7021	6.23140259E8;6.24143311E8;	999.0;324.95;	623.14										57479.3	1090.86	1106.36	1479.3	1245.69	2559.19	1023.55	1027.25	1023.41	1162.16	1328.99	1267.19	1285.77	3055.32	1318.01	1399.55	1480.25	28672.6	25327	24966.3	20540.1	31314.2	23065.4	20474.5	26766.8	24735.7	27171.3	22387.1	42411.3	47983.8	23818.9	57479.3	39013.2	24107.3
	250	45	10.801	5.77134766E8;5.78138245E8;5.79140686E8;1.155276733E9;6.67130066E8;1.156281128E9;4.25087891E8;6.68133179E8;1.157283936E9;6.13110901E8;4.26091003E8;4.07077026E8;6.4013031E8;5.91113403E8;4.63088165E8;4.51103577E8;6.78145874E8;6.14114624E8;1.158286865E9;6.09124817E8;6.45122192E8;6.15108398E8;6.41133667E8;4.08080414E8;5.58117371E8;6.46125366E8;6.16111267E8;7.11156311E8;6.10127869E8;6.63154419E8;7.4514…	999.0;321.66;72.83;71.77;70.97;44.48;38.86;22.27;14.89;13.11;8.06;7.25;6.63;6.09;5.5;4.76;4.39;3.93;3.87;3.65;3.64;3.62;1.85;1.43;1.35;1.2;1.1;1.09;1.08;1.01;1.0;0.99;0.9;0.85;0.8;0.79;0.78;0.52;0.52;0.45;0.45;0.43;0.4;0.39;0.34;	577.135	577.135	C30H26O12	Procyanidin dimer (Pentahydroxyflavan dimer)	3	0.665182	289.072			flavan-3-ols	1.91361e+07	1.37165e+07	1.37331e+07	1.61457e+07	1.69752e+07	1.6725e+07	1.38168e+07	1.37351e+07	1.71536e+07	1.29636e+07	1.29687e+07	1.40388e+07	1.47086e+07	1.91361e+07	1.5018e+07	1.5094e+07	1.3822e+07	6.33394e+06	7.09903e+06	6.84141e+06	5.42397e+06	8.34191e+06	7.2748e+06	6.6964e+06	8.26714e+06	8.08748e+06	6.78837e+06	6.00041e+06	1.12715e+07	9.68415e+06	8.49141e+06	1.26246e+07	7.2332e+06	9.42079e+06
	251	11	10.8541	4.52127655E8;5.41119873E8;5.14120239E8;9.03256042E8;4.69134979E8;5.36140991E8;4.89098297E8;5.52136047E8;5.19111877E8;5.65118225E8;4.88104492E8;	999.0;518.31;76.68;59.42;52.27;48.92;44.81;44.22;34.08;33.78;33.27;	452.128										369795	1427.77	1326.57	1170.87	1435.4	1196.5	1459.24	1490.53	1020.24	1192.17	1329.91	1106.96	1221.23	1081.84	1369.34	1124.45	1129.16	40375.8	28852.9	27320.1	49299	35842.1	33826.7	23203.3	41896.2	27393.3	20080.3	41482.3	45451.8	30591.9	17056.8	41203.1	45543.6	33040.5
	262	17	11.331	9.55193054E8;9.5619635E8;9.01174438E8;8.97187561E8;9.57199402E8;9.28193237E8;9.33184998E8;7.97167603E8;8.04161682E8;8.73193481E8;8.76689392E8;9.4220636E8;8.87178528E8;8.83686829E8;9.34188599E8;8.49204407E8;8.76187622E8;	999.0;476.3;358.23;157.03;138.91;81.42;51.36;45.47;45.31;38.8;33.46;29.87;29.81;29.62;24.39;20.79;19.0;	955.193										44202.2	22785	20181.1	24675.9	37688.6	39266.6	31961.4	27376.6	39116.5	19789.3	25443	25837	31990.2	44202.2	26924.1	25457.1	32514.3	1460.35	1163.09	1371.64	1251.03	1113.57	1016.75	1202.09	2625.52	2585.17	1053.44	1030.42	3424.59	1058.98	1387.19	3896.95	1245.41	1233.49
	270	42	11.59	2.89071594E8;5.79150818E8;5.80153931E8;2.90074921E8;3.35076904E8;3.79066925E8;5.81156616E8;3.25048553E8;2.45082001E8;3.36080292E8;3.07082123E8;3.52067047E8;1.3702449E8;3.27045319E8;3.74088013E8;8.69230591E8;3.80070343E8;5.97160645E8;8.70234314E8;1.79035141E8;3.90082672E8;6.15126831E8;3.08085663E8;3.75091675E8;8.71236572E8;3.73103912E8;1.66027328E8;3.2808252E8;3.89098907E8;6.23140503E8;6.16130432E…	999.0;458.02;148.58;138.16;106.43;36.85;31.65;27.88;20.78;18.05;15.19;10.39;7.83;7.7;6.78;6.56;5.49;5.47;3.55;3.07;2.35;1.72;1.58;0.98;0.92;0.87;0.69;0.63;0.51;0.49;0.46;0.45;0.44;0.43;0.42;0.38;0.35;0.29;0.28;0.21;0.21;0.19;	289.072	289.072	C15H14O6	(+)-Catechin	1	0.58041			standard	flavan-3-ols	5.02283e+07	2.06405e+07	2.45801e+07	2.59455e+07	2.51606e+07	2.52456e+07	2.11493e+07	2.21723e+07	2.74138e+07	2.07065e+07	1.9686e+07	2.31297e+07	2.38625e+07	2.64982e+07	2.2553e+07	2.08065e+07	2.04782e+07	3.27546e+07	3.13336e+07	3.48414e+07	2.50733e+07	3.28405e+07	3.10638e+07	3.10632e+07	3.20386e+07	3.36281e+07	2.77635e+07	2.62357e+07	4.23633e+07	4.00648e+07	4.2894e+07	5.02283e+07	3.33215e+07	4.09161e+07
	280	5	11.7343	7.2166864E8;7.221698E8;8.73193726E8;1.305273193E9;7.97673218E8;	999.0;520.6;449.66;365.29;258.02;	721.669										23391.3	8474.06	13692.4	11972.5	13843.6	19291	9703.28	13768.4	21755.5	12522.1	4904.32	7591.62	3749.85	23391.3	11373.8	16663.4	5448.47	1328.32	1394.19	1237.7	1404.76	1182.94	1312.75	1301.5	1394.77	1381.81	1064.1	1094.06	2917.12	1479.78	1174.62	2557.2	1495.73	1085.82
	283	2	11.8175	4.51124207E8;4.52127686E8;	999.0;201.61;	451.124	451.124	C21H24O11	Epicatechin hexoside	3	-0.379462	289.072		FlavonQ DB2	flavan-3-ols	32121.1	1228.2	1414.73	3294.93	4304.09	2631.77	1345.85	1387.34	1037.04	1410.49	1302.22	1274.55	2722.24	3673.74	2701.37	1318.47	1286.4	5058.72	4587.45	4393.57	5891.9	4862.85	4208.64	2876.35	4997.08	3272.06	3711.52	5792.47	6603.78	4777.35	2915.13	7287.82	5579.71	5012.99
Green (Microclimate)	285	7	11.972	1.63040039E8;3.61069275E8;4.1508786E8;3.72101379E8;6.51192505E8;1.19050255E8;3.93081421E8;	999.0;155.71;145.4;98.91;68.02;64.98;53.98;	415.088	415.088	C17H20O12	coumaroyl conjugate	3	0	163.04004: 88.9877		Masses Japan	phenolics	32543.5	1114.29	1311.05	1184.29	1176.89	1484.67	1472.37	2526.14	7156.2	1196.8	1054.35	1046.98	1171.12	11322.9	2955.61	7290.44	5230.47	1063.66	1234.87	1128.57	1356.05	1009.12	1409.47	1422.19	1388.98	1206.85	1303.4	1377.83	1299.08	1390.23	1177.08	1054.14	1476.27	1043.26
	289	16	12.4103	8.65197937E8;8.66200562E8;8.67203552E8;9.55192383E8;8.68206909E8;9.56195984E8;8.64189514E8;9.01173462E8;8.63183228E8;8.79176147E8;9.02177002E8;9.03168213E8;9.28192871E8;8.87179077E8;9.33184753E8;9.29196045E8;	999.0;487.1;150.97;46.53;30.39;22.1;20.92;19.54;19.15;15.72;8.06;4.54;3.51;2.89;1.55;1.54;	865.198	865.199	C45H38O18	Procyanidin trimer (Pentahydroxyflavan trimer)	3	0.694176	289.072			flavan-3-ols	582898	378822	415261	517467	492524	536563	399666	353396	528080	373490	340903	385364	449104	582898	426753	405381	366990	164146	157648	156996	153180	192509	166318	145619	212185	175608	144865	135779	278219	255413	172694	311072	190868	201586
	295	7	12.2465	2.9312381E8;2.94127136E8;3.83119141E8;5.8725531E8;1.31071396E8;3.61111298E8;3.29100494E8;	999.0;124.51;28.04;19.37;14.17;13.65;8.62;	293.124										816583	87677.3	118882	98651.4	99711.3	124975	88505.2	103283	144325	89522.5	82450.1	75064.1	91978.5	129243	92918.4	93027.5	88441.7	44339.8	48579.6	39978.1	48653.9	49292.5	48497.3	40593.9	52256.1	48465.6	42172.4	38427.4	69505.6	53777.1	816583	77482.4	51689	148224
	296	20	12.2716	6.5213269E8;6.5263385E8;5.76127075E8;6.53135254E8;7.20157837E8;7.20660217E8;5.76628723E8;7.21161316E8;6.5363678E8;1.305272217E9;6.51627014E8;1.306274536E9;6.70120605E8;6.70622131E8;6.5912146E8;6.97129761E8;6.9763147E8;5.92623535E8;7.27147949E8;7.38146362E8;	999.0;725.46;324.48;310.14;295.58;239.89;207.46;105.77;88.59;43.33;42.04;31.8;29.42;20.41;20.07;19.8;15.6;10.26;8.64;4.56;	652.133										775649	361802	369779	453365	460238	590953	472278	421580	555712	345821	324897	368367	466043	775649	493267	459992	374722	47425.9	59538.6	40250.8	52407.5	65764.1	62687.6	56053.2	62679.2	63843.4	56031.9	31239.1	92420	92610.5	52729.3	110426	61291.9	58493.9
	298	17	12.3556	1.153260498E9;5.76628906E8;1.154264771E9;1.155266357E9;5.77631287E8;1.156269165E9;1.033203369E9;5.83116638E8;1.034206421E9;1.243256836E9;5.94616821E8;1.244259033E9;1.189237183E9;7.27650146E8;5.95113525E8;5.00605316E8;1.035209351E9;	999.0;793.14;642.74;218.88;75.54;56.45;53.95;47.65;29.89;28.36;27.13;16.72;12.64;12.04;11.92;10.06;9.05;	1153.26										980498	691841	731822	934369	863735	931502	661961	640942	927704	685579	591715	688766	777245	980498	726727	694150	658285	227975	207189	222598	204609	251720	216970	195369	272077	222397	199342	203721	382106	348047	235166	409595	249911	280540
	300	12	12.5189	3.29087799E8;3.75092773E8;5.84124634E8;5.83618347E8;3.92082947E8;3.30090851E8;8.72688416E8;1.009730408E9;5.8512677E8;1.009229187E9;8.73190613E8;1.010232544E9;	999.0;429.88;323.0;170.71;123.37;113.08;99.09;79.21;72.25;58.97;57.52;45.64;	329.088										172176	119206	142994	162808	150363	166115	120812	124111	171391	129153	104905	116481	102439	172176	130838	121173	124671	41983.4	40888.3	40555	32153.2	40793.9	32258.4	33409.2	37647	34502.4	40599.2	33027.3	64821.2	56821.5	51558.8	79508.3	44390.7	55151.6
	301	2	12.5466	6.53229004E8;6.54232666E8;	999.0;278.08;	653.229										33537.8	1365.21	1045.1	1276.49	1149.41	1432.22	1466.29	1435.75	1375.47	1271.11	1010.88	1133.15	1245.12	1192.86	1479.11	1152.05	1204.75	3156.09	7033.9	3820.63	5707.77	8725.82	6288.51	6754.87	6976.71	4541.37	6995.45	4851.95	7376.03	7375.05	1170.91	7399.69	7443.08	1223.99
	303	2	12.6094	3.91124084E8;3.92127472E8;	999.0;122.51;	391.124										67734.4	19253.6	5982.38	12517.6	10637.4	19697	14725.8	12493.7	7343.5	10640.4	12274	10840.3	9885.78	32335.8	13555.5	12840.7	10017	16866.4	15372	16789.8	13326.9	18321	18551.6	13892.6	19351	16275.8	21523.5	14510	42207.1	25385.6	16990.7	50194.4	22510.3	26555.5
Green (Microclimate); Véraison (Ir/NI)	304	21	12.6873	8.65197388E8;4.61166199E8;8.66200378E8;8.67203491E8;4.621698E8;8.81192017E8;5.0515625E8;8.82195618E8;8.68206909E8;8.79176392E8;8.80182007E8;9.01173767E8;1.79071243E8;9.12206238E8;8.98190796E8;9.02177307E8;9.57198425E8;2.87055908E8;9.33184631E8;8.80686035E8;7.29660583E8;	999.0;524.18;485.15;141.97;112.5;71.08;32.81;31.41;27.71;16.72;14.72;13.94;9.76;6.61;6.56;6.25;4.91;4.67;4.3;4.13;3.13;	865.197	865.199	C45H38O18	Procyanidin trimer (Pentahydroxyflavan trimer)	3	1.32871	289.072		kanaya/FlavonQ DB2	flavan-3-ols	146917	81263.5	78835.2	85779.5	120169	146355	99712	126599	133358	64173.1	74740.3	72543	80473.9	146917	107192	122805	111886	27993.7	30839.2	33254.3	32997.7	38326.5	37209.6	34998.1	33821	27883.4	32540	28934.6	44489.1	47642.2	52916.8	57540.5	47976.6	48983.1
	309	2	12.7494	5.61140381E8;5.62143433E8;	999.0;272.27;	561.14										71833.9	36062.2	34513.5	41554.3	42452.4	40371.5	33419.1	30896.9	46694.2	32440.3	30669.3	33456.5	35722.8	51244.3	35691.4	36278.9	29848.5	38156.1	42860.6	37541.3	31658.9	40875.6	37358	33551.6	46059.6	36631.9	32010.4	30281	65189.8	56109.9	42313.1	71833.9	39970.8	48807.7
	310	9	12.8189	5.91098816E8;1.1905027E8;5.92102173E8;6.13080688E8;4.25166168E8;5.9310437E8;1.2005365E8;6.15056763E8;1.30998627E8;	999.0;393.2;255.93;70.23;68.1;40.17;26.11;24.39;19.05;	591.099										784962	10182.2	14908.4	13691	6170.7	17334.9	10654.8	11192	12250	16466.4	8903.01	4776.06	11356.5	20970.8	13347.1	9202.44	5813.3	4325.33	3744.2	3678.85	3597.67	3301.66	3745.19	2737.36	3721.43	1231.66	2684.89	1399.71	4987.64	5419.28	3110.59	6291.48	4474.82	2993.77
	312	2	12.7703	3.25150085E8;3.61056152E8;	999.0;516.0;	325.15										11338.4	1252	1454.17	1084.05	1245.34	1445.61	1423.9	1393	1013.35	1362.66	1153.65	1247.74	1194.61	1203.7	1272.23	1419.73	1074.9	1453.52	1250.29	1282.67	1188.67	1375.92	1074.87	1099.94	1493.24	1450.46	1092.83	1003.37	1054.27	1165.32	1123.55	1257.22	1037.75	1246.74
Véraison (Ir/NI)	315	6	12.9103	2.95045685E8;8.74191101E8;8.75194153E8;4.47150574E8;4.48153809E8;8.76197083E8;	999.0;25.94;6.76;6.51;1.28;1.16;	295.046	295.045	C13H12O8	Coutaric acid (hydroxycinnamoyltartaric acid )	3	-0.992019			Masses Japan	phenolics	4.14371e+06	122662	249814	179496	107554	391210	182042	184577	198792	273697	143675	177960	164849	431083	254570	164790	96816.6	52412.6	52230.7	51760.4	38857.1	72321.6	52593.6	41369.6	46471	35157.5	46301	30225.1	54456.8	50360.5	30470.6	47779.5	41491.9	29521.1
Green (Microclimate)	317	8	12.9663	5.84124207E8;1.154265625E9;6.60129456E8;7.29260925E8;4.01135071E8;6.83124939E8;6.61132874E8;9.48694275E8;	999.0;987.01;425.19;318.47;255.2;165.24;148.68;133.85;	1154.27	1153.26	C60H50O24	procyanidin pentamer	4					flavan-3-ols	69424.5	23594.5	26091.5	30540.1	6156.33	57537.5	38328	49736.3	45726.9	19507.3	20990.5	18759.2	24906.8	69424.5	37971.5	38149.4	39570.9	2607.76	3350.46	3503.68	2616.54	4639.7	4232.72	3586.64	4729.48	3551.5	4012.16	3153.31	5431.2	6485.23	10928.1	6984.92	5782.54	3966.29
	320	29	13.0551	5.77134705E8;5.78138184E8;5.79140747E8;6.67129944E8;1.155275513E9;4.2508786E8;6.13110962E8;6.68133179E8;1.156281128E9;6.4013031E8;6.45122009E8;1.157283813E9;4.2609082E8;6.15108459E8;4.07076782E8;4.51103485E8;6.69136475E8;6.21124817E8;5.92117676E8;1.158286255E9;6.41133484E8;6.16111511E8;6.63154541E8;7.11156189E8;6.77059265E8;4.08080383E8;6.07108582E8;6.7914917E8;2.4504538E8;	999.0;320.16;72.0;58.37;29.91;26.2;21.3;18.9;18.23;9.08;6.97;6.31;5.28;5.2;5.09;4.52;3.67;2.67;1.8;1.78;1.71;1.63;1.26;1.14;1.13;1.08;0.82;0.8;0.68;	577.135	577.135	C30H26O12	Procyanidin B3	1	0.770877	289.072		standard	flavan-3-ols	9.43999e+06	2.36034e+06	1.84078e+06	2.20657e+06	2.43205e+06	2.46718e+06	2.0002e+06	2.03345e+06	2.2549e+06	1.73345e+06	1.84965e+06	2.118e+06	2.44035e+06	2.7822e+06	2.06644e+06	2.28237e+06	2.23842e+06	5.68795e+06	5.76572e+06	5.42569e+06	5.52007e+06	6.23191e+06	5.99507e+06	4.88314e+06	6.82913e+06	5.7822e+06	5.16524e+06	5.88121e+06	9.43999e+06	7.55025e+06	5.50955e+06	9.3071e+06	6.025e+06	6.75024e+06
	323	8	13.0714	3.03050842E8;7.28155457E8;3.04054138E8;8.0466272E8;2.85040466E8;3.93046143E8;8.05164368E8;3.66046387E8;	999.0;139.83;138.82;93.26;53.45;51.48;43.08;40.63;	303.051										34585	17820.9	27748.4	30987	32485.8	33097.2	20608.4	23256.7	34585	19246.6	16702	20735.4	20116.3	31654.8	28963.3	23088.5	21849.8	1208.4	1076.86	1392.78	1169.59	1428.56	1046.88	1250.27	1323.44	1440.11	1224.3	1415.73	1213.42	2989.98	1344.04	1009.01	1473.78	1371.79
Green (Microclimate)	327	13	13.2334	7.28155945E8;8.04160767E8;6.07144897E8;7.27649658E8;1.008723328E9;7.19652954E8;7.27148376E8;9.48192139E8;8.80671509E8;8.736922E8;6.73119263E8;5.16098389E8;6.08148315E8;	999.0;266.86;225.67;200.32;186.39;170.98;155.51;112.99;86.45;86.39;85.4;76.48;70.43;	728.156			unknown	4						105524	50274.8	52413	71787.4	72664.8	100985	65258.5	74714.9	94352.7	47191.8	32614.4	45067.3	58048.2	105524	71671.3	73952.7	62179.5	7435.57	11107.7	10480.5	9001.01	14888.6	10047.6	9757.51	14950.2	12670.1	11540.5	9228.24	21847.7	19232	15492.1	23687.1	15688	19861
	328	2	13.3593	4.63181854E8;4.64185455E8;	999.0;172.68;	463.182										73902.1	45491.7	20169.1	35250.9	38799.9	57023.7	39880	42585.7	29689.6	29421.3	34588.3	35883.9	41058	66759.3	45405.1	44450.1	36163.7	47135.1	38281	40649.4	42113.7	44858.5	36768.9	42089.6	46480.8	39982.2	44431.8	41146.2	63941.2	58995.7	48368.4	70805.6	48553.4	49234.3
	330	11	13.4095	7.2015802E8;7.96164063E8;7.96665161E8;7.97167542E8;7.97668396E8;8.72187256E8;7.29158813E8;9.48694153E8;8.03153198E8;8.03655518E8;8.14653931E8;	999.0;732.73;648.62;317.8;107.74;88.06;68.29;27.72;18.55;18.37;16.24;	720.158										372466	235791	221448	295487	272092	328721	248658	234677	304270	219120	198008	219528	269822	372466	268017	264550	226979	73041.7	68156.8	21380.6	66021.7	85694.1	68663.3	64968.6	91897.1	79698.9	69498.6	61932.7	111567	100344	76123.1	122010	84881.8	93148.1
	332	3	13.534	8.65197266E8;9.11203308E8;4.29139893E8;	999.0;58.1;31.53;	865.197	865.199	C45H38O18	Procyanidin trimer (Pentahydroxyflavan trimer)	3	1.46972	289.072		Masses Japan/FlavonQ DB2/kanaya	flavan-3-ols	128270	44810.6	39616.7	44923	43558.9	46774.3	44562.1	41299	45198.4	36807	35945	39768.8	47025.8	60128	42393.6	39360.2	42419.5	66880.9	64393.3	57862.1	60905.5	75023.8	61034.7	49112.7	72933.9	55635	53115.6	57864.1	107242	89415.5	56014.8	105793	74468	65110.2
	337	42	13.6757	5.77134277E8;5.78138245E8;5.79140747E8;6.67130005E8;6.13110901E8;4.2508786E8;1.15627832E9;6.6813324E8;5.91113525E8;6.40130188E8;1.157283447E9;6.14114685E8;6.15108398E8;6.62151184E8;4.26090881E8;6.45122192E8;4.07076874E8;4.51103516E8;2.87055878E8;5.95142578E8;6.21124878E8;6.69136597E8;6.78145752E8;6.09124756E8;6.9112738E8;1.158286011E9;6.16111511E8;6.41133606E8;6.63154541E8;5.99116333E8;5.9614801E…	999.0;314.83;70.33;50.97;26.25;24.75;24.62;16.41;9.48;8.3;7.91;7.62;6.99;4.93;4.75;4.61;4.33;4.22;3.96;3.88;3.7;3.19;2.87;2.58;2.3;2.14;2.06;1.63;1.32;1.1;1.06;1.01;0.96;0.93;0.92;0.9;0.85;0.82;0.75;0.74;0.68;0.6;	577.134	577.135	C30H26O12	Procyanidin B2	1	1.51247	289.072		standard	flavan-3-ols	1.18809e+07	1.9777e+06	1.63734e+06	2.02195e+06	1.89442e+06	2.108e+06	1.69364e+06	1.69934e+06	1.93751e+06	1.59453e+06	1.50588e+06	1.65415e+06	1.86628e+06	2.41076e+06	1.7396e+06	1.78338e+06	1.78895e+06	6.68655e+06	6.30204e+06	6.13197e+06	6.144e+06	6.73518e+06	6.28908e+06	5.74496e+06	7.37121e+06	5.98367e+06	5.8407e+06	6.53414e+06	9.67114e+06	8.39114e+06	5.72724e+06	9.54059e+06	7.78646e+06	6.54137e+06
	340	37	13.6928	1.154265137E9;1.01720813E9;7.46144348E8;5.08101166E8;5.93129211E8;5.08602692E8;7.47146301E8;1.153762451E9;5.75119446E8;1.085234497E9;1.086239014E9;5.94115112E8;1.244259399E9;6.83125061E8;1.086740601E9;9.49702087E8;9.49198242E8;3.69082428E8;1.199265015E9;5.09605347E8;1.16723938E9;1.245262085E9;1.190240967E9;1.053184814E9;1.200268677E9;5.95113586E8;5.07092957E8;1.108206665E9;6.39134949E8;9.50203674…	999.0;614.12;597.94;374.16;352.31;195.08;144.27;139.69;82.03;55.97;47.18;30.95;26.27;21.93;20.34;19.55;18.2;17.91;16.64;14.86;13.61;12.48;12.41;11.13;11.06;10.93;10.82;10.41;10.34;9.63;9.32;9.19;8.07;7.31;6.48;6.08;6.05;	1154.27										1.29408e+06	639466	626179	727557	1.01954e+06	1.10015e+06	771767	851608	1.07644e+06	559564	641791	660342	805471	1.29408e+06	889058	862432	837623	59002.8	101635	80031.5	58199.3	103310	95879	85392.8	98283.6	99850.7	95836.5	63674.7	137761	123718	146338	191400	86580.5	136027
	345	5	13.8018	4.52127655E8;4.98133423E8;5.41119751E8;4.87101105E8;5.14120056E8;	999.0;611.8;593.6;378.47;241.78;	452.128										17332	1449.06	1209.19	1438.07	1368.64	1310	1326.32	1232.31	1312.39	1235.73	1421.75	1118.51	1441.33	1011.49	1491.8	1217.55	1019.95	1086.84	1143.22	1220.34	1270.17	1149.46	1035.27	1237.66	1197.25	1337.25	1451.6	1168.33	2499.27	1042.86	1063.07	1145.41	1437.56	1283.42
	347	3	13.8794	4.05085938E8;3.61150177E8;4.06089111E8;	999.0;147.53;137.6;	405.086										61096.4	10007.1	1393.74	4981.17	6731.04	10963.5	7897.29	10593.7	1030.45	3859.66	7496.61	6321.41	9758.52	17987.9	10077.7	8979.03	8005.67	32956.3	25069.9	24936.7	31714.4	40160.6	37093.3	34850.3	31423.1	29268.6	31435.1	30370.2	52453.4	44959.8	42216.7	61096.4	38271.5	35678.5
	351	22	14.094	4.35129364E8;4.81135193E8;4.3613266E8;5.25124634E8;4.82138275E8;4.7110614E8;4.98125061E8;8.71265991E8;4.73103271E8;5.26128052E8;2.71061005E8;4.72109619E8;5.20145691E8;5.03116852E8;8.72269348E8;4.99128418E8;5.36140625E8;5.4912207E8;4.53139984E8;5.2314563E8;5.11145416E8;4.83140228E8;	999.0;409.01;226.72;103.97;92.04;82.32;56.78;23.66;21.9;21.15;15.94;14.57;13.25;11.91;11.89;9.94;9.54;8.87;7.78;7.67;7.03;5.77;	435.129										1.66188e+06	1415.27	1213.06	1347.06	1425.88	1394.27	1206.73	1116.08	1026.32	1484.08	1017.81	1388.64	1109.86	1233.42	1298.23	1374.13	1430.67	1439.65	1332.33	1074.87	1283.75	1307.01	1401.66	1101.52	1321.43	1183.14	1207.39	1196.95	1490.96	1226.05	1416.54	1459.77	1011.92	3641.17
Green (Microclimate); Véraison (Ir/NI)	354	37	14.14	7.45140625E8;7.46144226E8;7.47146118E8;1.153260742E9;5.84124817E8;8.35135376E8;7.81116821E8;1.033203369E9;7.91145691E8;7.43124695E8;8.36138916E8;5.16098267E8;7.821203E8;7.2764978E8;7.83112427E8;5.85127319E8;7.9214917E8;9.49198547E8;8.72688477E8;1.093733765E9;1.093232056E9;8.08135742E8;7.77130188E8;5.75119324E8;1.094235352E9;5.83116516E8;8.13127747E8;7.59119202E8;7.84116943E8;7.67122314E8;1.170259…	999.0;407.28;110.28;71.42;52.74;49.89;44.42;30.03;29.13;23.49;20.55;19.43;17.01;15.58;13.06;12.09;11.35;11.34;11.17;11.04;9.45;8.81;7.37;7.28;7.02;6.91;6.71;5.88;4.75;4.74;4.57;4.22;3.73;3.55;3.5;3.46;3.37;	745.141	745.141	C37H30O17	(epi)gallocatechin-(epi)catechin-gallate	3	0.53359	289.072		Masses Japan/FlavonQ DB2/kanaya	flavan-3-ols	3.29448e+06	1.8373e+06	1.97302e+06	2.18503e+06	2.85648e+06	3.29448e+06	2.06926e+06	2.64587e+06	2.52591e+06	1.33984e+06	1.52407e+06	1.56771e+06	1.69177e+06	3.26279e+06	2.50582e+06	2.21402e+06	2.2915e+06	150819	170498	170465	145227	209268	186139	192100	186151	178797	145261	114934	296388	279779	459152	481447	190735	435626
	358	3	14.249	5.71112244E8;4.18150513E8;3.73148346E8;	999.0;869.67;484.22;	571.112										15422.7	1326.2	1479.74	1134.51	1483.39	1269.2	1056.76	1050.45	1337.09	1407.56	1392.26	1200.76	1135.67	1331.06	1285.01	1004.93	1299.31	2919.1	2762.01	1250.59	5596.61	3865.63	4301.11	1199.28	4026.69	1487.84	1414.76	6228.95	6657.47	3085.14	1428.7	4423.4	4246.42	3890.48
Véraison (Ir/NI)	359	2	14.2595	3.55103485E8;3.56106293E8;	999.0;148.06;	355.103	355.103	C16H20O9	feruloyl-hexoside	2	-1.62718	175.04		FlavonQ DB2	phenolics	214825	42468.1	165591	121090	99735.2	71981.5	32456.3	65346.1	144832	99135.6	72051.1	81926.7	72548.2	69682.9	72974.7	53973.2	73322.7	101804	117148	122183	85752.5	122211	101175	95241.3	120794	108008	76664.3	79051.4	142448	177095	191538	214825	144700	141895
	363	20	14.2904	5.76127075E8;1.154265015E9;8.81191895E8;4.49108643E8;6.53135437E8;1.155266846E9;1.020217224E9;4.95114136E8;9.13145691E8;7.97668335E8;1.016199524E9;1.153762329E9;1.009729492E9;1.085231934E9;9.50211548E8;8.05667236E8;5.39103943E8;8.12158569E8;9.14148865E8;9.09187134E8;	999.0;262.68;161.39;156.57;110.49;90.96;53.52;50.17;32.93;29.61;25.87;24.81;23.13;17.4;16.86;15.71;14.47;14.41;14.37;13.08;	576.127										288937	155867	198578	209592	225404	255849	188390	194488	288937	170223	155675	173096	206407	272363	201918	206030	197954	64455.3	72591.2	64955.5	60054.2	75830.8	67693.3	67756.1	78322.1	66488	70535.4	52355.8	105852	94573.5	76555.9	123968	75832.6	84994.7
	364	22	14.3514	8.65197021E8;8.66200378E8;8.67203491E8;9.55192383E8;8.68206848E8;8.63182861E8;9.01173706E8;9.56195984E8;8.7917627E8;8.971875E8;9.02177124E8;9.11203186E8;9.41702942E8;9.03168396E8;9.28192627E8;8.98190979E8;9.33184509E8;5.09104034E8;9.57198547E8;9.12206787E8;1.051349365E9;9.04173279E8;	999.0;488.4;144.25;37.6;27.12;24.55;22.61;17.25;12.82;10.82;10.38;9.91;7.63;5.17;5.08;5.05;4.99;4.83;4.66;4.53;2.86;2.69;	865.197	865.199	C45H38O18	Procyanidin trimer (Pentahydroxyflavan trimer)	3	1.75289	289.072			flavan-3-ols	3.01627e+06	1.39011e+06	1.22612e+06	1.27243e+06	1.55505e+06	1.89971e+06	1.48154e+06	1.4014e+06	1.81183e+06	1.0658e+06	1.21235e+06	1.37809e+06	1.59695e+06	2.45444e+06	1.64233e+06	1.54259e+06	1.38521e+06	1.3865e+06	1.8426e+06	1.54856e+06	1.38987e+06	1.85544e+06	1.80979e+06	1.49578e+06	1.90879e+06	1.84953e+06	1.65792e+06	1.40775e+06	2.7223e+06	2.30087e+06	1.76698e+06	3.01627e+06	1.79537e+06	1.87707e+06
	369	11	14.5354	8.64189514E8;7.28156067E8;3.87129425E8;1.008723145E9;6.61132874E8;7.2865741E8;1.009226196E9;1.016217468E9;5.83618286E8;7.8414917E8;1.152755005E9;	999.0;324.34;163.65;121.1;108.59;86.56;83.76;54.21;49.15;46.36;29.46;	864.19										43338.5	26502.5	26309	33449.2	36484.6	42549	31982.4	33755.2	38662.7	23686.5	24100.2	25092.1	28654.9	43338.5	33020.7	29085.9	29030.3	7404.36	9241.72	7700.22	8122.69	8397.44	8805.39	8777.55	9007.79	8521.01	3951.11	6944.19	11652.5	12507.6	10284.4	16889.4	9431.67	11287.1
	370	2	14.6212	5.31182922E8;4.86180664E8;	999.0;982.61;	486.181										6943.81	1104.71	1378.54	1190.76	1398.64	1294.02	1073.69	1031.57	1299.9	1470.51	1339.72	1168.02	1044.8	1318.01	1273.41	1004.47	1489.63	1450.45	1174.11	1152.89	1005.68	1369.87	1471.06	1140.15	1484.12	1097.06	1248.11	1197.57	1203.89	1086.94	1147.38	1443.84	1065.91	1146.06
	371	3	14.5483	5.78138428E8;6.23140198E8;6.24143311E8;	999.0;709.03;239.63;	578.138										27876.7	1173.93	1198.39	1248.62	1060.6	1179.74	1256.46	1001.32	1494.39	1154.09	1102.84	1350.77	1210.66	1070.59	1487.93	1222.07	1026.41	7456.84	7295.77	7128.74	7235.12	6257.78	6494.41	4775.36	7352.45	7238.11	12609.4	7602	17190.3	15088.2	8808.02	21423	14877.8	5331.14
	374	4	14.7242	4.31191864E8;4.32195374E8;4.21163574E8;4.75181671E8;	999.0;183.61;35.04;30.9;	431.192										249595	53079.3	63456	66501.7	62664.3	77849.5	56057.7	76044.3	77696.1	55025.2	44489.2	60728.5	60028.1	104518	72890.4	71086.4	51810.9	43866.8	40013	37348.9	50610.3	56303.8	47434.4	46750.5	46170.6	46908.5	50477	45584.6	80882.6	57445.1	49532.9	70749.1	54684.2	53143.7
	375	2	14.7363	3.59097992E8;3.60101379E8;	999.0;130.68;	359.098										79712.8	1461.35	1019.84	1342.61	1176.24	1122.19	1116.27	1440.2	1040.99	1384.94	1200.13	1186.09	1105.52	1473.98	1467.05	1381.89	1449.14	1106.38	1224.57	1400.89	1387.35	1164.25	1120.51	1209.98	1485.99	1436.6	1218.79	1356.91	1126.7	1236.64	4756.01	1484.76	1484.24	5873.73
Véraison (Ir/NI)	377	26	14.7633	7.45140625E8;7.20158325E8;7.20660278E8;7.46144165E8;7.21161438E8;8.72170532E8;8.72673035E8;5.84124756E8;7.47146484E8;9.41199219E8;7.2166333E8;8.73173767E8;8.7218158E8;1.154264404E9;9.41699951E8;3.43139404E8;8.73674072E8;5.85127197E8;7.19150574E8;5.94115295E8;5.92623352E8;9.39689819E8;5.00103455E8;9.42202148E8;5.94616821E8;9.39187561E8;	999.0;539.56;426.15;402.44;211.67;112.45;108.93;97.95;97.57;80.7;62.26;58.33;47.89;32.43;31.62;24.23;22.32;20.36;20.27;12.4;9.9;9.1;8.1;7.46;7.27;5.56;	745.141	745.141	C37H30O17	(epi)gallocatechin-(epi)catechin-gallate	3	0.53359	289.072		Masses Japan/FlavonQ DB2/kanaya	flavan-3-ols	1.21459e+06	781428	910100	1.00959e+06	1.21459e+06	1.12912e+06	719781	961048	1.06672e+06	631403	671886	689504	729447	1.14317e+06	941092	806446	874832	72609.8	79968.7	90413	73952.3	88457	93930.1	109295	100674	90602.8	75817.2	58155.4	138343	147249	238839	257810	87180.6	192761
	386	11	15.1394	8.67203796E8;1.15527832E9;1.011242065E9;1.156275513E9;1.011743469E9;1.155780029E9;1.018232971E9;6.37119629E8;1.299307007E9;1.156783081E9;1.085737305E9;	999.0;330.15;266.69;166.64;124.06;124.03;71.61;58.07;58.05;53.35;51.48;	867.204										81394.7	35880.6	19417.9	37332.2	56296.6	53152.2	33500.7	35777	53641.2	23898.9	30411.4	38248.8	34809.5	81394.7	46469.4	30969.9	38056.1	2740.52	6801.49	10001.4	1213.68	5584.7	8860.03	1384.33	9957.92	9485.61	1386.26	1438.8	9981.2	12574.2	7882.82	10636.3	6970.88	12389.4
Véraison (Ir/NI)	390	49	15.1541	2.89071564E8;5.79150574E8;3.35076874E8;2.9007489E8;5.80153931E8;3.25048523E8;3.36080261E8;3.79066864E8;5.81156616E8;2.45082001E8;3.52067047E8;3.07082092E8;8.69230286E8;3.27045319E8;2.21082031E8;1.3702446E8;3.74088013E8;8.70233765E8;3.03050781E8;2.05050766E8;3.26051514E8;5.97160706E8;2.03071381E8;1.79035141E8;3.05066437E8;6.1512677E8;3.90082703E8;3.08085663E8;8.71236267E8;2.47061234E8;3.04057556E8…	999.0;382.59;164.5;159.65;123.79;32.37;27.66;26.23;25.7;23.04;13.23;11.99;11.84;8.82;7.15;6.86;5.91;5.31;4.4;4.36;4.16;3.76;3.64;3.59;2.53;2.04;1.96;1.42;1.42;1.39;1.28;0.97;0.9;0.81;0.68;0.52;0.52;0.38;0.36;0.34;0.34;0.34;0.32;0.26;0.24;0.23;0.23;0.21;0.19;	289.072	289.072	C15H14O6	(-)-Epicatechin	1	0.68419			standard	flavan-3-ols	3.51883e+07	1.33861e+07	7.30174e+06	1.03567e+07	1.18649e+07	1.23641e+07	1.06896e+07	9.81082e+06	9.55732e+06	8.66771e+06	1.02975e+07	1.07391e+07	1.08467e+07	1.50497e+07	1.10783e+07	1.18836e+07	1.07672e+07	2.35733e+07	2.08979e+07	2.49966e+07	1.80106e+07	2.24739e+07	2.32618e+07	2.10054e+07	2.25597e+07	2.14239e+07	1.75523e+07	1.98904e+07	3.02617e+07	3.00592e+07	3.04212e+07	3.51883e+07	2.52123e+07	2.73862e+07
	399	2	15.3385	6.23140564E8;6.24143494E8;	999.0;350.39;	623.141										5396.76	1047.63	1213.48	1064.95	1008.05	1485.81	1375.53	1430.33	1458.81	1353.26	1358.05	1188.89	1232.95	2642.7	1149.44	1454.54	1118.2	1497.2	2864.42	1383.01	1175.67	1321.24	1459.54	1308.97	1074.27	2588.02	1056.01	1450.07	3876.56	3876.56	4164.89	5396.76	3447.05	1162.99
	403	38	15.4301	5.77134644E8;5.78138245E8;6.67130005E8;7.97167603E8;6.13111023E8;4.2508786E8;6.68133301E8;6.4013031E8;1.009225586E9;5.91113647E8;6.14114624E8;9.40697266E8;6.15108582E8;8.7218634E8;5.84625732E8;1.153762817E9;8.81192322E8;6.45122131E8;4.51103546E8;6.62151001E8;4.26090759E8;6.91127625E8;6.41133606E8;7.36152893E8;6.78145752E8;1.155273071E9;6.69135986E8;7.98169983E8;4.07076996E8;6.16111572E8;1.1527556…	999.0;321.52;52.03;31.26;29.08;23.76;15.69;13.8;10.08;8.58;8.4;8.21;8.06;7.88;7.41;6.6;6.31;5.86;5.33;4.69;4.57;4.25;4.09;3.67;3.42;3.41;2.96;2.87;2.66;2.35;2.33;2.24;2.17;1.9;1.65;1.49;1.14;1.12;	577.135	577.135	C30H26O12	Procyanidin dimer	3	0.876571	289.072			flavan-3-ols	4.47728e+06	3.06251e+06	3.31741e+06	3.78166e+06	4.21873e+06	4.11288e+06	3.20651e+06	3.1593e+06	4.45475e+06	2.95026e+06	2.9435e+06	3.4549e+06	3.65979e+06	4.47728e+06	3.736e+06	3.44845e+06	3.35483e+06	1.11298e+06	1.37134e+06	1.20436e+06	974555	1.4598e+06	1.27842e+06	1.17245e+06	1.5551e+06	1.46715e+06	1.27781e+06	1.06335e+06	2.01528e+06	1.76534e+06	1.46502e+06	2.31627e+06	1.30036e+06	1.607e+06
	404	2	15.4703	1.57050507E8;1.13060829E8;	999.0;461.91;	157.051										150608	3532.48	9026.63	4648.99	2529.3	4528.69	2843.48	4345.75	4147.9	5553.73	4381.54	3027.41	4946.26	5134.17	3904.32	3044.31	3270	1088.18	1008.01	1121.6	1347.28	1311.26	1038.72	1044.54	3012.5	1197.68	1236.63	2782.83	3921.22	2966.76	2553.17	4655.95	2989.63	3498.67
Mature (Microclimate)	413	8	15.7267	4.53118713E8;5.63234436E8;4.54122009E8;4.21163239E8;4.75181732E8;3.85186432E8;4.48182037E8;5.43113953E8;	999.0;268.82;234.13;100.62;81.21;64.96;42.88;29.97;	453.119	453.119	C24H22O9	(epi)catechin conjugate	3	0.866439	289.072			flavan-3-ols	312556	2821.16	7090.58	4284.91	1137.88	10467.4	5894.73	5202.11	5915.6	3423.36	2900.66	3460.13	4272.99	7111.04	4160.7	4330.62	4046.42	3743.33	1116.11	1379.04	3204.74	4365.4	2576.71	1083.29	3440.25	1222.21	3099.41	3325.97	12802.7	7218.62	1228.06	7793.37	6685.89	6008.46
	415	8	15.7659	3.23124878E8;3.69129883E8;3.24127716E8;3.5910141E8;3.7013327E8;4.13119904E8;3.91111938E8;1.89066879E8;	999.0;214.86;147.36;31.7;26.68;20.1;19.24;17.69;	323.125										389426	125712	126552	144414	127697	156631	133110	126932	138797	138369	110792	123518	125224	170190	130760	124579	118952	232737	214809	214955	188274	233848	208011	194273	258100	228537	217848	191752	309552	327620	199168	363321	249996	217437
	418	40	15.7844	4.57077362E8;4.58080627E8;5.76126709E8;5.03082916E8;5.47072693E8;4.93054077E8;6.53135437E8;5.20072998E8;4.5908316E8;9.15161865E8;5.04086304E8;5.48075928E8;6.53636902E8;6.60129456E8;4.94057465E8;9.16165039E8;4.73072327E8;3.05066467E8;2.87055939E8;5.58088623E8;5.2506488E8;5.42093811E8;5.21076477E8;6.51124939E8;4.71056488E8;9.17167969E8;4.79059418E8;4.96054657E8;1.307278076E9;5.91097595E8;8.12158142…	999.0;239.13;157.1;97.91;74.51;71.47;54.22;38.88;31.83;28.5;21.89;17.47;15.5;14.35;14.23;13.44;11.59;10.35;10.23;9.88;9.1;8.28;7.98;4.57;4.54;4.42;4.34;4.29;3.67;3.45;3.1;2.81;2.76;2.66;2.47;2.25;2.23;2.13;1.78;1.75;	457.077										3.24985e+06	2.01656e+06	2.72677e+06	2.74198e+06	3.22105e+06	3.2329e+06	2.04227e+06	3.07388e+06	3.24985e+06	1.78126e+06	1.79243e+06	1.79719e+06	1.96204e+06	3.10173e+06	2.73456e+06	2.365e+06	2.40986e+06	40175.3	32135.8	44809.4	26993.1	44060.8	35040.9	70513.5	36227.7	50715.1	29424.9	18201.7	59292.4	81532	493234	235178	34434.3	296715
	420	3	15.9189	7.29146729E8;7.30148682E8;7.31150574E8;	999.0;397.59;110.64;	729.147	729.146	C37H30O16	(Epi)catechin dimer-gallate	2	-0.850982	577.1344; 407.0759; 289.0708		https://doi.org/10.1016/j.foodchem.2018.03.134	flavan-3-ols	1.31825e+06	3129.17	2988.87	32368.8	3607.16	5024.67	16665.6	52942.6	1382.88	3367.2	2661.83	10162.5	4054.19	19942.6	16098.6	4480.89	4155.78	1068.96	1138.3	1052.2	1136.75	29097.2	35093.4	1166.16	1061.18	19225	1004.56	1020.15	1168.13	1451.36	548111	65356.5	1150.51	550090
	423	5	15.9363	2.21045349E8;4.61166229E8;4.91142761E8;4.05139801E8;1.33065857E8;	999.0;608.67;534.72;497.37;311.06;	221.045										32804.8	1362.44	1271.46	1480.14	1160.73	1290.35	1121.65	1241.44	1200.86	1172.44	1469.02	1322.05	1118.17	1303.37	1396.15	1232.6	1384.11	3763.65	3424.99	3274.37	3121.78	4880.05	3226.13	2916.02	3730.18	3813.86	2876.64	3517.54	8810.46	4527.61	5361.46	8639.12	2899.28	4737.3
	425	2	15.9634	4.27181824E8;4.2818515E8;	999.0;155.21;	427.182										37835.9	1119.6	1145.99	1317.5	1474.33	1242.04	1065.2	1151.8	1119.27	1351.03	1286.58	1061.67	1265.15	1088.11	1401.09	1266.1	1425.62	1053.57	1279.88	1097.58	1237.87	1444.27	1001.04	1204.13	1367.88	1003.57	1091.84	1101.44	3179.95	1292.81	25224.1	7255.81	1236.93	10526.2
	430	27	16.1001	5.21202759E8;7.21161499E8;5.67208191E8;7.31151855E8;5.22205872E8;7.28657593E8;5.68211304E8;8.72684937E8;7.19150757E8;3.59149628E8;1.084729004E9;6.11197449E8;7.22164673E8;5.57179565E8;7.38146301E8;5.23208862E8;7.38648315E8;2.87055878E8;7.92140991E8;5.69214111E8;7.97132996E8;1.152755127E9;7.65657837E8;7.46143494E8;5.94616943E8;5.5917627E8;6.12201111E8;	999.0;707.09;636.01;380.5;257.06;174.42;167.19;100.73;66.32;65.42;64.25;57.58;56.88;56.81;37.7;30.34;29.59;29.2;27.09;23.19;22.08;21.16;18.38;18.27;17.33;15.78;13.66;	521.203										1.2037e+06	747378	772647	835079	794286	991814	801894	887408	936681	672537	649708	665687	764962	1.2037e+06	879854	795372	663584	303851	350872	333035	308822	379530	361936	344042	386327	343845	361039	321047	525172	465767	396943	590524	408116	374490
	431	2	16.1666	4.29212891E8;4.3021579E8;	999.0;174.03;	429.213										91827.9	10657.3	6900.89	13676.3	11815.7	9566.4	8765.32	8859.4	7657.3	9705.14	7899.62	9882.85	10902.5	11910.7	9110.27	13191.7	8974.38	52610.9	40655.3	41174.5	43192.4	51107	46458.4	37791.9	45308.6	40438.8	38362.3	36041.7	56431.1	61010.2	38198.9	65687.3	43359.4	41208
	433	7	16.2464	3.89123871E8;6.59161072E8;6.14159058E8;4.35129242E8;6.60164368E8;3.90127167E8;2.69081665E8;	999.0;675.3;401.44;369.83;219.38;199.94;138.24;	389.124										111828	5610.12	11591.3	9504.55	8075.8	10833.4	6438.28	7056.68	10825.4	6024.69	4864.08	6924.09	6370.01	7992.69	6705.43	7251.6	6739.07	3080.12	1239.5	1287.88	1205.5	2741.73	1470.77	1027.57	3526.36	3048.46	1372.75	1439.63	3913.23	4489.08	3392.79	4836.38	3789.55	3841.99
	434	2	16.266	3.99092712E8;4.35223236E8;	999.0;305.27;	399.093										22786.1	1083.04	1084.02	1144.8	2584.04	4160.92	1205.88	1232.97	3232.29	1172.22	1023.49	1186.07	3403.3	5377.87	2908.17	1421.35	1305	10277.5	10439.6	9562.65	7756.11	11711.2	9826.13	9774.43	10970.5	10935.7	11788.8	8714.56	14928.6	14298.2	15380	19760.6	11156.4	11758.9
	438	33	16.3688	3.2908783E8;6.52132751E8;6.52634094E8;6.53135376E8;3.30090637E8;3.75092834E8;1.009225769E9;1.67034882E8;3.92083038E8;6.53636841E8;4.19082611E8;9.40696472E8;8.04160828E8;3.65064423E8;8.04662903E8;1.305271484E9;6.60129395E8;6.68126648E8;1.306274292E9;6.68628784E8;5.8521875E8;3.76096252E8;6.5918219E8;3.67061157E8;2.09045456E8;1.307278076E9;3.93086426E8;6.69130554E8;6.63122864E8;4.20086273E8;1.680382…	999.0;669.68;484.4;207.08;144.34;135.92;92.55;81.94;59.69;58.48;51.76;46.57;43.08;41.83;37.97;30.63;25.96;23.82;22.51;18.27;17.97;16.9;11.39;10.78;8.31;7.38;7.09;6.42;6.08;5.87;5.23;4.92;4.08;	329.088										2.54461e+06	1.8717e+06	2.18953e+06	2.30624e+06	2.36538e+06	2.32796e+06	1.81258e+06	1.81734e+06	2.54461e+06	1.9459e+06	1.75965e+06	1.93067e+06	2.06596e+06	2.51838e+06	2.13457e+06	1.87905e+06	1.7911e+06	968679	851991	857011	909774	1.00906e+06	976344	915187	1.16586e+06	977328	963072	889062	1.53755e+06	1.39681e+06	1.11326e+06	1.66334e+06	1.10871e+06	1.05471e+06
	441	6	16.4299	1.72097763E8;3.63165985E8;1.30087418E8;1.73101181E8;3.64168884E8;2.16087555E8;	999.0;474.36;137.93;65.75;65.63;53.79;	172.098										311310	10119.4	18347.4	20307.6	16148.1	18366.3	12353.4	13667.8	17176.2	14522.7	8754.34	12709	11799.2	12975.6	13998	10922.1	13748.8	148832	156406	150098	150262	145585	127049	132044	150716	127989	139034	119486	192088	185325	143818	269773	188253	147667
	443	20	16.5125	1.017207214E9;5.08101044E8;1.018211365E9;9.11203125E8;1.008221252E9;7.21161438E8;5.0860257E8;9.12206909E8;1.019214539E9;5.09103943E8;2.06082123E8;9.13208984E8;3.89181641E8;1.084728516E9;1.020217102E9;6.70121033E8;1.015192932E9;8.83209167E8;6.97129944E8;1.024707886E9;	999.0;694.25;511.58;501.79;408.12;384.97;377.91;232.4;164.47;110.45;79.99;66.85;59.34;48.56;42.84;38.93;28.95;26.26;21.37;16.1;	1017.21										845696	587377	625705	725815	673864	712177	601805	574974	655072	545747	496009	563712	654910	845696	655694	554311	533223	178193	223335	197106	157756	262831	219810	201629	254982	222162	203727	152297	345846	272980	259061	371187	190525	265544
	448	2	16.6384	9.02176941E8;9.03168457E8;	999.0;680.7;	902.177										31402.9	13195.8	13833.1	22366	20847.4	21349.6	16717.3	12904.9	17358.8	17327.9	13647.9	5285.41	17943.6	23158.2	21463.1	16620.8	15471.4	14451.1	14291.9	14487.9	16839.6	18250.1	16899	13743.9	19229.6	16903.2	13539.3	18223.7	24709.2	25644.8	13700.8	22940.3	20594.2	17123.6
	450	34	16.715	5.7612677E8;5.76628906E8;1.153260254E9;5.77130432E8;1.154264893E9;5.7763147E8;1.155266479E9;8.72672363E8;8.72169617E8;5.75119141E8;8.73173035E8;1.153761475E9;1.016199402E9;5.83116699E8;1.156269165E9;5.00103485E8;5.83618469E8;5.94617065E8;8.82195435E8;8.73674255E8;5.00605408E8;7.36152893E8;1.085231079E9;1.230269775E9;5.95113892E8;5.87117676E8;1.017707458E9;5.92623413E8;5.99129517E8;1.297793701E9;1…	999.0;649.29;302.24;265.78;190.4;67.19;62.97;53.99;49.04;37.43;29.15;21.95;18.82;18.5;16.18;16.02;14.22;13.51;13.33;8.96;8.59;8.5;8.47;6.1;6.04;5.9;5.61;4.99;4.47;4.23;3.41;2.78;2.58;1.94;	576.127										4.58037e+06	2.9321e+06	2.64076e+06	3.20628e+06	3.52153e+06	3.75806e+06	3.25387e+06	3.03472e+06	3.89408e+06	2.4858e+06	2.66471e+06	3.17761e+06	3.50989e+06	4.58037e+06	3.45257e+06	3.3281e+06	3.04573e+06	1.05994e+06	1.34709e+06	1.12735e+06	1.06729e+06	1.41227e+06	1.30292e+06	1.17371e+06	1.48107e+06	1.29821e+06	1.2211e+06	1.02498e+06	1.95631e+06	1.70217e+06	1.41196e+06	2.07485e+06	1.26983e+06	1.43393e+06
	455	15	16.7465	8.65197266E8;8.66200378E8;8.67203491E8;8.6820697E8;8.63183044E8;9.55192505E8;8.79176147E8;9.01173462E8;9.56196106E8;8.80180908E8;8.971875E8;8.83206787E8;9.33184631E8;7.13151123E8;8.87178345E8;	999.0;487.71;149.65;22.93;20.0;17.74;14.03;12.38;8.65;8.04;4.93;2.72;2.21;2.12;1.87;	865.197	865.199	C45H38O18	procyanidin hexamer [M-H]2-	3	1.46972	577.1343; 289.0721			flavan-3-ols	4.74335e+06	2.105e+06	1.97985e+06	2.30724e+06	2.47475e+06	2.57997e+06	2.14448e+06	2.01262e+06	2.54023e+06	1.89909e+06	1.77976e+06	2.16611e+06	2.38713e+06	2.7759e+06	2.3314e+06	2.18395e+06	1.98788e+06	2.54833e+06	2.40403e+06	2.45123e+06	2.51035e+06	2.66923e+06	2.46284e+06	2.2108e+06	2.96956e+06	2.32595e+06	2.16335e+06	2.56003e+06	4.09674e+06	3.33848e+06	2.15957e+06	3.74425e+06	3.10781e+06	2.59389e+06
	456	7	16.8079	4.65103668E8;4.66106903E8;5.55098877E8;5.01080322E8;5.97218262E8;5.28099121E8;5.11109192E8;	999.0;217.09;49.39;33.39;31.65;25.98;19.74;	465.104	465.104	C21H22O12	Dihydroquercetin-hexoside	3	0.283808	303.051	280	Flamini (2015)	flavanonols	425053	12282.2	28757.1	32442.6	25207.5	37065.9	17960	29270.4	28371.4	27664.5	23106.8	24627	26317.2	32357.1	27415.6	29933.4	18339.1	9235.19	8302.17	8261.31	8907.4	9853.72	10333.5	12474.2	11632.3	10478.9	9576.28	8567.25	18561.5	16818.9	11239	12922.6	11208.6	11054.7
	460	22	16.7071	8.64691406E8;1.008723083E9;8.65694702E8;9.41699829E8;9.48694153E8;8.71680176E8;7.3663739E8;8.71178955E8;8.05164368E8;3.47040619E8;5.85128052E8;9.09688904E8;9.09187012E8;1.024701416E9;1.024196655E9;8.7568158E8;8.75180908E8;8.83181702E8;9.47184387E8;8.12660217E8;6.76124634E8;7.73491028E8;	999.0;477.99;437.06;205.18;113.31;71.98;69.93;61.96;61.54;55.48;52.62;51.39;50.08;41.5;36.09;30.28;28.2;25.75;25.14;24.39;23.57;19.16;	864.691										147738	76547.7	81716.5	104916	130657	125678	91106.3	97358.3	146634	74414	89312.7	98479.2	118103	147738	98758.7	105368	105898	1273.25	1365.91	2883.47	3090.56	3972.54	1068.32	2954.48	1185.7	8301.76	1446.33	1277.24	3472.23	11094.3	13158.7	14564.4	1019.94	7235.07
	464	6	17.0979	5.77133484E8;5.78138489E8;6.67129578E8;6.13111206E8;3.03087158E8;6.40130188E8;	999.0;250.1;33.41;20.7;19.88;12.28;	577.133	577.135	C30H26O12	Procyanidin dimer	3	2.8865	289.072			flavan-3-ols	361055	92543.6	105603	116289	128477	118433	96842.6	99290.9	149642	90330.2	90275.4	108574	120202	128583	100478	116747	112225	202729	202864	180879	173025	231523	218318	167846	249625	198209	164868	195859	361055	295603	216063	356294	221913	246196
	470	35	17.3113	7.2914563E8;7.30148682E8;7.31151733E8;8.19140686E8;7.65121643E8;8.20144531E8;7.66125305E8;7.92140869E8;5.77098511E8;1.152754883E9;7.67117554E8;8.72678223E8;8.6569458E8;1.085734497E9;1.085231812E9;7.51126587E8;7.61134583E8;7.93144592E8;7.45140503E8;8.21146179E8;7.97132996E8;4.07076843E8;1.22976709E9;8.30156738E8;5.83116699E8;7.46143188E8;1.092727539E9;5.59087952E8;8.73682617E8;1.086739746E9;7.5213…	999.0;395.54;109.55;28.71;26.71;11.1;10.09;8.67;8.43;7.96;7.85;6.33;5.94;5.88;5.53;4.93;3.38;3.06;3.05;2.91;2.6;2.54;2.45;2.08;1.95;1.8;1.79;1.77;1.6;1.56;1.49;1.39;1.36;1.01;0.79;	729.146	729.146	C37H30O16	Procyanidin conjugate	3	0.656261	289.072		kanaya	flavan-3-ols	7.27718e+06	5.98805e+06	5.7197e+06	6.35276e+06	6.6295e+06	6.16945e+06	5.34921e+06	5.18432e+06	5.99447e+06	4.82383e+06	5.35114e+06	5.52612e+06	6.08143e+06	7.27718e+06	6.07975e+06	5.1613e+06	5.26047e+06	2.86313e+06	3.51427e+06	3.15326e+06	2.31972e+06	3.69837e+06	3.11793e+06	3.14495e+06	3.84346e+06	3.60514e+06	3.26935e+06	2.52039e+06	5.13003e+06	3.99508e+06	4.47882e+06	5.55228e+06	2.6039e+06	4.64218e+06
	471	5	17.326	5.51176819E8;5.52180054E8;5.97182129E8;6.41171997E8;5.87153198E8;	999.0;247.45;127.39;51.58;46.62;	551.177	551.177	C26H32O13	feruloyl-conjugate	4	0.355076	193.0506; 195.0664		kanaya	phenolics	179627	25353.5	1167.22	15185.5	19463.9	32780.8	22604.9	20081.7	7074.99	10243.5	20515.9	12221.1	17287.7	37159.3	25382.8	19620.9	14278.1	113933	101684	110321	94586.2	107733	100858	95130.6	129089	114891	106135	100178	159290	161984	114711	179627	138211	113735
	475	21	17.4951	8.6469165E8;7.21161926E8;7.28137878E8;7.2864032E8;7.21664063E8;6.60631592E8;8.73173218E8;8.73674561E8;7.19151917E8;8.95207947E8;1.161234253E9;1.017705322E9;7.65155579E8;1.093228882E9;8.96211304E8;7.39147278E8;1.161736816E9;5.85127075E8;7.73487305E8;7.396474E8;7.73821045E8;	999.0;827.06;760.04;427.17;267.04;202.25;173.36;67.57;63.76;46.62;35.1;29.42;27.07;25.82;22.72;19.35;19.33;17.2;15.83;14.36;11.19;	721.162	721.162	C32H34O19	Quercetin glycoside	4	-0.448204	nd	nd	FlavonQ DB2/Masses Japan		552726	285926	276930	366827	478920	389340	334444	315887	552726	275609	306502	351004	418945	518611	360965	403956	327239	23823.4	74128.4	63357.6	24354.4	75832.9	67330.7	59374.4	90620.6	71926.3	79846.2	22815.8	35326.4	37608.1	79621.7	120659	30359.9	87962.6
	478	6	17.5358	5.84105957E8;5.84607727E8;5.85109497E8;5.08100952E8;4.25072327E8;5.53191833E8;	999.0;605.76;213.34;212.87;188.63;89.09;	584.106										147091	14800	17003.3	5985.03	15757.5	14708.6	13107.9	11582.7	13730.2	13266.9	11455.4	13155.6	14898.5	16619.4	14317.8	12489.5	9924.38	55169.6	59944.9	51763.6	61439	60990.7	66708.5	57322.1	65761	62698.8	65936.9	59897.1	97253.4	92300.5	55495.9	100545	77405.4	56036.5
	481	40	17.6216	7.20159302E8;7.20660583E8;8.64189331E8;8.64691528E8;7.96164063E8;7.96665222E8;9.4069635E8;9.40195435E8;7.97167297E8;7.97668274E8;9.48175659E8;8.04662476E8;1.016702087E9;7.44634033E8;8.81191833E8;8.63684082E8;8.12158325E8;4.78154144E8;1.160229004E9;6.6163446E8;1.228760498E9;9.14858459E8;7.95156189E8;9.39689453E8;1.09272644E9;9.1519342E8;8.18837524E8;9.47685974E8;1.024197021E9;9.09187195E8;8.741761…	999.0;809.94;531.11;483.97;397.47;349.42;208.32;198.28;169.33;59.75;52.71;49.89;41.51;25.12;24.94;24.6;21.98;20.97;16.51;15.11;12.76;12.75;12.26;12.15;11.73;10.34;9.0;8.62;8.55;8.55;8.3;8.18;7.66;7.58;7.27;6.51;6.13;5.93;5.9;5.71;	720.159										2.35872e+06	1.46905e+06	1.39468e+06	1.7182e+06	1.77053e+06	1.97558e+06	1.67001e+06	1.5996e+06	2.05444e+06	1.36388e+06	1.32209e+06	1.55328e+06	1.82578e+06	2.35872e+06	1.78321e+06	1.72526e+06	1.47917e+06	495272	588844	530643	454751	627621	542003	521699	688455	573723	532214	461343	846008	726443	570692	807298	591489	603124
	482	8	17.6686	3.66119232E8;3.67122528E8;4.56114532E8;4.02095886E8;3.70113983E8;4.34106628E8;4.12124603E8;4.29114655E8;	999.0;165.21;17.83;15.26;14.74;13.8;12.02;6.6;	366.119										188857	2906.73	1342.71	6344.31	1181.01	4556.93	1156.44	7856.33	1485.85	1342.26	1429.66	3643.36	6274.73	12785.1	1453.26	5106.67	3023.04	11443	10916.2	12250.2	21355.1	14908.4	16672	12413.3	16660	13669.8	15200.7	13640	23432.8	16497	9315.66	24155.5	21068.8	9903.17
	487	7	17.8098	6.35088562E8;3.1704068E8;6.36091736E8;6.71065308E8;3.17542267E8;6.37094055E8;6.72069153E8;	999.0;288.66;271.18;96.63;78.96;54.62;18.96;	635.089										390287	9212.66	221889	82097.1	99081	26262.2	20165.1	32317	167690	91834.4	36557.4	25131	12261	8657.95	55777.8	20932.5	120057	34703.1	38759.6	28174	24153.7	28709.8	32406.4	23708.2	32936.3	72813.9	27929.6	20378.8	62378.2	35042.3	146373	390287	60772.2	125616
	488	7	17.814	1.153260376E9;1.154264771E9;1.155266479E9;5.83116821E8;5.94115112E8;5.83618591E8;5.94617188E8;	999.0;646.9;204.86;72.28;57.32;46.26;35.61;	1153.26										325039	207579	187968	223649	247569	237375	210629	192920	261310	189844	175181	206335	235746	248048	212328	219579	208704	234178	201104	194494	200764	228980	199934	172164	240221	204661	174393	203261	322563	265617	178621	299433	237336	220634
	489	22	17.6441	5.76126953E8;5.76628967E8;6.52132813E8;6.52634033E8;5.92605469E8;8.97150757E8;6.5313562E8;9.41700989E8;5.77631592E8;5.9310675E8;8.9815448E8;8.64522705E8;9.41702271E8;1.185214111E9;1.296786987E9;5.93608032E8;8.99157288E8;1.186217529E9;1.297792847E9;8.64857239E8;5.91095764E8;5.91598022E8;	999.0;656.65;246.22;197.98;155.19;92.69;76.3;63.11;57.01;56.98;44.07;34.96;28.91;22.79;16.27;16.04;12.66;12.3;11.3;11.1;10.92;6.62;	576.127										126781	88183	97393	114513	102612	108929	80387.9	85324.5	126781	88284	73951	81131.8	91992.3	122656	107773	89254.8	92498.6	25006.1	25907.1	23489.8	21623.4	28463.8	28450.9	25859.9	31125.3	27681.3	23289	21583.8	40679.2	36336.1	27415.7	39416.9	28481.1	28373.4
	490	5	17.8422	4.61166321E8;6.29187134E8;4.59092957E8;6.75192444E8;6.30190308E8;	999.0;211.41;142.29;89.63;70.37;	629.187	629.188	C31H34O14	(epi)catechin-coumaroyl-C7H16O7	3	0.706626	289.0721 (C15H13O8); 341.0666 (C18H13O7); 435.10861 (C24H19O8)		Masses Japan	flavan-3-ols	128864	1091.35	1493.16	1029.52	1313.71	1370.4	1281.52	1122.34	1494.24	1273.34	1471.16	1176.11	1444.27	1228.99	1177.14	1334.94	1323.07	1214.08	5932.34	1079.31	1445.24	1160.02	1219.78	1192.28	3102.26	1447	3082.39	1047.72	4135.35	1177.51	1139.49	7097.54	3275.1	1025.39
	493	54	18.0055	1.017207886E9;1.018211487E9;6.23140625E8;1.307287354E9;1.308290649E9;1.019214783E9;6.24144104E8;7.7715686E8;1.094723145E9;8.14161926E8;1.094220947E9;7.68121582E8;7.45140625E8;6.68134033E8;8.04160767E8;1.095224731E9;4.41082489E8;2.87055908E8;7.44128906E8;4.07076843E8;8.74180298E8;5.59124695E8;1.229767212E9;1.238754883E9;1.086237671E9;4.26090851E8;1.018718201E9;1.23027063E9;1.020217712E9;7.98136536…	999.0;557.8;419.0;278.83;193.47;185.69;127.94;121.59;121.44;115.23;104.43;103.27;99.74;91.73;85.91;79.25;75.09;73.99;58.57;55.45;53.88;53.82;42.59;41.12;39.73;38.57;37.35;35.53;34.14;33.51;33.16;32.69;31.0;28.78;27.83;27.69;25.35;25.23;23.83;22.96;20.92;19.48;17.55;17.23;15.83;15.53;15.4;15.17;14.78;14.63;12.75;10.25;9.69;9.4;	1017.21										828529	751686	773181	828529	803128	759414	641959	600040	726622	648780	632287	672543	710464	751297	707611	631084	674609	320136	301883	324364	242393	326966	285694	303666	348491	300311	275585	227559	451870	392831	394971	547320	316572	403076
	497	7	18.1419	3.33025208E8;1.306276611E9;8.18502991E8;2.89035248E8;1.007715393E9;3.34028351E8;5.8512677E8;	999.0;319.76;313.81;299.41;121.73;114.25;90.61;	333.025										82985.6	43294.1	48123.9	59534.1	58384.8	74569.2	49286.4	62310.7	82985.6	44766	42174.4	42987	55630.7	72458.9	56640.1	54831.6	54360.1	22854	22777.7	22859.8	22913.1	26937.7	24059.6	21497.6	26143.8	24475.2	24191.7	22086	37838.7	31123.6	29844	37839.4	28885.1	29977.2
	498	3	18.2108	5.51176575E8;5.9718219E8;5.52180054E8;	999.0;468.17;270.78;	551.177	551.177	C26H32O13	feruloyl-conjugate	4	0.797765	193.0506; 195.0664		kanaya	phenolics	50572.7	1018.55	1243.4	1000.11	1491.26	1287.73	1253.04	1046.45	1092.38	1348.02	1395.52	1091.71	1068.6	1115.02	1332.96	1307.69	1454.28	1383.98	1414.25	2950.42	1167.46	1367.24	8358.84	1421.93	1013.92	1292.51	1390.14	1249.55	8901.55	2868.94	14565.8	13846.1	1199.27	1085.14
	502	4	18.2823	1.017207092E9;4.9714856E8;5.61139771E8;4.981521E8;	999.0;237.88;58.06;55.36;	1017.21										42315.5	1329.8	1257.04	1170.59	1080.01	1123.73	1159.62	1212.79	1107.97	1345.17	1448.34	1183.35	1062.11	1407.76	1309.45	1307.55	1079.09	26162.7	19780.3	22330	19073.9	23501.1	23418.7	21611.3	25705.5	18794.1	21749.3	17831.8	37827.7	35332.2	26226.1	42315.5	24309.8	25172.9
	505	27	18.3284	6.52132813E8;6.52634033E8;8.64691589E8;6.53135559E8;4.5720752E8;8.66200378E8;1.009224854E9;6.00101196E8;6.68629028E8;5.84626099E8;4.58211029E8;8.05164307E8;6.00602905E8;4.09059509E8;1.092225586E9;1.01022821E9;7.391474E8;8.69841187E8;1.297290039E9;1.29779248E9;7.39647156E8;6.70622498E8;6.61634583E8;6.01104431E8;1.236259521E9;6.45138367E8;1.236734985E9;	999.0;715.82;485.17;295.2;273.91;258.6;195.33;61.04;59.72;59.09;53.4;45.1;39.45;36.93;32.68;31.34;29.05;26.96;21.69;20.69;16.84;13.33;13.23;11.78;11.16;10.21;9.02;	652.133										825656	325365	704021	780430	794149	743872	611093	597715	801557	627060	581310	645639	666216	825656	680443	651836	588188	195823	205933	208075	173973	242490	220722	212413	250529	224343	201366	166199	322896	295195	260465	393690	220070	253055
	510	3	18.4383	6.25140381E8;6.26144104E8;6.71145691E8;	999.0;271.25;109.32;	625.14	625.141	C27H30O17	Quercetin dihexoside	2	1.02633	463.0884; 301.0355	350	Masses Japan	flavonols	88586.1	1223.31	1245.73	1092.98	1391.47	1262.88	1408.03	1358.36	1325.83	1294.64	1100.58	1177.67	1043.97	1198.17	1432.95	1081.06	1033.32	1495.4	1325.35	1275.27	1472.51	1403.15	1069.49	1103.54	1448.67	1245.2	1027.44	1286.13	1025.79	1129.31	1315.9	1259.73	1386.41	1315.38
	512	30	18.6645	8.97150757E8;7.3663678E8;6.68127014E8;6.53135437E8;6.68628845E8;9.48191711E8;1.160731323E9;8.99157166E8;6.69130432E8;3.43103424E8;5.84625854E8;4.48072113E8;8.18502991E8;8.18837402E8;1.153758911E9;9.14858398E8;1.024196411E9;5.87117676E8;4.48573822E8;5.92623291E8;8.7017572E8;1.011213989E9;5.00605286E8;9.42201294E8;6.70120728E8;1.151244995E9;9.15527466E8;9.57193298E8;9.00158936E8;6.67119507E8;	999.0;826.09;407.17;350.52;287.74;152.2;128.29;127.79;111.81;109.1;101.42;83.41;80.12;77.27;71.46;69.67;58.37;54.83;43.93;43.48;41.02;40.66;40.47;37.55;35.9;33.56;32.12;29.65;27.7;26.94;	897.151										498960	312321	356745	392073	453493	460273	318344	381890	435604	266280	235501	286680	308872	498960	408023	358475	328225	34505.1	55995.9	46026.9	50910.2	69124.2	67107.7	60389.4	48516.5	40870.5	54211.2	41871.9	90513	74359.7	108633	126875	61250.3	92050.2
	514	3	18.6017	9.11203247E8;9.1220697E8;9.13209229E8;	999.0;486.62;138.75;	911.203										7969.87	1134.19	1311.21	1159.4	1341.94	1041.56	1372.32	1044.15	1423.02	1030.95	1061.35	1023.09	1431.73	1310.74	1151.2	1400.38	1487.1	3649.88	3348.62	1015.9	3209.42	4032.66	4222.56	2737.16	4875.78	3566.36	2521.41	3175.62	6361.18	5565.79	3121.93	6827.48	5032.87	4212.62
	519	8	18.7058	4.15160675E8;4.621698E8;4.51137329E8;4.16164001E8;5.1022699E8;4.35223175E8;4.53134521E8;5.29153442E8;	999.0;746.06;243.45;167.82;124.76;78.52;75.43;59.62;	415.161										246016	3907.99	5071.26	8681.86	3241.77	9675.73	4461.11	8447.63	9233.35	4810.85	3102.06	3416.64	7271.34	6133.79	3732.16	6901.69	4326.16	11014.2	10776.4	10233	9123.41	10595.7	11716.8	9500.42	10926.6	8891.65	11229.8	9415.06	15174.2	14090.8	8516.35	16134.2	12665	8978.83
	522	2	18.7522	2.89082733E8;2.9008606E8;	999.0;121.61;	289.083										304353	2495.56	5235.7	12569.3	6320.42	5057.73	6255.79	4118.17	7516.5	6148.41	5598.6	10136.3	3517.64	1387.13	3257.15	8159.77	9806.24	7993.73	5930.67	7385.26	4467.15	4838.99	21438.4	9641.2	7526.44	5022.93	10992.4	3084.15	20175.2	3571.33	3229.31	28807	4094.3	1108.22
	524	8	18.822	5.76127136E8;5.83203064E8;2.73076538E8;5.76628967E8;5.84205994E8;5.3719751E8;2.74079956E8;5.73174133E8;	999.0;666.01;540.61;515.89;192.63;171.01;67.77;46.99;	576.127										77444.3	2675.51	1266.68	3554.43	1385.95	1175.7	3600.16	1036.74	1101.56	1051.03	1373.4	1189.59	1381.83	1472.11	1046.56	4283.21	1162.16	34117.3	28691	33623.5	20024.1	29400.7	33095.5	30416.7	30683.3	30551.8	26554.8	21044.2	53383.1	53617.7	48551.1	77444.3	40772.2	42331.3
	526	34	18.8906	7.20158264E8;7.20660278E8;7.21161377E8;7.21663513E8;1.033202759E9;1.034206177E9;7.28656555E8;8.12141235E8;8.12642944E8;8.68205505E8;7.22164368E8;8.13143799E8;2.61134064E8;9.15527649E8;6.44134827E8;8.80671875E8;9.02177734E8;7.31149414E8;1.155266846E9;6.5962384E8;8.88665771E8;1.154765381E9;1.298295654E9;8.13645447E8;8.19171814E8;9.20845032E8;1.107570923E9;1.032193726E9;8.89167236E8;8.2015509E8;8.20…	999.0;811.94;387.59;129.75;111.05;60.06;46.39;46.24;44.22;39.29;31.24;22.71;18.14;17.93;16.47;16.46;12.96;12.78;9.11;8.43;7.91;7.89;7.67;7.46;6.59;6.1;5.2;5.08;4.5;4.21;3.92;3.88;3.62;2.83;	720.158										1.90094e+06	1.27405e+06	1.13748e+06	1.44003e+06	1.50913e+06	1.60376e+06	1.29868e+06	1.32162e+06	1.70951e+06	1.07606e+06	1.12018e+06	1.23046e+06	1.48165e+06	1.90094e+06	1.38762e+06	1.43668e+06	1.35212e+06	724150	739193	702928	672369	838322	705670	451132	882629	728332	636200	625834	1.16178e+06	934993	777431	1.18037e+06	805436	801638
	528	2	18.9393	8.49203247E8;8.50206543E8;	999.0;465.38;	849.203										33461.5	3377.38	3280.41	3192.17	3258.11	2627.82	1278.56	1467.73	3622.7	1463.76	1197.16	2443.58	3352.16	3804.03	2901.27	2637.51	3521.86	18944	20011.3	18350.5	18534.7	20312.2	17120.1	15849.9	21861.4	17509.9	16484.2	19920.3	29488.3	23122	16372.6	27861.4	21162.3	18556.1
	534	29	19.1342	6.60129333E8;1.008722839E9;1.008723022E9;5.16600037E8;1.016198669E9;8.04662415E8;9.15192688E8;8.72680969E8;9.4869342E8;5.92103699E8;1.229261841E9;5.84124756E8;1.085731323E9;8.80173706E8;9.42201233E8;1.011214294E9;1.024700073E9;9.09187561E8;9.0968866E8;8.74838074E8;8.73687073E8;9.60879089E8;7.12161011E8;9.15862061E8;1.056900635E9;4.65103607E8;1.061547974E9;9.03162598E8;1.107235474E9;	999.0;676.0;466.01;346.45;303.17;283.33;198.83;196.57;178.84;167.75;108.35;100.95;100.31;95.79;91.93;61.09;56.14;51.41;49.65;39.57;37.5;35.94;35.63;34.92;33.68;30.24;25.76;25.5;23.8;	660.129										338072	202098	257669	301482	338072	332522	231544	277015	334404	216518	215273	228495	237054	331930	283118	258310	258986	57704.5	59803.4	54976	51356.2	64180.6	57375	64688.8	72054.5	59696.1	53679.7	45217.5	86157.5	82804.7	90433.9	103054	65320.2	78069.3
	538	36	19.1332	1.017206848E9;8.04160706E8;1.018211304E9;6.61132935E8;7.36636841E8;8.72180908E8;9.14858521E8;5.77631409E8;8.18502869E8;9.65527588E8;1.019214355E9;1.017705017E9;5.25218811E8;1.010879761E9;6.61634277E8;9.60209167E8;9.20183655E8;1.01022699E9;1.297792114E9;5.83116821E8;9.66196411E8;9.59874512E8;9.56690918E8;1.168227905E9;1.304261108E9;1.055895386E9;9.70859985E8;8.24165894E8;1.236762085E9;7.1266272E8;…	999.0;477.69;415.08;409.52;359.89;283.36;238.26;198.12;191.59;149.08;146.85;117.07;112.37;103.43;100.59;96.25;90.56;89.06;86.4;79.6;74.68;68.3;62.26;57.02;54.34;50.27;50.22;49.41;47.54;47.21;45.5;44.13;42.39;34.85;33.82;33.51;	1017.21										405307	285424	305374	384025	369154	377840	281314	295191	392825	282411	275070	290660	337720	405307	320305	291222	282797	73388.7	79128.4	61202.6	73691.4	93950.1	94731.1	71988.2	90267.7	82940.8	72234.8	57920.7	139475	130466	102252	141861	89004.5	86677.1
	547	12	19.4106	2.06082123E8;1.64071609E8;2.07085342E8;2.50071762E8;5.01151123E8;1.47045044E8;1.65074997E8;2.51075272E8;5.02154602E8;2.28064011E8;9.90231018E8;9.89729309E8;	999.0;120.39;115.22;76.26;33.42;16.73;9.6;7.79;7.59;2.91;2.86;2.74;	206.082										2.3971e+06	20555.6	27763.8	38743	26356.4	41249	25136.2	29003.1	43631.5	24354.1	18805.1	27591.8	35499.6	43921.4	32639.1	29923.9	23324.9	557651	856371	797615	875273	919191	612804	626558	1.03735e+06	602342	709733	546892	750940	706308	535441	1.04228e+06	954605	655484
	549	27	19.4842	5.92103455E8;5.92605469E8;1.152252197E9;5.93106689E8;1.00972644E9;8.12158325E8;8.12660156E8;8.80171143E8;4.79082703E8;8.73676636E8;3.19139587E8;1.297288452E9;7.68167114E8;1.185213379E9;1.024699219E9;5.93608215E8;1.186217407E9;5.00605316E8;7.73157471E8;1.01654071E9;9.15862E8;1.015865417E9;5.915979E8;1.157905518E9;1.025702271E9;8.74504272E8;4.11202148E8;	999.0;595.89;225.6;222.65;216.84;163.56;156.69;141.32;139.98;94.42;91.2;65.04;58.84;58.21;53.81;47.49;42.87;41.83;34.87;31.52;30.91;30.48;28.64;28.3;28.13;25.01;18.5;	592.103										332523	209287	239953	260495	332523	273807	203334	230433	256799	160155	198135	169816	168906	293734	236207	200396	229087	12683.2	10458	12805.2	13271.7	16300	18654.8	21037.4	17601.6	13923.3	10449	7457	18930.6	24905.5	37227.8	37655.4	15714.9	31009.9
	550	3	19.5506	5.85218689E8;5.86221802E8;3.6618454E8;	999.0;253.93;46.93;	585.219										152223	24473.4	1237.73	1431.5	1274.88	27391.5	23477.1	1352.26	1313.1	1418.56	1128.66	1470.41	19132.3	34727	23331	1264.99	1245.18	101389	71480.1	75860.5	68460.4	92665.2	80977.4	77954.8	98532.6	84895.8	83628.3	91732.6	146010	123364	92427.6	144508	120541	117571
	552	16	19.6087	8.04146057E8;7.3663678E8;7.3613501E8;1.305269043E9;7.22164368E8;1.229261719E9;6.51626709E8;1.025200195E9;8.14653809E8;8.74838989E8;1.011883362E9;8.41663513E8;9.49692749E8;7.31650818E8;8.07656128E8;8.27650391E8;	999.0;851.68;531.26;239.33;173.33;155.57;108.13;89.87;75.02;63.51;60.12;52.36;47.41;39.72;38.89;28.4;	804.146										125121	53053.3	55519.4	60499.9	125121	70595	59691.9	62380.7	76737.4	44896.1	48857.6	52639.1	59289.2	87264.9	66780	61798	60673.8	2998.31	3968.18	3215.68	2832.6	4301.54	3852.18	4048.11	4718.73	3690.38	3836.59	9790.58	8780.83	5325.99	4466.27	8976.43	3820.99	4824.98
	555	3	19.6084	3.19093567E8;3.20096558E8;3.01082733E8;	999.0;148.14;117.34;	319.094										51954.3	3516.19	3000.78	10659.6	5749.64	5305.65	5631.89	4890.62	5565.29	5141.57	4115.57	4468.83	5992.87	4511.3	3814.43	3742.04	6986.05	15479.7	11280.2	14905.4	13207.7	16216.2	14663.2	12089	13370.8	15677.6	14652.6	13603.4	26506.1	20595.2	14740.4	32828.1	22463.8	19002.7
	559	10	19.7302	5.8521875E8;5.86222229E8;5.39212952E8;8.49203247E8;6.83255188E8;4.36132843E8;8.50206787E8;5.75189819E8;2.52124039E8;6.84258362E8;	999.0;268.81;250.8;105.68;88.85;49.83;49.49;47.75;46.3;31.28;	585.219	585.219	C27H38O14	procyanidin	4	0.219747	289.07184; 407.0764			flavan-3-ols	294137	26202.4	19130.1	13443.6	21360.9	29987.2	27778.2	29711.6	29698.7	13706.1	15988.7	15831.7	21111.5	38652.1	25585.1	24917	23083.8	181231	142234	157479	123004	164491	142058	138516	191662	154141	151454	162246	265185	226052	168247	265481	237750	210530
	564	31	19.8389	8.65195618E8;9.4069635E8;8.67203491E8;8.72672913E8;7.5915625E8;9.15192688E8;8.18837463E8;8.69841125E8;6.59623718E8;8.971875E8;7.224823E8;7.60159546E8;9.60543823E8;8.12158447E8;9.11203308E8;8.7517572E8;9.01173889E8;8.82180054E8;9.09187561E8;5.16600037E8;9.09688599E8;9.20843933E8;9.5519397E8;8.98190796E8;8.74504761E8;9.33184753E8;8.15153992E8;7.46125854E8;1.152922119E9;1.168729614E9;9.12206482E8;	999.0;220.3;100.77;57.32;30.92;27.59;22.01;21.43;20.52;15.39;14.53;12.67;9.32;7.85;7.72;7.29;7.11;7.02;6.91;6.65;6.54;6.44;6.41;6.39;5.77;5.03;5.0;4.69;4.25;4.07;3.08;	865.196	865.199	C45H38O18	Procyanidin trimer (Pentahydroxyflavan trimer)	3	3.37449	289.072		Masses Japan/FlavonQ DB2/kanaya	flavan-3-ols	288814	208392	236534	255010	257214	239573	214822	194628	288814	218467	181279	227989	248618	248558	221111	195452	205529	55939.4	61005.8	63150.1	52626.9	70624.8	63390.2	49756.1	75459.6	68607.8	49384.3	44240.1	94573	68272.5	63303.9	86549.7	63325.6	64280.9
	566	4	19.8129	4.63218231E8;5.10227142E8;5.77249634E8;4.64221588E8;	999.0;857.49;248.7;194.02;	463.218	463.218	C21H36O11	Monoterpendiols pentosyl-hexoside [M+FA-H]	3	0.547474			Flamini (2014)	terpene glycosides	74873.5	6787.67	13923.3	9342.87	7468.72	6206.04	2522.4	6206.04	7903.21	6827.44	3098.07	5813.32	6279.62	1228.03	2515.44	1037.19	3407.28	1127.52	1385.51	1470.25	1076.36	1496.22	1381.13	1357.09	1274.05	1231.91	1306.22	1443.51	1347.34	1487.96	1306.6	1463.99	1211.9	1153.03
	568	5	19.9358	5.78138306E8;5.7914093E8;8.43292297E8;7.19231934E8;6.1311145E8;	999.0;155.56;94.12;84.22;81.58;	578.138										10602.6	1048.21	1096.3	1020.34	1136.49	1344.74	1340.64	1427.92	1399.73	1230.48	1403.09	1213.57	1068.77	1093.27	1103.45	1397.9	1204.29	6414.87	5223.77	7203.31	4333.92	5988.34	5399.75	6358.2	5709.95	6153.39	6748.94	6678.35	8770.24	7507.55	5374.89	10602.6	6693.26	6324.4
	574	36	20.0354	6.60631226E8;5.76628906E8;1.084727783E9;6.61633972E8;1.085230225E9;1.085731445E9;5.9210376E8;1.010227173E9;7.37138184E8;9.20181152E8;9.60208923E8;9.20512451E8;1.034206299E9;7.44132385E8;6.78118164E8;9.66196594E8;7.68501892E8;1.321265869E9;6.78619995E8;9.60878357E8;1.016529541E9;9.15861877E8;6.67621338E8;1.322270386E9;1.056565063E9;9.71193481E8;1.015865906E9;6.71120544E8;1.056230347E9;6.71621765E8…	999.0;434.21;138.46;118.9;107.58;51.71;48.5;45.62;45.04;42.0;41.86;40.0;34.33;30.56;30.55;23.66;22.7;21.94;21.26;20.38;19.15;18.8;18.79;18.71;17.73;16.48;16.33;15.73;14.97;14.91;14.13;12.76;12.5;12.42;10.87;7.53;	660.631										151510	97695.1	112755	128270	142623	128609	105721	116808	147032	94483.6	89553.1	91037.4	104601	151510	115338	114852	119662	13746.1	9642.42	19716.5	12747.4	23226.9	17317.1	21168.4	25100	12122.4	11267.6	8543.39	32347.9	26982.7	31638.7	31374.4	19770	26542.3
Mature (Microclimate)	576	2	20.1494	3.07139496E8;4.81265228E8;	999.0;215.73;	307.139	307.14	C13H24O8	hydroxy-hexanoic acid hexoside	3	1.12196	145.0871 (C7H14O3)		Masses Japan	hydroxy fatty acid	40488.5	1136.64	1455.69	2855.47	1133.22	3856.68	1163.47	3636.95	3201.47	1150.11	1432.78	2778.92	1014.36	4120.15	1074.1	1206.1	2654.64	12396.5	8961.14	8411.32	9726.7	12668.6	8314.88	7793.89	12322.5	9328.01	12180.5	11870.6	21137	16139.1	8888.56	18544	16545	16983.8
Véraison (Ir/NI)	579	26	20.2541	8.65195496E8;8.04160767E8;8.05164307E8;1.033202515E9;1.010879456E9;8.12659912E8;1.092224854E9;9.42201111E8;9.19847961E8;1.161734985E9;8.24498291E8;1.062218018E9;1.236260254E9;1.025200439E9;7.73821289E8;7.73486877E8;1.237263672E9;8.24828735E8;1.011883423E9;1.298293579E9;9.70526794E8;1.230265625E9;9.25849304E8;5.29192505E8;7.73153564E8;1.157905396E9;	999.0;335.02;146.96;71.67;60.48;55.77;47.7;43.52;35.35;31.25;30.63;25.2;20.79;18.01;17.33;17.14;17.07;17.06;16.9;16.65;14.28;13.34;12.68;12.61;8.87;6.63;	865.195	865.199	C45H38O18	Procyanidin trimer (Pentahydroxyflavan trimer)	3	3.51549	289.072			flavan-3-ols	180629	100371	124747	133419	180629	164146	118186	139541	172367	100066	100247	109759	114173	148869	127998	126241	144098	12294.7	13486.2	11465.2	14084.5	14155.9	12394.9	17475.4	12799.7	12505	11487.1	10967.2	21057.3	21394.6	34492	36685.5	19850.2	28002.8
	580	3	20.1456	4.7618515E8;4.65153076E8;4.2917627E8;	999.0;239.25;237.76;	476.185	475.182	C21H32O12	Dihydroxyphenyl)ethanol-Me ether, hexoside-deoxyhexoside	4		163.0614; 205.0715		Masses Japan	phenolics	32769.3	1416.76	1184.22	1151.64	1139.51	1204.89	1489.11	1239.36	1431.07	1225.81	1441.51	1231.39	1209.88	1238.64	1110.86	1347.39	1312.58	1027.44	1007.73	1395.25	1290.06	1312.81	1451.85	1213.54	1082.6	1128.92	1100.32	1048.32	1426.27	1125.75	1191.69	1345.17	1314.05	1123.92
	586	33	20.3108	1.01720697E9;1.018211182E9;7.20660217E8;8.64189209E8;1.019214478E9;7.21663269E8;8.73172546E8;6.68109375E8;1.063213013E9;8.18503235E8;6.68610779E8;1.020216492E9;1.064216675E9;8.19506348E8;1.05318457E9;6.69112061E8;5.09103973E8;1.007715393E9;2.87055847E8;1.033200439E9;1.065219604E9;1.031187256E9;8.74504456E8;1.169237305E9;8.4116156E8;7.39147339E8;9.25845825E8;9.09688965E8;8.56192444E8;1.237738159E9…	999.0;549.92;531.53;390.63;176.58;77.54;72.14;60.19;49.89;48.22;43.61;42.07;28.04;24.13;22.54;18.6;14.73;13.36;11.44;9.35;8.66;8.47;8.42;8.03;7.95;7.44;6.9;6.47;6.19;6.19;5.44;5.27;4.66;	1017.21										531480	344277	327114	339228	405721	447153	364513	374412	466647	314641	298875	362757	411521	531480	388622	384800	331874	94967.7	136529	113434	105297	150025	132933	126535	157198	147050	124254	107383	197158	174820	140062	199527	129362	144284
	587	2	20.3915	4.3906662E8;4.40070282E8;	999.0;203.18;	439.067	439.067	C22H16O10	unknown	4	1.02399	nd				86597.4	1481.22	1327.25	1474.35	1330.01	1206.6	1220.23	1042.37	1054.42	1271.53	1367.23	1187.65	1361.26	1284.85	1031.34	1136.99	1282.77	31368.9	39012.6	32928.9	35249.4	37529.2	32351.2	34746.3	42459.6	32088.7	46863	37635.6	56948.5	54872.6	35724.6	65233.4	42528.2	41081.6
	589	23	20.3966	1.008722595E9;1.00822113E9;1.009224365E9;1.084727783E9;1.08522998E9;1.01670166E9;8.81170166E8;1.085731445E9;1.16022937E9;8.18502808E8;8.73673889E8;9.65192139E8;9.57176453E8;8.81671204E8;9.42201355E8;1.107234985E9;9.57677063E8;6.44134888E8;1.230265747E9;8.88665588E8;1.093725952E9;1.025702393E9;9.7153009E8;	999.0;918.29;535.18;488.75;328.42;287.94;251.06;150.27;131.13;114.13;113.81;108.38;98.29;86.4;81.3;71.68;38.08;35.48;34.65;32.63;31.25;29.02;19.88;	1008.72										310037	196955	208820	246219	262327	260320	218514	207467	310037	202355	158263	216440	252367	295202	238147	223852	195957	63986.1	87549.4	75816.1	54215.3	105992	84063.3	80783.8	102956	87785.5	69822.3	66254.2	132471	107675	88362.2	133878	85170.3	85437.3
	592	2	20.5694	5.05161438E8;3.01071381E8;	999.0;373.43;	505.161										9936.44	1116.62	1015.1	1152.19	1368.59	1382.31	1231.56	1483.88	1185.6	1415.97	1087.21	1301.81	1279.14	1340.4	1255.65	1193.38	1200.73	2939.58	1238.2	4049.48	2585.54	3807.6	3651.55	2746.47	3236.07	2624.55	3184.38	2666.49	5727.99	7222.16	6143.47	9936.44	5946.45	4941.89
	595	29	20.6133	9.40696289E8;6.60129456E8;1.009726563E9;6.60631287E8;8.12643188E8;5.93106628E8;8.12141296E8;1.228258301E9;8.19171997E8;1.306273682E9;9.66196228E8;1.025200684E9;1.106900391E9;7.73486816E8;5.991297E8;1.061214355E9;1.056564941E9;7.73151672E8;9.2084436E8;8.63854248E8;8.75173462E8;1.112219482E9;1.056230469E9;1.010729431E9;5.99631592E8;1.100200806E9;1.236260376E9;8.13645203E8;7.74155762E8;	999.0;227.56;202.28;157.11;152.22;142.15;120.44;99.71;92.9;81.94;68.78;58.54;52.36;47.58;41.12;38.07;37.21;37.09;30.19;29.92;29.66;25.21;24.75;24.44;22.27;21.41;20.31;16.02;12.93;	940.696										138965	86936.6	101480	113601	105031	115722	97387.2	84162.3	138965	90655.1	81759.3	94522.9	106572	122624	103380	94927.7	82926.7	20639.2	23736	23329.6	15914.4	28768	22440.2	19380.5	27420.8	23653.4	17437.9	14689	40476.2	25250.3	26348.6	42163.9	22517.6	27438.7
	596	8	20.6155	1.153259277E9;1.154263916E9;5.67208191E8;1.155266357E9;5.68211304E8;5.21202881E8;5.75621033E8;5.22205811E8;	999.0;561.66;444.52;194.7;112.52;84.7;32.3;20.86;	1153.26										282381	116267	97894.1	115073	126974	131652	120142	112129	146208	99874.3	93199	112756	144399	155897	121852	130670	117429	182006	175818	165687	170785	190758	175207	151399	210513	167331	158802	165261	267651	228975	149075	255751	200971	181161
	600	28	20.6351	6.52132751E8;6.52634033E8;8.6519635E8;6.53135437E8;9.40195313E8;5.92103394E8;8.66200317E8;6.53636841E8;7.36134888E8;9.41699768E8;8.80167664E8;7.37138306E8;5.91095642E8;1.061883423E9;9.60543579E8;2.89035187E8;6.63122803E8;3.3402832E8;6.63624634E8;5.93608032E8;6.71121094E8;7.37639526E8;1.062552979E9;8.24501404E8;3.91160583E8;1.202921265E9;1.3072771E9;8.14654114E8;	999.0;709.89;367.89;303.42;218.26;126.23;108.33;88.38;59.66;53.12;46.87;22.03;22.01;15.18;14.9;14.39;13.26;10.85;9.13;7.41;6.87;6.57;5.68;5.52;5.35;5.26;5.25;4.48;	652.133										1.21656e+06	1.01441e+06	1.01644e+06	1.21076e+06	1.21656e+06	1.11038e+06	949271	921300	1.18955e+06	908235	870416	958359	1.0654e+06	1.21302e+06	1.04372e+06	905591	932935	346380	338019	353428	285256	386040	328851	337988	421764	343798	302960	273290	535897	431344	415882	576787	360235	428946
Mature (Microclimate)	601	3	20.7361	3.68134827E8;3.22129242E8;3.69138123E8;	999.0;282.11;154.82;	322.129	322.13	C16H21NO6	tryptophol-hexoside [M+FA-H]-	2	1.14426	89.0241; 179.0564; 160.0767			tryptamine glycosides	116536	1086.52	1314.23	1355.73	1472.83	1434.64	1483.83	1437.49	1421.37	1299.77	1088.38	1181.87	1117.77	1174.83	1385.91	1049.29	1272.93	8047.1	6121.56	6122.56	8578.94	6196.12	6762.75	4598.63	5249.75	5273.61	13149.2	13470.4	20757.2	16823.4	3448.47	18493.4	20910.3	8714.13
	602	2	20.7295	7.13150818E8;7.14154175E8;	999.0;373.17;	713.151										17405.3	6243.86	6301.53	6679.34	6253.8	4082.37	6503.36	6039.05	5267.51	5529	5760.66	5949.57	6444.7	5105.45	4713.72	3844.75	5194.93	8889.55	10197	10150.3	6820.52	11529.3	8536.59	11046.1	9904.67	9600.43	8596.25	6823.51	14738.7	11594.9	15356.1	17405.3	8061.34	15414.8
	607	29	20.706	5.85109375E8;7.96665222E8;1.017204285E9;9.48680054E8;7.36636902E8;6.60129639E8;9.15192688E8;1.305268677E9;1.169719727E9;9.49179565E8;1.093207275E9;1.172227661E9;9.15527466E8;5.08082916E8;5.91597656E8;5.09103973E8;6.18099792E8;6.0010083E8;1.296785767E9;6.0359375E8;9.65192078E8;6.18601501E8;8.81671204E8;4.99077454E8;5.96100037E8;6.26614563E8;4.23071869E8;4.99578979E8;8.82679565E8;	999.0;334.82;120.7;104.06;84.17;63.05;47.49;45.18;36.77;33.11;29.69;29.6;29.35;28.02;25.66;23.26;21.88;21.72;21.2;20.91;18.15;15.01;14.34;13.6;13.04;9.17;7.85;7.04;6.25;	585.109										443926	332992	378268	441520	439084	390010	318838	303058	443926	327347	330110	355177	364825	429462	366730	326574	309573	140791	155433	145586	138557	160305	144540	146704	142840	128012	154142	116978	194851	166084	181613	207341	152938	177744
Véraison (Ir/NI)	608	3	20.8409	5.09223633E8;4.28200348E8;3.27087006E8;	999.0;48.34;48.09;	463.219	463.218	C21H36O11	Monoterpendiol pentosyl-hexoside [M+FA-H]-	4	-0.680888	463.2188; 331.1762			terpene glycosides	132605	8309.17	12301.3	12688	13075.7	16240.1	10348.5	15025.7	12979.8	13043.4	10544.2	8953.45	9324.06	14053.6	9397.23	9502.71	9383.93	4900.55	5141.92	5073.5	4915.75	6923.68	5631.31	7958.52	5573.34	8204.64	8639.87	5921.14	13561.3	7624.98	11255	12443.8	9002.87	10137.5
Green (Microclimate); Véraison (Ir/NI)	613	3	21.0292	5.67208008E8;5.21202637E8;5.68211304E8;	999.0;288.39;274.03;	567.208	521.203	C26H34O11	Isolariciresinol-β-4′-O-glucopyranoside [M+FA-H]-	2		359.1503 (loss of hexose)		Marinos, A. V., Tate, E. M., & Williams, J. P. (1992). Lignan and phenylpropanoid glycerol glucosides in wine. Phytochemistry, 31(12), 4307–4312.	lignans	41428.7	3239.25	1415.62	1065.21	1383.11	4639.15	4013.77	3960.08	3862.64	1199.74	1276.15	1058.51	3108.01	4987.14	3502.73	2751.08	3110.99	22381.7	19232.4	19414	18487.8	22018.4	19448.9	17033.5	24353.1	20183.2	22710.9	23045.4	34527.2	29933.6	21032.9	31931.3	32912.6	27884.7
	614	31	21.0747	1.00822113E9;1.009224426E9;1.152753906E9;8.80169495E8;1.016199219E9;6.68127136E8;6.68109131E8;9.14858826E8;6.68628662E8;7.68167664E8;4.051763E8;6.68610657E8;7.67832642E8;9.14523743E8;1.024196167E9;7.68501343E8;1.296283813E9;3.11113342E8;6.6913031E8;3.57118774E8;1.297790039E9;4.56571228E8;1.011548706E9;1.237265137E9;9.56180847E8;1.100201172E9;9.66531128E8;7.73821228E8;9.09187012E8;7.45140442E8;1.2…	999.0;716.66;468.26;337.76;321.11;292.74;229.52;213.27;208.8;175.44;166.32;165.56;140.56;138.51;121.36;114.72;107.05;100.92;82.16;76.11;75.62;74.54;69.19;68.31;54.12;44.19;39.34;35.06;33.96;29.74;25.7;	1008.22										390273	226726	233582	241002	277979	322020	266608	265966	390273	213053	207867	246677	313857	371240	255982	269582	261259	62068	80559.6	69997.8	65895.1	86188	77298.2	62461.4	86335.6	77937.3	67577.4	56269.1	108610	78900.4	71305.8	110222	76554.4	81532
	619	47	20.8937	8.64189575E8;1.033203125E9;5.16599976E8;8.04661255E8;7.28639038E8;1.008722961E9;5.76126831E8;7.36636841E8;9.48178406E8;1.153258179E9;5.76628845E8;5.17101379E8;1.035208984E9;8.64523376E8;9.65527527E8;8.69507263E8;1.161234497E9;1.017705078E9;1.229261963E9;6.53636902E8;1.010879456E9;6.61132935E8;8.19172058E8;9.65192444E8;8.64857422E8;1.229763916E9;7.37639648E8;8.24162903E8;5.17602966E8;1.010227356E9…	999.0;860.23;521.63;385.4;330.41;325.59;298.47;276.7;190.48;171.31;169.56;162.92;149.79;100.32;99.44;85.33;79.95;77.59;70.3;68.5;67.74;64.77;63.3;62.34;47.37;45.71;44.74;39.0;38.71;37.64;36.98;36.04;33.71;33.32;26.62;25.72;25.4;23.04;22.63;19.11;18.92;18.72;16.33;15.66;15.12;11.86;10.64;	864.19										517286	378468	399780	365564	491932	481235	379658	409627	517286	235957	352269	386945	411528	507902	438634	384310	411669	109072	125145	80915.1	85480.1	131723	93314.7	124882	133023	123734	120117	81023	148075	171192	162840	222453	117810	165819
	625	46	21.3991	8.81156189E8;8.82159851E8;8.83161377E8;4.40074524E8;1.008722839E9;6.60129517E8;8.84164429E8;4.40576324E8;9.17132874E8;5.08101044E8;5.08602539E8;9.71151672E8;9.18136536E8;9.49180359E8;1.229261841E9;9.27161316E8;9.651922E8;1.025192871E9;1.061883301E9;1.010544434E9;9.1912738E8;4.41078308E8;9.72154236E8;9.44151794E8;9.28164795E8;1.30426062E9;1.236734253E9;9.56679199E8;8.12153931E8;5.09103882E8;1.1687…	999.0;482.67;147.8;66.6;60.37;31.31;30.0;28.89;28.6;26.95;14.5;14.32;13.08;13.04;12.11;11.71;8.84;8.56;8.06;7.27;7.24;7.1;6.71;5.95;5.74;5.61;5.33;5.09;4.88;4.68;4.53;4.45;4.21;3.73;3.48;3.44;3.41;3.37;3.18;3.07;2.47;2.47;2.34;2.25;2.17;2.13;	881.156										3.79639e+06	3.27694e+06	3.6085e+06	3.79639e+06	3.61426e+06	3.03359e+06	2.75668e+06	2.50213e+06	3.28355e+06	2.9135e+06	2.95943e+06	3.11727e+06	3.07272e+06	3.57999e+06	3.12229e+06	2.54816e+06	2.61806e+06	1.07711e+06	1.28904e+06	1.19025e+06	792539	1.24609e+06	1.16924e+06	1.2555e+06	1.28083e+06	1.32607e+06	1.12141e+06	773480	1.76416e+06	1.36039e+06	2.24497e+06	2.46682e+06	878570	1.94397e+06
	631	11	21.5193	5.76126709E8;5.76628906E8;1.153259277E9;7.2813739E8;1.15426416E9;5.77129456E8;8.63182434E8;1.155266357E9;5.77631287E8;5.75621277E8;1.156269653E9;	999.0;647.91;444.04;289.9;277.28;213.28;116.92;94.13;53.0;26.33;22.26;	576.127										536664	296270	254835	288107	320342	337225	302863	295708	322022	245526	234473	290454	349570	402978	315903	317611	271683	274285	318126	280435	283110	331347	314575	271704	355024	306082	314418	278470	469662	400768	268207	438251	339373	301961
	636	34	21.6064	7.21161499E8;7.3663678E8;1.016702209E9;8.18837219E8;9.65527893E8;8.18502625E8;8.63854248E8;1.160229736E9;8.13159729E8;1.160732544E9;1.016530518E9;1.106900391E9;7.37639648E8;1.011882935E9;1.062218262E9;1.016866577E9;9.42201355E8;9.20844604E8;1.157905396E9;5.92103394E8;7.2216449E8;6.70120667E8;9.70523987E8;8.19840576E8;1.092203247E9;9.17668213E8;9.5667749E8;1.208240601E9;9.17166626E8;1.100201782E9;…	999.0;902.4;683.94;392.13;389.4;303.35;257.23;209.22;201.18;198.8;180.69;168.12;129.67;123.4;121.09;113.88;104.85;95.41;88.0;83.36;81.81;80.46;79.02;78.29;76.36;72.38;63.72;62.13;56.88;55.63;49.63;46.2;45.58;39.36;	721.161	721.162	C32H34O19	Quercetin glycoside	4	0.143896	nd		FlavonQ DB2/Masses Japan		184308	120204	159834	167691	184308	161639	143347	135513	174750	128058	125750	128354	168259	181859	131684	142966	131584	26585.8	36563.1	36238.1	33084.7	33076.9	43639.7	38406.7	41448.8	32385.4	38391.7	19624.5	48351.9	53543.5	42995.3	57972.3	28856.4	35625.6
	637	4	21.5471	8.65196472E8;8.66200317E8;8.67203613E8;5.8311676E8;	999.0;433.68;118.72;8.59;	865.196	865.199	C45H38O18	Procyanidin trimer (Pentahydroxyflavan trimer)	3	2.38743	289.072			flavan-3-ols	1.12081e+06	248481	226586	231618	237024	266439	234918	226803	281501	186329	195489	217020	285065	343379	268564	262906	223939	621051	627042	574470	619892	693353	627207	554062	734047	606175	645873	659206	991691	811052	528717	897108	771904	602304
	640	34	21.5804	8.04143311E8;8.04644836E8;8.05145813E8;3.89123688E8;8.05648315E8;7.36134644E8;1.016199097E9;1.084226563E9;2.27071289E8;8.06148926E8;1.011214417E9;8.03638123E8;9.20510559E8;9.20175964E8;3.90127136E8;1.061548584E9;8.0313623E8;1.304763306E9;8.22131287E8;8.22632874E8;1.056564819E9;8.49642578E8;1.107569214E9;8.15133728E8;8.11634521E8;8.15635437E8;8.23133911E8;9.25844788E8;1.055895508E9;1.203591309E9;1…	999.0;876.85;451.02;166.14;156.52;130.08;121.77;109.64;46.01;40.15;38.41;37.76;34.84;31.62;29.86;29.11;27.84;22.61;21.76;21.35;16.57;15.65;13.51;13.22;13.02;12.68;12.45;10.15;10.1;10.05;8.25;7.91;7.81;6.57;	804.143										252833	159592	234838	230091	216532	220897	169795	179143	252833	193553	147757	178688	187336	232488	192396	173902	175991	33845.7	33731.7	34705.6	32242.4	38288.8	37342.1	38926.3	51306.6	43676.6	35821.6	28935.1	65491.7	55587.5	49994	77161.9	36369.4	43181.3
	643	3	21.8033	4.33113861E8;4.35223541E8;4.34117371E8;	999.0;159.26;154.58;	433.114	433.114	C21H22O10	naringenin-hexoside	2	0.320932	271.062		kanaya	flavonoids	59200.3	25145.9	26569.8	26507.6	29320	39516.6	30580.4	35647.9	29186.1	29618.2	22162.2	26663.9	28765.7	38337.7	28605.5	29216.5	29817.9	34598.7	37711.6	36533.8	31996	41187.8	38128.7	35586.1	38621.6	36525.3	38698.4	29998.3	47144	47117.5	36886.3	55323.3	43132.1	38626.8
	645	3	21.7619	5.10226898E8;4.63218109E8;4.99239349E8;	999.0;923.71;653.37;	510.227										17390.7	4675.08	2741.19	5460.46	4127.99	5877.93	3205.36	4746.57	2907.03	3501.79	3576.13	2827.93	3727.68	4126.08	3902.1	3706.71	3500.83	1395.77	1073.31	1349.78	1127.51	1360.66	1060.2	1448.44	1463.36	1216.15	1240.64	1278.98	3055.72	1122.29	2400.92	3418.86	2570.58	1018.21
	648	35	22.0337	4.41082336E8;4.42085938E8;8.83171936E8;8.8417572E8;4.87087921E8;4.43088043E8;4.77059052E8;5.31078064E8;2.89071533E8;8.85177673E8;5.04078125E8;4.88091492E8;4.79056549E8;5.32081238E8;8.86180542E8;5.05081818E8;5.26098877E8;2.90074982E8;5.42093811E8;3.03050903E8;4.80059509E8;4.55061127E8;4.89093811E8;8.97151062E8;3.31045776E8;9.05153625E8;1.161738647E9;1.321267822E9;1.230268188E9;1.086235474E9;1.1622…	999.0;234.07;186.11;89.33;76.55;41.48;36.72;28.94;26.76;25.49;22.99;18.12;9.97;6.55;5.0;4.38;3.72;3.55;2.86;2.41;2.16;1.88;1.41;0.79;0.67;0.64;0.63;0.6;0.59;0.55;0.5;0.46;0.45;0.43;0.38;	441.082	441.083	C22H18O10	(-)-Epicatechin 3-O-gallate	1	0.871492	289.0721; 169.0143		standard	flavan-3-ols	2.52754e+07	1.86821e+07	1.73139e+07	1.98028e+07	1.96526e+07	1.67014e+07	1.46774e+07	1.55268e+07	1.74904e+07	1.56883e+07	1.74386e+07	1.71196e+07	1.72744e+07	1.82952e+07	1.78686e+07	1.56434e+07	1.62031e+07	9.9077e+06	8.76948e+06	9.61532e+06	7.57425e+06	9.7207e+06	9.47948e+06	1.0056e+07	9.83707e+06	1.1098e+07	8.93804e+06	7.3492e+06	1.43615e+07	1.16205e+07	2.52754e+07	1.91092e+07	8.34427e+06	1.87279e+07
	653	5	22.2175	5.77134094E8;5.9115033E8;5.78138062E8;5.92153687E8;5.79140991E8;	999.0;391.75;291.65;120.5;53.1;	577.134	577.135	C30H26O12	Procyanidin dimer	3	1.82955	nd			flavan-3-ols	8027.54	1200.16	1196.8	1407.66	1266.21	1034.15	1050.03	1229.12	1005.19	1275.34	1332.77	1457.38	1145.57	1337.29	1144.11	1055.68	1357.49	4235.49	4285.2	5174.05	3939.2	4220.57	4816.13	3614.08	3756.26	3144.8	3886.51	3585.25	5713.93	7995.72	3343.65	8027.54	6543.13	3067.25
	656	4	22.2431	6.10148682E8;6.11151245E8;4.67098145E8;6.99140808E8;	999.0;176.44;69.01;53.42;	610.149										156102	1044.55	3582.27	3079.18	1293.03	5067.67	2920.1	2519.42	3340.67	1344.58	1260.83	1054.48	1443.17	3051.34	3394.35	1013.24	1183.53	1347.51	1279.25	1046.53	1071.3	1161.28	1492.94	1192.2	1279.08	1265.65	1388.21	1207.03	1039.23	1177.7	1279.6	1221.35	1140.33	1431.41
	657	3	22.3145	2.45092896E8;2.89082703E8;2.46096252E8;	999.0;137.62;115.57;	245.093										125114	1323.11	1428.76	1112.81	1031.05	1368.42	1270.09	1280.48	1140.03	1000.73	1225.87	1490.48	1441.34	1159.53	1077.52	1278.6	1192.31	27412.3	34009.2	52804.4	47565.7	47160	36805	32868.8	55228.4	29534.1	41329.8	21557.2	42485.1	32500.9	34378	64155.7	42746.6	28903.7
	662	2	22.4224	5.65192261E8;5.6619574E8;	999.0;275.02;	565.192										73214.3	18543.7	1169.63	2635.74	5049.77	12067.2	11076.9	9510.95	1109.27	1469.41	10566.8	7468.77	11274.7	24167.1	14236.6	12025.4	7019.37	16517.4	15986.5	19908.8	9517.91	18028.7	12296.8	14884.8	13620.2	16086.9	12394.3	9184.84	17748.3	22835.8	28990.2	28423.5	15148.3	22031.5
	663	48	22.4276	7.28137451E8;7.28639099E8;7.29140808E8;7.29641846E8;8.72168701E8;8.72670471E8;8.73172119E8;7.27632751E8;5.2120282E8;7.27130066E8;7.30143433E8;7.46627319E8;9.48179077E8;8.73673523E8;8.69172607E8;7.7313562E8;1.228258301E9;9.66196838E8;7.47127686E8;1.061548462E9;8.05164001E8;5.22205933E8;8.74840393E8;8.12659241E8;8.74174744E8;8.24491943E8;1.236734985E9;8.75174255E8;9.49681458E8;1.112218994E9;1.05623…	999.0;798.32;394.28;132.49;122.7;117.5;63.11;35.39;34.33;33.75;31.86;24.65;19.35;16.91;14.71;13.55;12.92;11.52;11.01;10.12;9.99;8.68;7.9;7.64;6.77;6.64;6.34;6.1;5.66;5.29;5.14;4.82;4.78;4.75;4.46;4.32;4.2;4.05;3.67;3.43;3.16;2.83;2.81;2.79;2.74;2.37;2.05;1.93;	728.137										349512	253197	318583	349512	329050	276983	259576	214439	326083	247545	221889	243968	277331	302565	273602	238244	246662	69195.9	61406.7	73202.4	63396	74307.1	73396.8	71014.8	81622.9	78686.7	58913.4	54982.7	106493	99299.8	75855.1	119038	72545.7	72981.3
	668	20	22.5456	5.77134583E8;5.78138245E8;6.23140564E8;5.79140991E8;6.24143799E8;6.13111023E8;6.67129578E8;4.25087799E8;5.5315625E8;6.40130188E8;5.91113708E8;6.45121948E8;6.14114807E8;6.15108276E8;6.25146057E8;5.39176575E8;2.37040237E8;4.21113647E8;5.54159424E8;6.09124573E8;	999.0;320.84;170.42;55.29;53.75;35.36;21.99;19.4;17.72;12.6;11.72;10.52;9.9;9.6;8.66;7.86;7.66;5.31;4.99;4.96;	577.135	577.135	C30H26O12	Procyanidin dimer	3	0.982266	289.072			flavan-3-ols	1.71959e+06	431051	383102	413060	444048	408204	353517	370381	430497	346683	338087	369255	413338	423637	351666	382011	399243	1.02605e+06	926281	933244	840001	1.01244e+06	953829	761761	1.01685e+06	787513	724342	814696	1.44468e+06	1.13498e+06	950271	1.53233e+06	1.06695e+06	1.03621e+06
	672	2	22.6191	4.63087952E8;4.64091553E8;	999.0;220.24;	463.088	463.088	C21H20O12	Quercetin-hexoside	2	0.534671	300.0277; 301.0353			flavonols	2.1981e+06	117452	166105	168591	135131	134056	132324	132595	177714	166023	114702	131574	150445	131513	124975	121690	125170	67852.3	70417.4	63105.8	50192.5	68159.5	66520	57966.5	70806.2	58789.7	59962	53852.3	97207.4	80351.9	70905.6	109477	67457.6	77071.9
	676	37	22.7799	8.72168701E8;8.72670776E8;8.73172119E8;1.017708679E9;1.01619928E9;9.14858948E8;7.20158142E8;1.093710571E9;1.229261353E9;8.71164246E8;1.10720459E9;1.305769775E9;1.028699463E9;1.161736572E9;1.028198486E9;1.108206543E9;1.025704102E9;4.32077271E8;1.055180664E9;1.253926514E9;1.029202515E9;1.080203735E9;9.71185059E8;1.066878174E9;1.056184937E9;1.306775879E9;1.039188477E9;1.112552612E9;9.17668396E8;1.30…	999.0;968.06;535.14;503.49;268.52;91.06;88.97;37.67;32.29;29.34;28.45;25.65;25.35;22.13;19.98;19.81;16.84;15.58;14.64;14.15;13.34;12.86;12.3;11.64;11.15;10.84;10.65;10.14;9.76;9.63;9.02;7.07;6.66;6.53;6.34;5.31;4.2;	872.169										723474	548983	675275	723474	671165	526405	476887	440021	649672	595497	531787	568551	560735	556526	504688	446670	503306	134766	109203	132524	112103	134861	133421	140609	157568	140452	116227	102819	189237	159901	140693	190265	132001	151867
	677	10	22.7548	4.6509317E8;4.99064728E8;9.27182922E8;3.00027313E8;5.5308313E8;9.28186401E8;5.01061676E8;3.01035156E8;5.00067932E8;5.54086426E8;	999.0;741.75;700.22;500.54;428.11;337.12;206.94;161.23;138.46;117.01;	499.065										217433	3640.53	9386.99	9265.33	1194.24	3402.96	5885.17	6821.2	7686.92	8019.5	2956.32	3517.94	6434.43	4540.44	4343.73	2866.12	3936.06	1403.6	2658.89	1207.87	1433.47	1456.91	1428.42	1130.73	1431.21	1091.04	1291.58	1229.27	3354.49	2934.47	1488.24	3848.64	2389.96	3370.65
	681	14	22.848	4.41082306E8;4.42085938E8;4.77059052E8;5.04078247E8;5.31077637E8;4.79056335E8;4.87088043E8;4.78062408E8;5.05081451E8;5.09069794E8;5.32080627E8;8.83165649E8;5.42093689E8;2.9007489E8;	999.0;240.75;68.06;49.75;28.71;18.62;16.8;13.95;10.28;8.51;6.94;6.12;4.43;3.71;	441.082	441.083	C22H18O10	(epi)catechin gallate	2	0.939506	289.0721; 169.0143			flavan-3-ols	2.53185e+06	9261.52	96091.6	25473.5	22742.8	10935.5	14537.6	51292.5	7008.99	17497.2	11787	26535.5	12626	17761.5	10890.2	7404.45	93534.3	1.06177e+06	1.1844e+06	1.51242e+06	406714	1.144e+06	965056	1.54604e+06	907257	1.1146e+06	947491	404001	1.24793e+06	1.74591e+06	2.45914e+06	2.53185e+06	749614	1.72908e+06
	687	2	22.8641	5.93129517E8;5.94132935E8;	999.0;323.45;	593.13	593.13	C30H26O13	Procyanidin	3	0.921552	407.0774; 289.07199		Masses Japan	flavan-3-ols	41413	1263.47	3051.03	2746.9	3398.18	2606.09	1209.71	2989.42	3678.83	2596.31	7189.39	1205.37	2969.86	3655.37	1019.37	1010.21	1226.33	1035.31	3352.6	1116.49	1167.12	1212.53	1159.18	1490.82	1456.88	1465.85	1126.52	4909.58	3199.67	1141.6	1114.36	4634.18	1273.65	1456.9
	690	50	22.9587	7.96164063E8;7.96665222E8;7.97167114E8;5.08100983E8;5.08602356E8;7.97668274E8;8.04661804E8;5.09103882E8;1.016702271E9;1.008221497E9;7.98169495E8;7.95657959E8;9.41699768E8;7.95156311E8;5.76126831E8;8.14152344E8;8.03655212E8;9.19841492E8;8.19171936E8;9.60543579E8;8.07154053E8;8.15153442E8;8.41662903E8;8.41161255E8;8.12149292E8;5.75119263E8;8.70176331E8;1.112887695E9;1.056564331E9;9.71527893E8;1.203…	999.0;878.03;459.34;454.23;252.84;166.31;132.55;82.33;73.79;56.42;46.56;35.88;31.77;31.0;26.23;24.68;22.9;16.77;14.64;13.81;12.38;11.6;11.5;11.49;10.07;9.5;9.41;8.76;8.2;7.35;6.91;6.56;6.47;6.2;5.99;5.88;5.57;5.48;5.2;5.03;4.58;4.55;4.54;4.33;4.32;4.12;3.68;3.57;3.42;3.41;	796.164										3.1869e+06	2.67303e+06	2.93916e+06	3.15702e+06	3.14426e+06	2.68912e+06	2.47639e+06	2.40896e+06	3.1869e+06	2.62022e+06	2.29155e+06	2.69821e+06	2.94662e+06	2.82304e+06	2.56584e+06	2.35034e+06	2.67281e+06	703761	652890	668378	573424	740191	623183	645833	836667	692447	599128	535672	1.00632e+06	834548	732931	1.03248e+06	704579	801261
	693	2	23.0266	4.4113974E8;4.31111359E8;	999.0;55.93;	441.14										6563.01	1411.52	1415.2	3312.83	1418.3	5017.96	3069.24	3792.05	1333.05	1058.33	3278.03	2983.73	4168.87	5599.59	4050.56	4199.69	3233.29	5487.24	4336.9	5005.03	4291.16	3986.92	4432.35	4034.65	4406.5	6093.73	4892.68	4848.94	6328.37	6284.63	6073.85	6405.92	4387.61	5857.1
Véraison (Ir/NI)	696	27	23.1408	9.49177368E8;1.033203003E9;8.65194641E8;1.024680542E9;1.084727783E9;1.024179199E9;1.025182861E9;7.36134766E8;7.45140625E8;1.010879517E9;9.14524048E8;9.66196533E8;9.20511292E8;1.228257935E9;1.02568396E9;1.107234741E9;5.16098328E8;8.1850293E8;7.46143433E8;1.29728833E9;7.73486877E8;1.03219458E9;1.026187622E9;7.37639709E8;1.036211548E9;9.71851135E8;1.057233765E9;	999.0;906.69;585.39;528.75;481.72;464.16;331.99;322.68;276.91;264.99;262.97;196.8;174.54;163.77;154.33;152.18;146.12;118.18;110.93;101.5;75.95;70.86;56.29;43.94;39.0;29.23;27.72;	949.177			unknown	4						377022	221987	261263	288727	329806	324614	267150	290261	327406	212030	222257	230947	266990	377022	299808	276348	259050	61605.9	70162.1	71555.2	63061.2	74162	79561.2	70492.8	81859.4	68115.8	64632.4	55533.9	87150.2	89128.6	98417.6	116653	78103.8	89568.9
	703	34	23.2946	4.63087982E8;4.64091492E8;9.27182922E8;4.65093384E8;9.28186218E8;3.00027344E8;4.99064697E8;5.53083435E8;5.2608429E8;9.29189087E8;5.31075378E8;3.01035126E8;5.01061707E8;5.54086548E8;5.00068024E8;9.30191772E8;5.77080811E8;5.27086609E8;5.32078735E8;8.84681213E8;5.4810437E8;5.97109436E8;8.84178772E8;3.03050781E8;5.64099121E8;5.47239258E8;5.02065094E8;5.93046082E8;5.63012817E8;4.15197235E8;9.63160034E…	999.0;228.39;95.09;46.31;43.4;19.17;16.08;12.74;12.36;11.09;8.94;6.19;4.3;2.78;2.78;2.63;2.62;2.31;1.81;1.71;1.71;1.7;1.58;1.47;1.21;1.17;1.04;0.96;0.88;0.87;0.85;0.84;0.61;0.57;	463.088	463.088	C21H20O12	Quercetin 3-O-glucoside	1	0.469889	300.0277; 301.0353		standard	flavonols	1.07136e+07	48917.1	82403.8	73372	62697.1	88533	68716	72541	103900	65001.6	49863.7	63632.7	66201	76039.6	63923.1	59769.5	72878.9	84978.4	64052.4	75569.4	71969.2	87203.2	70958	62234.3	73951.8	60522.6	68335.9	87510.2	123385	87988.3	78051.8	109543	106785	116705
	704	35	23.2814	7.29144775E8;6.5363678E8;7.30148743E8;1.30627417E9;8.80668152E8;7.31151978E8;6.59121399E8;5.76109131E8;6.59622925E8;1.085229858E9;1.152252441E9;6.63624878E8;6.71120422E8;1.017706665E9;6.71620789E8;9.56172546E8;5.76628723E8;1.062218872E9;1.0612146E9;5.77113586E8;6.68126709E8;6.68628601E8;6.86125671E8;8.19140442E8;8.64857117E8;1.25392627E9;6.836297E8;7.75151001E8;6.72121704E8;1.100202026E9;1.163224…	999.0;476.27;358.89;116.8;99.68;80.25;58.39;47.88;47.11;43.84;41.49;38.32;36.19;34.29;24.49;20.08;19.36;17.77;17.69;15.63;13.14;12.84;11.97;11.24;11.19;10.24;9.33;9.09;9.03;7.95;7.49;6.19;5.4;4.73;4.57;	729.145	729.146	C37H30O16	Procyanidin conjugate	3	1.82887	289.072		kanaya	flavan-3-ols	866378	667575	785407	821246	821768	720003	629137	527745	866378	661201	716078	695780	648817	752364	679336	595074	595941	187420	218363	201155	169531	231548	220136	222885	226105	223109	230272	159490	306860	269371	304295	390302	212509	272890
Véraison (Ir/NI); Mature (Microclimate)	705	3	23.3135	3.9321286E8;7.27129883E8;3.94216003E8;	999.0;195.55;192.07;	393.213	393.212	C18H34O9	hydroxy-dodecenoic acid hexoside	3	-1.16985	213.1497 (C12H22O3)			hydroxy fatty acid	39561.1	1199.79	1001.59	1471.79	1154.23	1320.69	1111.61	1098.76	2739.15	1249.7	1018.49	1047.27	1192.31	3479.86	1243.88	2633.76	1490	12972.9	12399.2	10384.9	11872.3	14771.5	12895.4	10979.5	16255.9	13166.8	20509.2	14985.3	33554.1	23899.2	12717.4	26411.6	30221.4	22936.7
	711	22	23.0643	5.08100677E8;8.70176208E8;1.085731201E9;2.87055847E8;8.65695068E8;6.61633911E8;9.49694275E8;7.73151917E8;1.308280396E9;1.152586182E9;5.67103455E8;1.158574463E9;1.299277222E9;6.94640442E8;4.03124207E8;6.84131531E8;6.79593079E8;1.20823999E9;5.00103455E8;4.13087677E8;1.313265137E9;5.67605408E8;	999.0;441.46;367.29;362.33;350.46;350.37;325.83;208.51;196.21;180.72;177.49;153.48;136.3;130.29;113.16;112.67;111.49;108.7;106.22;99.58;92.73;88.11;	508.101										43902.6	34230.5	33344.4	41450.3	39365	36860	31223.9	24691.4	43902.6	34697.3	29866.3	31561.2	28100.1	32747.4	36098.6	30859.6	25489.8	3863.16	3495.52	4078.11	3451.75	1163.1	4368.91	3403.12	4614.98	4327.09	4158.83	2968.37	8956.16	4451.58	4023.64	8710.3	3933.19	3839.82
	714	4	23.4855	4.71186951E8;4.25181641E8;4.72190063E8;6.59161133E8;	999.0;304.96;201.12;68.57;	471.187										140264	6495.41	53267.5	25853	57643.7	8909.43	9641.2	65932.1	93564.2	55303.5	29246	78342.1	51770.2	17467.9	7229.16	55913	48585.7	24610.6	18121.6	17576.8	25857.9	27840.3	23372.8	14338.8	19781.6	13542.5	21836.8	16719.8	30202.4	24802.9	17490.8	33166.2	28645.5	29763.4
	716	29	23.5924	7.36636841E8;4.71092834E8;1.024696655E9;1.024196655E9;9.65192627E8;8.24490967E8;1.025199097E9;8.75162598E8;9.60543579E8;1.011548096E9;8.19171936E8;7.78807312E8;4.72096222E8;1.02570166E9;7.78472534E8;9.25843018E8;1.237739868E9;1.169718384E9;1.021864075E9;9.39688965E8;1.208574951E9;8.29487976E8;1.066537109E9;8.03654907E8;1.20258667E9;1.298942505E9;7.74155273E8;9.76184875E8;1.057233521E9;	999.0;498.62;350.06;307.82;286.05;231.33;214.16;209.86;178.32;154.6;145.74;129.98;105.76;103.47;102.4;96.62;91.76;82.72;80.2;78.12;75.39;68.98;64.7;63.09;52.07;45.88;44.79;33.59;33.26;	736.637										123901	77756.7	111757	113601	117113	106891	85771.2	85205	123901	89673.9	79354.4	78864.5	76426.6	104569	93822.1	81337.8	89646.7	15631	18525.5	12272.5	12430	22195.6	18403.8	17782.7	22658.7	20407.1	16618.8	14211.4	25391.8	25872	27580.1	16521.4	17020.6	23610
	720	53	23.6288	9.40696289E8;9.40195313E8;9.41198669E8;7.36134521E8;1.008722717E9;1.084727661E9;1.00822113E9;9.41699707E8;1.01770459E9;7.97166992E8;1.009224121E9;9.15192627E8;1.160230469E9;1.093207764E9;1.152252441E9;1.011214355E9;1.061548584E9;8.74825867E8;9.20176392E8;8.69172668E8;1.228257935E9;7.20140808E8;1.107234619E9;1.106899902E9;1.161735962E9;9.70844238E8;9.42200928E8;1.015862366E9;1.304764526E9;9.598747…	999.0;946.31;578.04;436.91;316.94;295.86;277.96;233.96;227.32;218.98;191.95;178.61;173.4;166.39;160.91;123.69;123.27;119.1;111.03;105.7;91.46;87.22;82.77;78.78;75.09;72.29;68.89;67.28;66.42;64.29;62.15;52.61;50.36;49.31;48.07;43.8;43.16;41.23;37.35;34.97;32.84;27.72;27.0;26.57;26.45;24.75;24.73;23.14;23.1;23.01;21.94;21.14;18.92;	940.696										908592	677843	758407	834601	875023	790370	707762	659939	886416	666816	636417	665757	785795	908592	730167	686305	679116	219760	204256	206468	188887	240202	201138	219144	276014	216854	203819	169762	324344	278403	241036	344432	219297	228457
	721	5	23.6586	6.97156128E8;6.98158875E8;9.75291199E8;4.37238922E8;5.25291321E8;	999.0;346.9;310.22;266.69;212.03;	697.156										45901.7	1039.45	5715.04	8102.26	9014.09	14548.5	12422.6	12824.9	5969.04	6058.34	5820.21	7710.34	13327.9	21303.9	15200.4	13286.8	7653.79	29524.3	27636.9	28531.7	23943.4	31207.9	32413.8	25709.3	33666	29526.3	28599.3	25497.9	44339.6	36225	30221.9	42888.3	29082.7	29706.9
	724	3	23.7474	5.91150452E8;5.92153503E8;7.31151611E8;	999.0;318.98;255.95;	591.15										83660.9	1489.55	1312.29	1335.28	1273.38	1270.66	1314.51	1307.91	1325.46	1498.04	1004.58	1448.34	1423.2	1279.12	2457.59	1471.98	1076.06	33811	23533.4	37838.3	26300.1	26928	30507.1	18854.9	26187.1	20323.3	24518.7	24075.3	61577.5	49540.8	35387.5	83660.9	43231.7	38125.2
	725	11	23.7464	4.77066925E8;4.78070496E8;3.01035095E8;4.79074097E8;9.55141479E8;4.99048889E8;3.02038635E8;9.56145142E8;9.57147644E8;5.00052307E8;5.45054443E8;	999.0;231.58;79.98;44.3;25.25;11.97;10.74;10.38;2.87;2.45;1.82;	477.067										5.32729e+06	68704.1	113175	79452.2	73218.1	164425	79929.9	81312.6	103077	77539.1	51983.3	124480	81299.2	137968	123217	69241.9	68817.6	11615	8811.66	9179.47	9404.14	16947.4	11301.9	9794.82	10620.9	8418.99	10521.5	19483.3	20555.9	12609.1	12290	22117.6	23312.5	14196.7
Mature (Microclimate)	729	4	23.8588	4.85202606E8;4.86205658E8;8.79212708E8;4.75173828E8;	999.0;209.83;85.75;49.74;	485.203	485.203	C23H34O11	unknown	4	0.471143	nd		Masses Japan		169424	46778.9	29058	33944.5	24651.7	57972.9	45016.2	40043.1	24250.9	35862.4	25190.5	28295.4	32209.7	68583.3	48527.7	36142.7	27014.9	70932.1	68697.7	60603.6	61600.8	108492	85223.7	72731.1	95689.7	96706.9	90813.4	86918.6	154087	101076	111076	116134	68774.4	105175
	732	30	23.7681	8.72670593E8;8.73172119E8;6.52633911E8;1.152754028E9;1.018210266E9;1.161234619E9;8.69507874E8;5.37066895E8;8.18837158E8;8.71664185E8;8.8066748E8;4.33113678E8;9.15527588E8;1.305266846E9;8.90157227E8;8.95171509E8;8.9567334E8;8.9065863E8;1.056564331E9;1.202921143E9;1.106565186E9;1.015191223E9;5.38070435E8;1.056899048E9;1.055895386E9;9.1586145E8;8.96175171E8;1.021866821E9;1.203924927E9;1.259580078E9;	999.0;551.59;221.08;68.59;68.32;67.45;64.44;63.41;58.49;48.96;47.44;45.02;38.91;34.11;26.69;24.69;24.58;24.51;22.43;21.91;19.15;18.85;16.92;13.37;13.3;13.29;10.95;10.92;9.48;8.52;	872.671										124273	92911.3	107785	105189	111022	103419	97985	92671.6	124273	91052.6	87592.3	88131.3	105536	124236	103650	94215.8	100187	14990.2	16805.5	13464.1	11729.2	12029	20908.5	9477.86	14268.6	8623.44	21114.9	9798.06	35337.1	18466.5	14399.8	27758.7	10451.9	15491.3
	733	28	23.884	8.99224304E8;4.85085419E8;4.51114105E8;9.00227905E8;2.85040192E8;1.5100354E8;3.03050812E8;4.87082306E8;5.17095825E8;4.86088654E8;9.01230652E8;5.40107178E8;5.34124939E8;4.97119537E8;5.37124634E8;4.88085785E8;2.97097839E8;5.25124695E8;5.18099365E8;2.86043762E8;5.33140991E8;9.35201538E8;5.83132751E8;5.50119751E8;9.02233582E8;5.19071899E8;1.80006439E8;1.78998657E8;	999.0;833.19;552.23;386.26;286.96;284.07;283.55;237.93;184.99;169.98;108.18;75.17;72.29;69.85;51.17;43.64;42.75;40.53;39.87;35.74;26.94;24.43;23.81;23.71;22.52;14.98;12.15;9.28;	485.085										1.13029e+06	18680.9	46706.9	51903.5	37406.6	59978.1	26832.7	72577.8	42898	51680.5	39631.8	44429.9	48000.9	51750.2	52019.9	53496.5	27105.7	21455.3	18598.6	14611.4	20116.3	21829.8	27956.8	36394.3	38779.8	22363.8	23444	18051.9	39887.9	37153.3	33517.4	33057.8	30844.8	28746.2
	738	31	23.9971	5.84105835E8;5.84607483E8;8.72168579E8;5.85109436E8;8.73673035E8;5.85610596E8;1.169218262E9;1.092706055E9;1.01821106E9;1.170221558E9;8.74175781E8;6.02094116E8;8.80165344E8;1.171224731E9;8.12157715E8;1.296283691E9;1.208574463E9;5.91095581E8;8.91159119E8;5.95096741E8;8.83661438E8;8.8315979E8;9.17166382E8;9.17668213E8;4.79119232E8;5.91597595E8;1.254595581E9;6.03593872E8;1.021193298E9;5.95598389E8;1.…	999.0;644.39;452.89;253.98;93.02;66.88;62.78;45.63;42.15;40.7;27.69;25.68;20.4;15.21;9.79;7.97;7.33;7.32;7.04;6.12;5.96;5.81;5.34;5.1;5.03;4.98;4.64;3.97;3.59;3.48;3.45;	584.106										2.96454e+06	2.47523e+06	2.75086e+06	2.96454e+06	2.88391e+06	2.24015e+06	1.98357e+06	1.83135e+06	2.547e+06	2.32795e+06	2.39196e+06	2.44808e+06	2.39625e+06	2.45682e+06	2.44094e+06	1.81045e+06	2.08101e+06	614187	628966	632225	497278	707115	615502	662516	739359	741556	639837	505066	967221	815057	874591	1.18971e+06	577638	835669
Green (Microclimate)	739	3	24.0116	4.59129242E8;4.60132813E8;5.33166016E8;	999.0;199.25;75.77;	459.129	459.13	C23H24O10	Dihydroxy-dimethoxyflavone-pentoside	4	0.931327	339.0873; 233.0454		Masses Japan	flavonoids	90733.6	10584.7	8454.07	9680.97	11647.6	18565.1	11119.6	13970.8	17029	9162.97	8899.49	9098.34	10610.6	21246.5	12643.8	11875.3	12163.6	36098.2	42037.6	37618.2	40647.8	48781.4	43360.9	38327.2	45448.7	43619.4	42786.3	41547.6	62369.5	53832.1	43065.6	66714.2	44927.8	43014
	743	35	24.1203	7.97167114E8;7.97668213E8;8.64188965E8;7.95156311E8;9.41699707E8;8.64691528E8;9.65527893E8;8.03152954E8;8.07154053E8;1.009224121E9;8.41161011E8;8.41662964E8;8.15653687E8;5.09103912E8;1.158239014E9;1.01921405E9;7.20140747E8;1.106899902E9;8.08156799E8;7.20644287E8;8.27661194E8;1.112887939E9;9.70518311E8;9.59874451E8;8.42164429E8;1.157569946E9;1.062888062E9;9.21180359E8;1.208240356E9;8.16154602E8;1.…	999.0;379.01;74.42;69.32;63.71;53.6;52.05;33.03;29.48;24.9;23.2;21.3;17.67;17.35;16.71;16.38;15.73;14.13;13.52;11.83;11.42;10.51;10.23;10.06;9.89;9.73;9.53;9.5;9.29;6.67;5.08;5.07;4.84;4.55;3.51;	797.167										1.47187e+06	1.23169e+06	1.33809e+06	1.46739e+06	1.43238e+06	1.23932e+06	1.10013e+06	1.04885e+06	1.47187e+06	1.18627e+06	1.07342e+06	1.23827e+06	1.36763e+06	1.28152e+06	1.16979e+06	1.08651e+06	1.15623e+06	307463	286002	308095	211980	328070	250472	281433	340673	289156	219125	197829	439626	341340	341305	458305	256387	336426
	746	17	24.1924	5.69223511E8;5.23218384E8;5.70226929E8;5.24221313E8;5.59195129E8;5.7122937E8;6.13213135E8;5.61192017E8;5.6019812E8;5.25224487E8;5.8621344E8;6.37210876E8;6.01213135E8;5.99234192E8;6.1123407E8;7.27667297E8;4.35223236E8;	999.0;519.3;299.01;138.48;71.99;48.18;20.78;20.63;18.81;17.72;15.47;14.45;13.8;11.64;11.33;8.45;7.26;	569.224										1.49322e+06	63663	1397.38	3559.95	12936.3	40846.9	33034.5	32103.5	2632.95	5165.55	29088.3	18654.3	35869	89836.6	52067.3	34562.7	23452.1	837349	906614	815437	780944	957406	844153	719590	981692	920842	954867	944643	1.45763e+06	1.23935e+06	766403	1.37969e+06	1.25636e+06	1.07236e+06
	752	3	24.3303	5.09223389E8;6.14158936E8;5.13254578E8;	999.0;75.26;15.54;	463.219	463.218	C21H36O11	Monoterpendiol pentosyl-hexoside [M+FA-H]-	3	-1.11265	463.2188; 331.1762		Flamini (2014)	terpene glycosides	154651	18694.3	9070.14	16205.4	13065.4	17161.4	10900.5	13858	8096.98	13311.5	13186.1	12647.3	12675.8	16252.9	13546.3	10971.8	10777	9517.75	8105.53	9901.69	10117.4	11198	10302.7	10910	9421.76	10991.7	10010	8301.3	13922.6	11564.8	11090.6	17569.1	8930.43	9788.6
	754	46	24.4384	8.69507874E8;5.08100677E8;9.20511658E8;1.01653186E9;1.168710083E9;1.168206787E9;1.169212158E9;5.08602356E8;9.42201233E8;1.304260986E9;8.18837219E8;1.10689978E9;1.015694519E9;8.2981366E8;1.169713501E9;1.304261719E9;1.253925171E9;9.2550946E8;1.021862122E9;1.253590942E9;1.066533691E9;1.2967854E9;1.025693481E9;1.304930542E9;1.018707947E9;7.78474854E8;8.30147827E8;1.170216675E9;1.111883179E9;9.2517266…	999.0;479.09;456.96;361.06;352.18;304.15;276.18;247.77;235.5;229.51;171.63;137.82;136.51;133.0;129.45;115.62;113.47;104.7;102.22;93.49;85.72;84.68;77.67;73.84;72.73;66.73;66.42;60.37;58.2;57.33;56.77;56.63;52.89;47.11;46.4;46.28;44.37;43.12;40.47;37.89;36.73;33.28;32.61;28.73;27.12;26.98;	869.508										277454	181774	269228	277454	228481	173231	158822	137877	227991	214252	194971	199933	207907	207830	182578	157500	170247	34789.5	32563.8	36219.4	28229	43506.5	35425.4	41718.1	36375.5	37578.2	33561.7	26060.6	50465.6	45982	42485.6	71247.3	34417.4	36801.4
	759	4	24.5631	5.75118835E8;8.79212585E8;4.65139679E8;3.65181366E8;	999.0;272.23;145.03;118.94;	575.119										7694.47	1271.1	1481.48	1365.7	1185.18	1296.1	1064.01	1194.56	1467.84	1405.4	1116.82	1307.92	1390.97	1349.73	1489.27	1361.43	1364.69	3986.92	3110.99	3802.99	3310.84	4273.27	3431.14	3986.92	3931.25	4635.17	4312.04	1153.39	5366.94	6993.52	4699.8	7468.77	6408.91	4792.26
	763	37	24.562	8.0414325E8;8.05145935E8;7.29140869E8;9.20176575E8;8.64188904E8;1.010879395E9;8.80667542E8;8.05648193E8;1.228758789E9;6.601297E8;7.20660217E8;7.27801697E8;1.015862E9;1.153256714E9;1.236735718E9;8.70510498E8;1.112887207E9;1.208239868E9;9.56675781E8;9.56173523E8;9.26165161E8;1.254260498E9;9.59874939E8;1.15375769E9;1.162890259E9;1.30576709E9;9.63699219E8;9.58684753E8;9.58182922E8;8.79826721E8;1.1178…	999.0;372.27;316.99;239.26;163.35;161.44;146.54;132.65;120.49;106.39;101.17;99.13;97.48;97.34;85.09;84.89;67.52;56.98;55.3;52.46;49.42;47.91;41.92;40.82;37.96;37.03;32.73;32.33;27.34;26.64;24.02;22.35;21.71;20.79;16.78;16.72;15.38;	804.143										482242	374436	444386	482242	442319	411242	340556	260857	424816	368545	367194	379410	352227	431260	390893	320221	321473	108886	118045	127944	100915	140007	129143	133150	147384	150938	123404	96302.6	183515	164226	168613	215574	119736	156567
	765	3	24.6798	2.73076416E8;3.19082062E8;2.74079865E8;	999.0;424.39;123.15;	273.076										97733.3	3898.44	10412.5	8712.31	5551.87	12562.9	6621.68	8355.39	17419.7	4838.99	3920.31	5696.03	10350.8	15703.6	12166.2	9377.45	4308.07	30226.2	26169.8	39928.8	20344.7	46796.8	36089.2	51662.6	41522.6	63784	58032.7	21750.6	72238.8	70222.4	60184	97733.3	52134.8	66086.7
	772	44	24.8772	9.40696289E8;9.40195313E8;9.41198303E8;9.41699585E8;6.52132751E8;6.5263385E8;7.73486328E8;1.160733398E9;7.73152405E8;9.42200806E8;1.093207764E9;8.2415625E8;9.14858948E8;1.061548584E9;8.23821594E8;9.15192627E8;1.015862427E9;9.58684692E8;9.58182922E8;8.24825134E8;1.15275415E9;1.111883667E9;9.59184998E8;1.169236938E9;9.51185669E8;1.259244141E9;9.51687134E8;1.15857312E9;8.74175171E8;1.107903687E9;9.4…	999.0;959.27;606.23;252.39;169.85;138.17;113.45;91.65;87.51;83.94;74.3;50.13;47.61;42.43;41.07;40.18;24.72;22.1;21.85;20.54;17.69;16.96;16.8;11.17;11.07;10.94;10.58;10.4;9.6;9.53;9.19;8.94;8.29;8.06;7.87;7.76;7.33;7.01;6.94;5.39;5.31;5.19;4.88;4.52;	940.696										2.59916e+06	2.05425e+06	2.39412e+06	2.59916e+06	2.43083e+06	1.99117e+06	1.81386e+06	1.74131e+06	2.42817e+06	2.0464e+06	1.84347e+06	2.0594e+06	2.22536e+06	1.98376e+06	1.86811e+06	1.81094e+06	1.99348e+06	476488	440217	470664	318279	481314	374097	414349	516199	451088	349321	314756	606031	505157	495730	695623	369676	506014
	773	5	24.9082	5.69223389E8;5.23217957E8;5.70226807E8;5.24221313E8;5.5919458E8;	999.0;346.72;262.81;89.47;64.41;	569.223										159193	1445.83	1319.14	1024.26	1239.65	2467.22	1309.68	1406.25	1284.57	1370.31	1153.69	1246.5	1041.42	3678.97	1441.29	1004.74	1494.15	96275.2	96946.5	90305.7	77865.6	92509.8	81905.5	73391.6	91632.9	85915.2	91613.1	76222.6	123080	130187	90987.7	141695	121808	91697.9
	778	3	25.0907	5.77133728E8;5.78138E8;6.51625977E8;	999.0;290.55;50.19;	577.134	577.135	C30H26O12	Procyanidin dimer	3	2.46372	289.072			flavan-3-ols	120179	4220.57	2757.04	7381.28	6027.12	3083.16	5318.22	4694.83	1123.48	5840.2	4305.08	5750.72	7309.69	2940.98	2591	4770.39	5772.59	55529.3	56667.3	56926.6	49431.7	47685	51205.7	40356.6	51985.3	39378.3	49732.5	49236.4	87924	86240.9	52035.5	119725	83126.7	42441.1
	779	27	25.0947	7.28137146E8;7.28638794E8;7.29140747E8;7.29641907E8;7.73821045E8;6.53134949E8;8.80165283E8;1.061883423E9;8.24490906E8;1.11221814E9;1.236233643E9;1.067200928E9;8.71664063E8;7.8866803E8;1.163221802E9;1.208574951E9;1.258909668E9;1.025688965E9;8.19506348E8;8.79822876E8;1.213899902E9;1.153757446E9;1.349612061E9;9.56677063E8;7.39630005E8;8.82157532E8;1.259913452E9;	999.0;582.48;373.43;112.44;110.75;79.33;67.33;61.8;61.21;39.39;37.47;37.2;36.19;22.33;22.22;22.0;16.48;14.85;12.41;11.88;11.33;10.98;10.82;10.38;8.27;8.02;6.78;	728.137										1.28657e+06	1.04446e+06	743309	1.28657e+06	1.24611e+06	992886	826436	769373	1.08133e+06	718667	1.01601e+06	1.04434e+06	1.01728e+06	1.04604e+06	761793	766387	898209	254384	260916	251685	198838	191246	243381	276725	306883	190958	254274	189350	396136	328881	335330	457742	242882	302645
	784	40	25.2303	8.72670288E8;8.73172058E8;9.48176392E8;8.19171936E8;9.49179443E8;1.024685913E9;1.228257813E9;6.60129639E8;6.60631226E8;9.14523865E8;9.21180054E8;1.228759033E9;1.021851746E9;1.10756897E9;1.163557251E9;7.30142944E8;1.203255859E9;1.229762817E9;1.259244019E9;9.60208862E8;1.021188232E9;7.46125854E8;1.094211304E9;1.30576709E9;1.011882629E9;9.59874512E8;1.022193604E9;8.90658813E8;1.056564453E9;1.1175430…	999.0;538.78;87.6;72.78;55.44;52.59;45.84;45.26;43.15;38.93;30.71;30.57;25.65;24.03;23.53;23.29;23.15;22.92;21.59;21.08;19.93;19.48;19.16;17.99;17.71;15.82;15.81;15.56;15.14;14.57;12.33;10.88;10.54;9.38;9.26;9.1;8.53;7.69;7.27;7.22;	872.67										898236	697188	796614	898236	870721	686958	659146	603796	841682	711524	675665	728591	774474	751754	706502	586922	673764	166568	175378	196611	138009	202355	166672	194643	215901	211164	185297	123809	285955	233055	222368	320324	171040	215423
	785	2	25.275	5.76126709E8;5.76628845E8;	999.0;629.11;	576.127										104496	53492.7	46767.4	54528.4	50663.3	48468.6	46709.9	43178.4	53863.5	45845.8	35538.7	44106.3	50911.9	47976.2	44759.2	46526.8	49359.7	67351.3	67612	65841.4	59131.3	76215.4	57759.1	47922.5	79124.3	51219	51347.5	59525.8	103610	79031.3	57898.6	102319	66311.8	74272.6
	791	35	25.1708	7.28137207E8;7.28638916E8;1.016701782E9;7.29641846E8;1.160733276E9;7.2281665E8;9.20511658E8;7.22481995E8;7.7348645E8;1.010879333E9;1.237238647E9;1.015862915E9;8.75162781E8;1.107234741E9;9.66531677E8;1.112218262E9;1.106565186E9;1.2967854E9;9.76166199E8;1.067870972E9;9.76501709E8;9.32197327E8;1.304930664E9;1.062886841E9;7.37138E8;1.259915405E9;9.7583728E8;9.76840942E8;6.45137939E8;1.258578491E9;1.2…	999.0;796.93;134.68;125.55;98.29;82.6;73.23;71.02;64.81;47.52;40.27;33.29;24.71;22.68;19.31;17.56;15.38;15.08;11.75;10.51;10.37;9.21;9.19;8.22;8.13;7.84;7.69;7.61;7.16;7.08;6.3;5.8;5.76;4.67;4.15;	728.137										982794	788472	857918	950800	982794	730324	685156	614767	885965	746435	777020	821858	853033	877688	792793	612935	761883	176349	200374	212953	157345	224096	205365	213346	241972	225688	212935	153855	292809	247395	257042	360329	177800	238184
Mature (Microclimate)	796	4	25.5314	7.27165955E8;6.87228271E8;6.88231995E8;6.89234802E8;	999.0;523.37;244.39;39.62;	727.166	727.167	C38H32O15	unknown	4	1.222	nd				111397	8724.7	1040.5	5052.13	4181.25	9874.47	6953.24	7280.81	1307.13	4763.16	6325.81	5937.87	7427.28	16226	11849	8625.74	5196.62	81279.5	76688.3	70045.6	73899.3	83781.5	80892.3	81609.2	83606.6	83573.8	81777.7	63904.6	108886	100874	84301.3	111397	79623.2	87400.8
	800	32	25.6735	1.016199463E9;1.016702209E9;9.48676025E8;9.48174072E8;9.49177368E8;1.017704285E9;1.228759033E9;1.228257813E9;1.024680298E9;8.24825317E8;9.71180115E8;7.30146484E8;1.100183472E9;1.025182251E9;1.168709106E9;9.25162781E8;1.067201294E9;1.101187622E9;7.73821228E8;9.5018042E8;1.163223755E9;1.158239014E9;7.78812622E8;1.025688232E9;1.213564087E9;1.207905762E9;1.086232788E9;9.26511902E8;1.055895386E9;9.668…	999.0;921.62;519.1;495.15;298.46;255.1;117.37;92.77;84.45;76.19;72.91;71.44;61.99;58.77;53.28;50.44;50.18;45.61;41.81;38.33;36.8;32.65;28.75;25.78;19.54;19.17;19.03;17.13;16.12;15.2;14.61;11.28;	1016.2										1.05152e+06	785323	1.02641e+06	1.05152e+06	1.04647e+06	795918	723180	626676	970927	874704	793298	877043	897663	842609	737432	653272	785154	176195	172486	198807	146649	195732	184308	204070	211034	199878	173082	127940	268251	230631	217157	327118	174689	196848
Véraison (Ir/NI)	804	7	25.7491	4.25087769E8;4.26090576E8;4.61064362E8;4.88083038E8;4.71092896E8;4.63061218E8;4.62067474E8;	999.0;224.51;87.61;50.66;49.73;23.79;16.0;	425.088	425.088	C22H18O9	Epiafzelechin 3-O-gallate	4	0.0860999	153.0195; 289.0722		Masses Japan	flavan-3-ols	90320.7	54876.1	7981	20383.5	28590	48225.5	45826.3	33382.7	11576.4	23086.7	31118.1	25136.8	31953.2	66145.4	41626	40782.9	28536.9	51749.3	38605	46436.3	35293.3	47613.1	46668.7	47620.9	48167.6	50532.7	53231.2	51014.6	82690.3	73293.5	90320.7	86379.9	55976.8	85228.8
	805	40	25.7873	8.18837036E8;8.19171997E8;6.60110901E8;8.18502991E8;9.40195313E8;6.6061322E8;8.69841614E8;9.4119873E8;1.092706543E9;8.23821472E8;1.236736816E9;9.65193054E8;6.61114319E8;8.70176331E8;8.19840393E8;9.41699829E8;1.093710083E9;6.61615479E8;1.253925903E9;2.87055817E8;8.25159546E8;1.107568848E9;8.18165527E8;9.42201477E8;8.20174866E8;6.67137207E8;6.71620544E8;1.312753296E9;1.209578857E9;6.64125916E8;6.83…	999.0;754.46;746.67;733.93;620.63;562.15;392.88;376.26;320.93;298.94;260.9;239.75;220.11;183.04;162.5;161.2;120.73;75.06;74.46;59.26;58.41;55.86;51.07;47.82;44.46;40.19;37.42;36.69;35.72;35.62;33.73;33.59;30.98;29.86;28.63;28.61;27.51;25.54;20.36;18.43;	660.111										467505	362854	446652	453276	431322	359445	324903	304897	467505	372175	332885	370189	401443	339975	353625	325180	356263	79974.5	77644.8	81361.4	57183.3	87423.8	69287.8	82444.9	93002.5	81230.3	70831.9	55640.3	115614	97364.2	86654.2	123579	78478.4	88840.8
	806	3	25.8179	4.39066559E8;4.40070313E8;2.8701944E8;	999.0;220.15;19.89;	439.067										72447.3	1062.6	1424.97	1099.66	1406.94	1351.28	1432.22	1191.88	1318.89	1109.74	1169.74	1027.62	1186.37	1131.13	1250.05	1070.57	1373.67	7651.4	10938.6	5228.37	11930.9	11609.6	9234.89	7744.02	13183.3	8937.3	14204.1	12138.8	14810.1	11183	4688.39	14338.1	13814.9	10746.4
	808	3	25.8497	6.51626892E8;5.19150574E8;7.26182007E8;	999.0;512.77;490.31;	651.627										33629.6	1485.61	1389.61	1479.63	1015.72	1011.52	33629.6	1089.57	1224.04	1256.92	1487.43	1498.75	1262.01	1159.78	1266.63	1280.79	1310.48	20855.5	23525.9	21646.3	18694.6	25796.6	22168.8	22403.9	25451.7	25397.5	23789.8	19298.7	32334.3	25983.7	27045.6	32086.3	22351.3	26125.4
	811	52	25.9526	7.96164063E8;7.96665222E8;7.97668213E8;7.28137268E8;8.7216864E8;8.72670349E8;7.28639038E8;7.29141418E8;9.2017688E8;9.14523804E8;7.95657837E8;6.60129272E8;9.6586322E8;7.95156311E8;8.73673218E8;8.141521E8;9.20845825E8;8.14653381E8;1.092706909E9;6.60630798E8;7.29642029E8;1.305769409E9;1.011214478E9;8.15153442E8;1.157904419E9;8.07154053E8;8.03152893E8;1.304261597E9;1.085731201E9;6.61132751E8;8.076562…	999.0;881.74;170.1;152.5;125.09;120.86;102.22;51.85;50.88;41.5;34.04;32.21;31.22;30.34;25.1;24.76;24.74;22.51;19.91;19.82;16.82;13.73;13.41;13.27;12.43;12.11;12.1;11.4;11.26;9.79;9.77;9.25;7.48;6.64;5.85;5.71;5.27;5.02;5.01;5.0;4.87;4.75;4.65;4.64;4.13;3.91;3.6;3.33;3.33;3.25;3.24;2.47;	796.164										3.43881e+06	2.9663e+06	3.07387e+06	3.43881e+06	3.42142e+06	2.97385e+06	2.71936e+06	2.62521e+06	3.33648e+06	2.82362e+06	2.79277e+06	3.06149e+06	3.2716e+06	3.34407e+06	2.96796e+06	2.77838e+06	2.95801e+06	840729	914095	903889	680164	962928	797367	876094	1.01113e+06	944008	814131	692971	1.27117e+06	1.07212e+06	1.03399e+06	1.40212e+06	789291	980582
	815	3	25.9876	6.87228333E8;6.88232056E8;5.55223083E8;	999.0;366.85;175.2;	687.228										63872.7	6574.95	1247.36	1289.35	1171.22	4899.64	1431.65	4914.56	1182.58	2713.3	3728.42	1372.29	4537.74	7074.06	5543.91	5487.24	1493.18	48641.6	41955.1	39725.4	42154.5	44462.9	41327.4	42571.7	44749.9	45122.6	45091.6	37745.5	60852.9	57139.4	45765.9	63872.7	46234.2	52094.1
	819	2	26.1359	4.39066559E8;4.40069977E8;	999.0;201.6;	439.067										119897	1494.84	1026.67	2540.3	1295.54	1061.14	1200.92	1021.48	1050.12	1113.11	1203.75	1398.18	1358.56	1078.27	2689.43	1042.39	1395.72	11025.2	19128.1	14783.4	19449.6	22129.1	17398.4	12166.6	25583.9	15074.8	22521.9	19431.8	36363.9	28845.6	13768.3	39222.4	26036.7	23605.8
	820	27	26.1467	9.40696289E8;9.40195313E8;9.4119873E8;9.49177307E8;5.08100952E8;9.65193176E8;5.08602356E8;8.1883728E8;1.112553467E9;1.229261475E9;7.29142761E8;1.236736938E9;8.18502808E8;8.19171814E8;7.36636719E8;9.39689087E8;9.6020929E8;1.024698364E9;8.29479858E8;5.09103912E8;7.8816626E8;8.25159485E8;8.29148682E8;8.29816467E8;9.5918512E8;1.244724121E9;1.310255859E9;	999.0;951.22;576.21;159.09;143.97;100.48;79.43;74.44;69.24;61.12;59.91;58.98;58.37;56.48;48.25;43.31;29.81;28.59;24.68;21.59;19.22;18.16;16.56;16.51;13.8;13.39;10.34;	940.696										875605	691457	716183	773773	834636	773787	661877	672559	875605	665396	630467	713231	857966	833239	688306	650281	729827	192799	200781	199004	138690	206187	177843	187005	234733	213942	171777	141373	279912	230743	219536	296842	178348	217128
	823	2	26.2171	7.43160706E8;7.44164246E8;	999.0;403.8;	743.161										8499.81	1419.98	1442.7	1352.52	1016.31	1417.57	1347.7	1115.74	1019.77	1332.74	1052.03	1103.27	1408.42	1065.71	1433.06	1274.12	1485.28	2502.52	1373.71	1435.7	1361.16	3217.38	1439.24	2555.21	1233.15	1258.43	1485.47	1316.86	4704.77	3880.54	6799.65	8499.81	1058.85	6926.91
	824	5	26.1981	4.50111908E8;5.49254883E8;4.85085358E8;5.03176666E8;5.63118774E8;	999.0;579.8;325.54;298.95;226.96;	450.112										66309	1085.57	1079.21	4684.14	1134.49	1195.41	1186.01	1272.58	2474.32	1412.89	1112.02	1304.84	1472.72	1386.17	1073.06	1436.19	1382.46	1125.75	1413.87	1211.78	1188.58	1266.23	1483.4	1127.15	1277.5	1066.39	1260.83	1190.86	1319.2	1372.92	1468.81	1231.67	1466.5	1188.03
	825	45	26.3344	6.52132751E8;6.52633789E8;6.53134888E8;6.5363678E8;9.14859009E8;9.48676025E8;9.15192688E8;9.41699707E8;1.161234863E9;8.04143005E8;9.15527527E8;8.04644775E8;7.28137207E8;9.70845337E8;1.092706299E9;6.7012085E8;8.75160706E8;8.7417572E8;6.70621887E8;9.42200867E8;9.49679565E8;8.71664124E8;6.63122864E8;8.71161316E8;1.106900024E9;9.25498535E8;1.307276611E9;9.2516925E8;6.59623291E8;8.05647644E8;6.7111938…	999.0;736.52;304.65;98.27;62.34;55.47;52.33;45.63;40.06;34.35;29.83;29.7;28.57;22.46;20.26;19.9;17.91;16.29;14.96;14.94;13.8;11.3;9.97;9.09;8.56;8.01;7.65;6.6;5.74;5.6;5.36;5.06;5.03;4.89;4.04;3.61;3.52;3.29;3.19;3.14;3.09;3.06;2.67;2.65;2.41;	652.133										546680	426721	450633	546680	514955	396857	351627	320528	521286	456485	389238	441075	467506	413882	409579	338624	406369	79024.7	100533	78427.3	80967.2	110125	94968.9	93288.3	108052	107499	90883	72609.7	140661	103044	108805	146799	87809.2	112772
	830	3	26.3434	5.61139832E8;4.93117218E8;5.62143127E8;	999.0;598.22;272.41;	561.14										34295.8	3373.48	1112.49	1194.62	1343.29	3605.04	3240.68	1356.8	2894.13	1427.94	1108.83	1483.1	1325.8	9217.11	4093.31	1037.22	1058.59	24172.5	22599.3	22978.1	20127.7	22736.1	20329.1	20372.7	24036.6	21938	19285.8	19087.2	32909.1	26707.2	22786.9	31387.6	24643.3	22754.1
	836	18	26.4792	4.47092896E8;4.48096161E8;8.95192871E8;4.49098328E8;8.96196289E8;5.15081604E8;2.8403241E8;5.10088623E8;4.8306958E8;5.37088196E8;2.85040222E8;8.97199219E8;5.1608374E8;4.85066803E8;5.11091949E8;5.38091553E8;4.84072906E8;5.32109253E8;	999.0;228.36;50.3;39.44;20.63;15.29;13.54;13.49;11.09;8.37;5.42;5.36;3.41;3.17;3.03;2.07;2.01;1.59;	447.093	447.093	C21H20O11	Kaempferol-hexoside	3	0.903615	285.041		Flamini (2015)	flavonols	5.18581e+06	1404.18	1154.17	1017.29	1441.22	1123.21	1149.88	1077.57	1186.98	1282.9	1496.95	1211.57	1110.13	2559.75	1312.92	1021	1193.94	1369.85	1278.87	1230.77	1222.6	2833.12	1008.14	1136.87	1197.93	1297	1247.78	4474.34	9445.5	4482.11	5337.98	5188.87	3565.76	5316.11
	839	34	26.6214	1.016199341E9;9.65527954E8;8.74825256E8;1.061548584E9;1.304764771E9;7.7382074E8;1.112887817E9;9.66865662E8;1.237740723E9;1.106564697E9;1.203590332E9;7.78809937E8;1.021183838E9;1.309582764E9;1.259579224E9;1.299276367E9;1.010545105E9;1.20258667E9;8.25159668E8;1.310249268E9;1.06255249E9;6.44134827E8;1.072526611E9;9.6485675E8;3.87238342E8;9.6020929E8;9.60544128E8;6.44636292E8;1.05689917E9;1.213232788…	999.0;508.93;220.1;171.87;153.94;108.68;107.98;55.48;53.29;50.16;46.27;42.24;40.26;36.51;36.34;34.32;34.06;32.73;31.18;30.84;30.42;29.94;29.67;29.61;27.81;26.29;26.22;21.01;19.46;16.85;15.48;15.07;14.3;11.01;	1016.2										429349	302464	404545	407687	394919	299129	280280	238133	429349	315568	309151	341275	357303	328669	299912	269016	289094	53892.5	18245.3	58090	44381.9	53043.5	22867.2	55976.4	65994.3	61519.4	43329.8	40262.6	41195.5	60567.6	66993.6	93007.5	51729.2	60519.5
	842	7	26.6778	5.79171814E8;5.80174866E8;5.33166077E8;5.34169373E8;5.69142761E8;3.5310257E8;5.15155396E8;	999.0;263.95;209.86;58.58;51.91;37.72;36.06;	579.172										239277	36071.1	1239.64	8071.29	10073.7	35186.3	19470.6	21770.7	5012.99	7831.67	17448	9586.52	13455.1	49474.2	31873.9	25763.2	14470.3	155993	138716	157445	113423	151748	138606	124361	147982	153811	137913	124884	205484	218902	172841	239277	176780	184351
	850	39	26.809	5.84105835E8;5.84607422E8;9.40696228E8;9.4019519E8;9.41198486E8;9.41699585E8;9.66196777E8;1.06720105E9;9.14859192E8;1.30426123E9;1.016867004E9;7.73486694E8;1.011214294E9;1.112553345E9;7.73152222E8;1.208908813E9;1.163556885E9;8.79811279E8;1.100684692E9;1.100183105E9;8.29479126E8;8.80814575E8;8.8115155E8;1.304595703E9;7.22816406E8;7.23150879E8;1.207904785E9;7.74155334E8;1.094211304E9;1.349611816E9;…	999.0;640.18;495.43;470.06;294.97;123.22;75.89;53.43;47.45;40.61;38.42;30.98;30.0;28.97;28.59;25.6;23.45;21.93;20.09;17.7;15.37;14.37;14.27;13.75;12.09;11.4;11.36;11.18;10.33;10.23;10.22;9.65;9.34;9.11;8.47;7.35;6.63;4.71;4.49;	584.106										1.15868e+06	956426	914290	1.07623e+06	1.15868e+06	962271	833668	877807	1.14474e+06	931257	859561	989169	1.14892e+06	977604	920454	860977	990050	200107	208846	219186	142614	217139	179489	194220	249659	203084	174351	147067	286876	225252	223541	318219	168197	217496
	852	3	26.8522	6.87228394E8;6.88231934E8;6.89234741E8;	999.0;360.65;79.98;	687.228										99081.1	3556.27	1163.05	1368.78	1300.61	2932.83	1405.45	1091.69	1464.78	1372.42	1320.4	1418.09	1253.78	4661.54	1053.75	1174.08	1485.46	77352.2	50481.8	60610.3	61252.3	59471.7	60624	53238.8	64860.8	57305.1	55149.7	57138.6	87232.8	85915.1	48800.2	90669.4	80119.5	56294.6
	857	2	27.0248	6.59139648E8;6.59641418E8;	999.0;914.03;	659.14										5171.07	1453.79	1328.85	1480.56	1373.23	1033.18	1442.36	1362.07	1096.8	1430.58	1127.16	1270.78	1418.84	1427.13	1193.12	1101.02	1433.06	2564.16	1312.59	1021.07	1053.14	2859.45	1409.93	1338.5	3054.32	1452.98	1412.84	1136.28	4268.3	3656.84	3721.46	5171.07	1167.47	3682.69
	858	28	26.8274	8.72168518E8;8.69507874E8;9.20176819E8;7.73486206E8;5.65191833E8;9.42200623E8;8.73172119E8;1.112218628E9;8.23821411E8;1.304764282E9;9.39688843E8;1.067536133E9;7.97668152E8;9.15527527E8;1.062552124E9;1.202920776E9;9.25830505E8;1.312740112E9;1.011548157E9;1.015694214E9;7.88166016E8;1.254593872E9;9.66866028E8;1.21322583E9;1.152585571E9;8.03655212E8;9.19504517E8;1.305598755E9;	999.0;995.48;962.78;957.42;766.82;519.93;507.1;473.6;458.56;323.23;304.06;302.18;266.64;248.39;242.65;194.28;193.24;139.45;133.54;129.08;117.69;100.01;91.41;79.63;78.55;69.03;65.24;61.77;	872.169										278797	223362	273150	259110	278797	164916	197478	177003	263564	233385	221100	239595	251464	233980	212206	177899	208752	28439.7	48150.9	45684.5	33801.4	42089.6	30957.1	40206.4	39137.7	44683	38116.3	30574	66135.1	52333.1	52557.4	68135.6	35094	39521
	861	40	27.0048	9.40696228E8;9.40195251E8;7.97166565E8;9.41699646E8;8.18837158E8;1.085229248E9;1.062218384E9;1.061214722E9;9.19842163E8;8.74491272E8;1.01054425E9;1.106899658E9;1.111883789E9;1.168709839E9;1.203590088E9;7.22816284E8;1.085730957E9;9.71849426E8;8.75828735E8;7.98169678E8;7.78806702E8;1.31324231E9;9.76501892E8;9.65862793E8;7.7914032E8;1.117871338E9;1.209577026E9;1.309914917E9;1.254928467E9;1.309582153…	999.0;950.38;258.84;238.46;222.01;176.76;124.04;112.6;111.86;94.11;77.1;70.96;66.51;57.81;44.09;41.89;36.19;35.01;28.06;27.86;27.83;27.82;25.35;25.12;24.95;24.05;23.27;20.99;19.87;18.82;17.56;17.49;17.29;16.59;15.61;15.01;13.22;13.05;9.36;8.31;	940.696										102538	51606.3	94948.2	102538	86890.1	68520.8	65300.2	39028.6	96027.6	62995	63065.5	65485.3	72206.4	69744.4	66421	54398.2	45650	6727.79	4408.48	4674.94	3471.91	4460.19	4024.71	4077.4	5091.53	4260.34	1492.89	1246.27	14319.4	5592.63	4215.6	12118.4	4064.48	4368.71
	863	2	27.1714	3.80955322E8;3.00998718E8;	999.0;437.7;	380.955										18656.6	1234.47	1463.39	1334.56	1360.67	1470.15	1418.84	1279.48	1349.06	1455.75	1156.16	1169.5	1346.93	1477.6	1499.07	1188.92	1227.16	4114.19	3748.31	1261.99	1458.03	1111.52	1491.34	1232.3	1477.56	1105.83	1133.2	1301.93	3049.35	1023.85	3809.95	6522.25	3443.07	4384.62
	866	3	27.2571	4.19134155E8;1.77055557E8;3.73128754E8;	999.0;774.18;752.68;	419.134										7562.23	1210.02	1173.14	1090.61	1253.03	1357.89	1344.38	1465.13	1340.42	1112.15	1032.63	1136.91	1252.13	1209.29	1191.13	1375.34	1047.78	3712.51	3605.13	4838	1015.57	3374.47	3413.24	4632.19	1453.13	3720.47	4576.51	1365.17	3020.52	4327.95	7562.23	6147.42	3614.08	4227.53
	868	3	27.3128	4.77103546E8;4.7810672E8;4.63087952E8;	999.0;226.9;32.54;	477.104	477.104	C22H22O12	Isorhamnetin 3-O-hexoside	3	0.532379	315.05		Flamini (2015)	flavonols	71687.8	1084.09	1235.18	1278.67	1477.47	1288.36	1447	1337.55	1330.87	1198.66	1199.58	1384.1	1016.07	1047.71	1238.94	1209.29	1096.76	1086.23	1485.11	2591.34	1349.63	1456.77	1274.34	1031.96	1252.7	1327.37	1153.09	1443.64	4739.21	3357.23	1208.95	4842.39	3315.56	3198.5
	870	2	27.3787	4.39066559E8;4.40070099E8;	999.0;203.85;	439.067										121278	1421.53	1015.93	1123.82	1013.49	1411.88	1429.33	1225.74	1070.03	1079.67	1336.7	1426.51	1139.74	1428.92	1155.54	1334.36	1283.04	11033.4	16553	12291.7	20321.6	19646	17388.2	11432.5	23934.4	13156.5	22225.6	21653.1	28227.2	21855.9	9969.03	25275.6	25115.8	17457.2
	872	22	27.479	7.29144897E8;7.30148682E8;7.3115155E8;1.160733154E9;1.092203735E9;9.14858704E8;1.016867126E9;9.70845703E8;1.228758545E9;9.14523926E8;9.71514954E8;1.093709961E9;1.15757019E9;1.304595459E9;1.117869751E9;1.258577026E9;1.34961145E9;1.303926392E9;1.10790332E9;5.85610413E8;1.056231079E9;1.230263794E9;	999.0;401.46;96.5;53.47;34.59;26.1;25.64;22.73;21.13;17.82;14.03;13.54;13.48;9.77;6.98;4.47;3.85;3.81;3.69;3.64;2.61;1.86;	729.145	729.146	C37H30O16	Procyanidin conjugate	3	1.66155	289.072		kanaya	flavan-3-ols	2.1098e+06	1.91717e+06	2.05683e+06	2.1098e+06	2.10076e+06	1.69591e+06	1.48397e+06	1.46157e+06	1.92489e+06	1.63951e+06	1.75168e+06	1.80467e+06	1.8193e+06	1.80419e+06	1.71664e+06	1.5068e+06	1.65831e+06	1.06435e+06	1.13211e+06	1.09597e+06	785983	1.13396e+06	1.0003e+06	1.03994e+06	1.15537e+06	1.03225e+06	900736	791409	1.47909e+06	1.31821e+06	1.45041e+06	1.76309e+06	936424	1.28769e+06
	873	6	27.4381	7.65121643E8;5.0910376E8;7.43124634E8;7.92140808E8;7.66125366E8;7.6113501E8;	999.0;695.94;671.28;600.34;354.4;316.03;	765.122										29712.6	23823.9	21025.5	23373.9	23700.2	16695.4	16981.4	16594.5	18546.5	17706.7	21711.3	19806.9	20008.5	18928.3	21546.8	17904.8	18563.2	21179	21917.5	20941.6	16363.5	21488.5	19329	20048.8	22184	20100.3	17001.9	16216.1	26165	24435.8	27286.7	29712.6	17599.6	26294.6
	876	9	27.4841	3.89123657E8;4.35129181E8;2.27071152E8;3.90127197E8;4.2510083E8;4.52119385E8;2.28074509E8;4.27097961E8;4.26104095E8;	999.0;396.59;247.98;212.87;101.68;42.6;35.45;26.75;17.71;	389.124	389.124	C20H22O8	Piceid (resveratrol-glucoside)	1	1.37303	227.072		standard	stilbenes	971543	25058.6	40508.6	5285.29	4235.21	11551.9	27717.8	10480.5	14497.7	16908.9	26683.2	32398.6	27649	22908.1	10510.5	27030.9	23142.5	6007.95	4138.34	3114.41	4651.76	3578.42	3739.23	6087.39	5055.71	2511.87	5288.2	4432.83	6602.74	3310.09	3973.66	4272.02	4132.53	5189.39
	877	29	27.6011	7.96164001E8;7.96665039E8;7.97166626E8;1.016702087E9;1.017205688E9;9.40195129E8;8.04142578E8;9.20176758E8;8.04644592E8;5.65191895E8;1.160230713E9;9.2084552E8;8.05145691E8;8.23821411E8;1.062218384E9;7.98169495E8;1.22825769E9;5.66195496E8;8.75160767E8;8.14653442E8;8.14151672E8;6.44636353E8;1.015693909E9;8.29813416E8;1.2138927E9;8.07154175E8;7.74155273E8;1.214563354E9;8.07656189E8;	999.0;886.75;458.85;288.14;232.02;186.55;170.81;160.23;151.59;147.66;134.45;77.8;75.08;61.77;49.94;45.58;42.88;39.11;36.43;17.95;17.12;15.73;15.63;14.82;14.54;13.89;10.94;10.39;10.06;	796.164										856943	677792	655463	753665	856943	688482	580035	589773	855805	597693	656882	746204	820351	815642	680834	605201	684579	87557.6	124217	113269	75208.7	116679	99668.4	106627	131519	127587	109493	70948.8	165351	124653	136841	196417	87196.9	126696
	879	2	27.5212	5.74106506E8;6.21124207E8;	999.0;489.79;	574.107										40132.4	1391	1110.46	1013.33	1401.28	1240.46	1473.48	1076.63	1265.16	1144.58	1202.88	1483.76	1462.91	1365.46	1291.29	1413.54	1371.52	11444.1	11095.1	11764.4	11597	12370.8	12275	9942.19	11495.6	10115.1	13824.7	14609.8	23646.8	17982.9	8833.33	22022.2	19617.5	11687
	881	19	27.6191	4.33113525E8;4.34117188E8;4.7911908E8;4.69090393E8;4.96109375E8;5.01101074E8;8.67234375E8;4.80122375E8;4.71087402E8;5.23109009E8;1.80006317E8;4.70093811E8;2.69045349E8;8.68237793E8;4.97112854E8;2.86048065E8;5.02104401E8;5.47106506E8;5.18130005E8;	999.0;225.37;38.93;25.47;22.72;13.44;8.66;7.26;7.2;7.05;6.69;4.79;4.52;4.22;4.06;3.89;3.41;3.06;2.8;	433.114	433.114	C21H22O10	4',5,7-Trihydroxyflavanone, Glucopyranoside	4	1.09671	nd		kanaya	flavonoids	2.54225e+06	70968.3	127831	166677	113437	184858	91605.4	195267	129808	143568	107995	129291	142209	161215	136143	149298	84110.2	56095.3	46237.4	46658.9	51269.3	52288.4	60102.1	69038.4	68435.9	59471.8	53917.9	45954	84363.7	77882.2	61877.9	73870.5	64687.6	57329.2
	882	26	27.5597	9.48675964E8;1.11221875E9;1.017704468E9;1.304261108E9;1.305265869E9;9.25829041E8;1.111883911E9;9.25160767E8;7.73151672E8;1.06787085E9;7.23151001E8;9.2118042E8;9.66531616E8;1.086232422E9;1.209243286E9;1.106900024E9;1.11720166E9;1.158573364E9;1.310247803E9;1.168708618E9;6.44134827E8;1.310584595E9;1.010544434E9;1.20359021E9;1.25991333E9;7.23485352E8;	999.0;753.12;746.94;657.85;566.98;462.83;406.66;372.0;318.7;278.89;255.07;252.0;244.61;232.52;232.13;202.45;198.66;188.87;185.55;169.35;153.21;140.28;112.02;78.11;74.22;70.34;	948.676										219341	162655	213374	219341	208029	152328	138191	130684	194567	180563	170571	192622	172681	178286	157667	139268	156520	22280.8	26299.3	31019	22264.2	29855.6	29611.5	27506.6	37981.8	25007	23845.6	19444.5	49755	37795.2	41082.1	60330.4	19512.9	26236.8
	884	3	27.718	8.39239197E8;8.79212646E8;8.40242432E8;	999.0;469.26;460.55;	839.239										17231.7	1035.87	1315.34	1185.53	1270.62	1221.43	1233.45	1307.07	1391.87	1435.88	1466.16	1194.63	1206.88	1465.51	1240.8	1212.08	1341.83	8471.35	8611.89	8530.71	7784.83	9904.11	8707.5	8064.24	9815.74	8751.42	9745.65	6963.01	14713.2	12876.3	10777.5	17231.7	9535.21	11393.5
	889	4	27.825	5.75118774E8;5.76122009E8;5.77125244E8;6.87228638E8;	999.0;313.17;44.68;26.22;	575.119										14359.2	1327.84	1141.44	1137.75	1237.49	1182.83	1219.94	1422.04	1040.97	1378.35	1418.89	1151.81	1241.69	1194.17	1085.04	1483.36	1423.37	9516.78	7462.51	9916.96	8470.01	9318.85	8202.19	8263.33	8359.44	8085.14	9203.57	8263.33	12113.5	11618.3	9961.94	14359.2	12378.5	8596.98
	892	27	28.1227	9.14858643E8;8.69172791E8;9.41699524E8;1.06154895E9;8.70176208E8;9.20845764E8;1.066867188E9;1.016866882E9;8.748255E8;1.236736938E9;1.229261108E9;1.304764648E9;1.011214539E9;8.04662048E8;1.23723877E9;1.117536255E9;1.253590576E9;1.022183716E9;1.021182922E9;9.15861694E8;1.202921143E9;1.349611694E9;1.207905151E9;1.299276489E9;8.25159363E8;1.230263794E9;1.107903564E9;	999.0;710.7;542.82;475.43;445.84;415.03;402.34;395.97;367.03;320.12;313.28;308.79;234.45;189.44;180.75;159.47;143.2;137.69;129.26;110.97;102.9;100.12;95.07;94.26;89.28;67.22;59.6;	914.859										239870	163514	224673	216795	218255	177063	154748	158074	239870	197979	167193	200393	205004	185414	163250	153013	162731	28482.5	21610.4	24673.9	17796.2	36524	31232.2	32817.7	30183.6	34638.7	30203.7	17782	35793.4	19696.1	27586.3	47247	27685.2	30395.9
Mature (Microclimate)	893	4	27.9236	4.27066589E8;4.28070068E8;3.83076691E8;4.29082214E8;	999.0;196.98;106.59;54.48;	427.067	427.067	C21H16O10	Theaflavic acid	3	1.12535	227.035		Masses Japan	flavonoids	165042	1387.99	1125.1	1265.57	1427.69	1272.35	1385.3	1254.93	1479.95	1446.25	1124.53	1212.14	1490	1205.28	1073.62	1389.39	1295.17	96129.8	90264.8	112929	68383.2	89420.7	88408.6	97858.2	90416.1	86350.6	101481	64824.3	116100	138114	135517	165042	105479	92559
	898	26	28.052	5.84105835E8;5.846073E8;5.85109375E8;7.97166382E8;7.97668213E8;5.85610229E8;9.15527283E8;1.092705933E9;1.162888428E9;1.112887695E9;1.021514648E9;1.163222534E9;9.1586145E8;1.304595215E9;1.169215088E9;1.254259399E9;6.02093994E8;1.107569214E9;4.83069305E8;7.95657715E8;1.237740479E9;1.303926636E9;1.072193237E9;1.312237427E9;1.118539551E9;1.264227905E9;	999.0;649.96;247.06;197.02;73.08;61.9;60.91;44.06;36.84;34.37;33.33;33.04;27.65;24.86;22.95;19.18;16.27;14.76;14.54;14.45;12.47;12.25;11.58;8.96;8.46;8.22;	584.106										1.07844e+06	838097	1.05688e+06	1.07844e+06	1.06125e+06	750492	674432	599459	903278	861074	831238	872578	839405	815471	775451	662091	747575	202443	216153	215223	173768	232858	228755	235958	251109	240034	214875	163607	330385	280271	281306	415865	202360	255269
	901	3	27.93	4.77103546E8;5.23109009E8;4.78106659E8;	999.0;445.62;190.89;	477.104	477.104	C22H22O12	Isorhamnetin 3-O-hexoside	2	0.532379	314.0436; 315.0489		Flamini (2015)	flavonols	49869.1	4905.61	9718.59	11364.7	9565.32	11950.2	12831	11092	18149.5	6560.03	4861.86	5808.38	10540.2	12420	10991	9466.68	11645.3	18317.3	21700.1	18087.9	12385.5	17486.6	15621.2	12700.8	21943.1	14017.8	19586.4	15382.2	33391.5	24160.5	15860.2	30988.3	23583.3	25491.8
	903	2	28.2104	4.6312384E8;4.64127289E8;	999.0;194.33;	463.124										99576.9	1493.27	5064.89	3885.3	1298.64	5222.77	1171.34	5205.89	3417.64	4221.9	3309.41	3285.58	3648.99	4550.56	1380.03	3549.69	1202.35	10662	8187.63	1051.96	1351.42	12145.4	9039.56	14027	11920	12684.6	10081.1	9400.98	22584.1	21304.2	18016.4	16504	12635.9	2711.31
	905	28	28.3825	1.016198914E9;9.15192627E8;4.55212952E8;1.084727417E9;1.161234863E9;9.71180237E8;1.061883423E9;9.48676208E8;9.48173889E8;1.085229248E9;7.73486267E8;1.112552856E9;1.011547974E9;9.71515015E8;8.72670349E8;1.213558716E9;1.207904785E9;1.162553467E9;9.14523743E8;1.259912842E9;1.203255249E9;1.117203247E9;1.213224121E9;1.313242188E9;1.164226807E9;1.209577515E9;1.086231934E9;8.04660828E8;	999.0;574.91;558.74;429.51;374.79;330.09;307.28;300.14;291.41;287.89;274.98;249.62;170.69;144.48;134.01;124.82;111.6;111.03;109.9;90.17;82.35;77.47;63.59;58.77;49.68;49.64;46.32;29.27;	1016.2										343822	243094	317541	330224	285326	251356	221333	213191	343822	263020	233125	267707	300009	276412	229516	214131	237880	39804	41501.2	57696.7	39360.6	49124.5	46317.6	49958.4	62107.2	54645.3	41766.1	33501.5	74699.4	65143.5	45623.4	92597.8	48847.9	52043.5
	907	3	28.3747	8.39239075E8;8.40242554E8;7.20659851E8;	999.0;479.56;310.12;	839.239										16979.5	1365.28	1032.71	1499.93	1289.99	1248.42	1110.46	1067.59	1064.67	1289.08	1178.82	1257.25	1426.77	1307.73	1031.72	1274.24	1037.64	9557.71	9151.67	9184.03	10088.3	10506.1	9710.07	11547.8	11706.7	11398.4	10919.3	7073.06	16615.3	11033.5	11308.2	16979.5	9886.25	12276
	911	34	28.5974	7.96164001E8;7.96664856E8;7.97166504E8;9.65528015E8;8.69841309E8;7.97668091E8;1.061548706E9;1.061883423E9;1.16322229E9;1.304764648E9;1.061213989E9;1.111883789E9;1.010544128E9;1.258909546E9;7.98169556E8;6.61132568E8;1.163557129E9;9.25494202E8;1.310248779E9;1.30576709E9;8.14151672E8;1.202920898E9;1.303925781E9;1.349946533E9;8.14653442E8;1.169213501E9;1.113556274E9;1.312740479E9;9.2616333E8;9.761641…	999.0;902.23;459.22;250.1;248.35;165.37;139.15;111.7;73.43;69.82;58.44;57.79;56.75;49.56;47.03;38.58;33.82;31.49;27.46;25.83;24.42;24.32;24.22;22.51;22.43;20.63;19.89;18.92;18.45;16.71;16.62;16.46;16.4;11.68;	796.164										954267	684609	896135	915813	919770	642424	573674	582497	954267	767750	649904	753260	840289	642472	605421	595448	727175	113325	105458	125684	84676.2	126089	94865.3	109590	134778	113543	88885.6	91042.1	181941	137362	131941	199833	108537	128883
	913	2	28.5517	4.61108185E8;7.27129395E8;	999.0;323.1;	461.108										13902.5	1246	1246.99	1004.22	1430.69	1015.54	1184.36	1409.53	1272.6	1198.15	1271.31	1042.3	1394.3	1359.36	1307.64	1045.67	1190.21	9095.36	8924.35	9092.38	6972.64	9291.22	8437.17	7177.46	9400.59	8490.86	8964.12	8148.84	12885.4	12321.7	8259.2	12492.7	11899.1	10488.3
	916	3	28.666	5.91150269E8;5.92153259E8;5.93156067E8;	999.0;312.92;46.13;	591.15										137503	3642.89	1322.45	1485.95	1102.78	1212	1342.7	1217.94	1066.88	1422.09	1324	1352.11	1321.1	3487.79	1008.31	1472.23	1252.67	61600.2	54526.1	64857.3	53857	60950.9	59564	42291	52923.4	48955.4	51707.5	49056.8	105329	90960.1	65242.1	137503	76409.4	71193.6
	917	27	28.7132	8.69172729E8;1.016867065E9;9.71180481E8;1.160732422E9;8.73673157E8;9.70511536E8;1.06221814E9;1.112887451E9;9.71515564E8;7.7348645E8;9.15192688E8;1.113222168E9;1.024680298E9;1.253590698E9;8.24825378E8;1.085730469E9;1.209243286E9;1.024178345E9;1.168206543E9;1.22825769E9;9.49181702E8;1.072518921E9;1.168709717E9;8.81652771E8;1.264563599E9;1.168542236E9;9.21514648E8;	999.0;493.13;462.73;446.23;369.66;344.9;342.84;328.07;313.94;303.4;218.53;185.92;182.53;176.75;145.9;145.03;141.78;124.81;119.21;118.08;93.02;90.2;89.43;74.79;70.77;61.65;50.4;	869.173										146965	109154	130295	131704	137375	91982.7	89542	88128.5	146965	113071	96922.6	109846	121179	103331	97347.9	83775	100948	11188.3	14328.1	11748.3	3767.19	7683.47	12189.7	9584.36	13334.8	14056.4	4954.99	4637.91	19943.1	14229.3	14534.5	22607.9	5182.62	10628.7
	920	2	28.7741	4.15197205E8;4.16200043E8;	999.0;184.95;	415.197	415.197	C20H32O9	e.g. 2-Methyl-6-methylene-2-octene-1,8-diol, 8-O-(2,6-Diacetyl-?-D-glucopyranoside)	4	0.362719				terpene glycosides	109912	1189.08	1350.47	1447.08	4420	8989.12	3773.8	10092.6	7287.13	1258.84	3740.99	7296.08	6739.36	12364.3	7391.52	8319.06	4878.3	43107.1	31318.2	35641.8	29347.8	39044.9	38349	25363.2	40702.2	25808.5	40285.6	43012.6	84368	43960	28121	59444.2	50923.2	43448
	923	2	28.8879	4.25087128E8;4.26090454E8;	999.0;203.55;	425.087										57721.1	1241.25	1189.62	1216.99	1455.71	1028.84	1480.66	1048.78	1036.12	1210.03	1229.72	1100.62	1202.41	1250.5	1481.89	1273.24	1344.55	27133	26982.9	27297.2	19316.7	32424.2	28776.6	26842.8	28357	26466.8	26893.4	24586	49553.8	45868.3	32804.8	57721.1	30503.3	34142.1
	925	18	29.0505	6.52132507E8;6.53134766E8;6.53636719E8;7.96664917E8;1.085228882E9;1.015863281E9;9.20846008E8;1.010879211E9;1.112887451E9;8.18837158E8;9.42200745E8;1.117536621E9;5.76108521E8;1.067536255E9;1.021514832E9;1.259578369E9;9.39688904E8;1.107903687E9;	999.0;320.78;97.03;64.69;29.46;27.61;26.73;16.64;15.15;14.03;12.61;12.41;12.37;12.11;11.5;11.38;5.49;3.95;	652.133										61840.6	38984.8	39466.8	53325.6	52603.9	41242.2	38501.2	32709.8	61840.6	42295.2	39557.6	46434	40193	15171.6	31125.1	36066.7	37210.1	1479.41	1042.65	1070.69	1282.32	1160.33	4417.04	1309.87	5334.79	1094.68	4258.16	1355.33	1444.92	8774.04	5249.92	3791.75	4358.82	5365.38
	926	4	28.9843	4.99139374E8;4.53133881E8;5.00142761E8;4.54137451E8;	999.0;301.09;276.76;79.05;	453.134	453.134	C28H22O6	Viniferin (resveratrol dimer) [M+FA-H]-	3	1.06282	nd		https://mib-polyphenol.eu/compound/dimer/e-viniferin/312	stilbenes	163962	1319.91	5813.17	1202.76	1492.87	1377.33	1271	1429	1402.15	1401.77	1009.68	1478.52	1286.19	1032.5	1151.13	1303.55	1187.95	3763.1	1122.12	31478.1	1286.32	1407.07	1098.64	1174.23	1492.06	30918.4	1376.35	1269.39	1083.81	1283.95	6987.33	64549.9	1307.58	1485.41
	930	3	29.139	5.91149963E8;5.92153381E8;5.9315625E8;	999.0;318.45;57.95;	591.15										211400	5759.66	4491.01	7372.33	4516.86	7009.43	5469.34	4691.84	4393.57	4607.33	4046.58	4255.37	3968.03	11732.1	6032.09	4676.93	3267.09	98770.7	87112.9	107164	81486.4	109901	93874.4	81279.5	90460.9	84968.4	100233	71529	157720	156751	112994	211400	120821	123570
	931	22	29.2042	4.81134796E8;9.40696106E8;9.40195068E8;4.36132782E8;4.82138092E8;1.085229004E9;2.73076355E8;7.28137085E8;9.71180359E8;8.70176147E8;1.160230591E9;1.0105448E9;9.48676086E8;8.18502686E8;4.10210663E8;1.22926062E9;4.45184052E8;1.113222412E9;1.209242554E9;1.254593994E9;1.213892578E9;1.305767456E9;	999.0;689.18;633.3;230.33;212.9;190.4;153.89;109.75;90.13;80.16;78.3;59.5;53.44;52.15;50.33;50.02;41.27;38.44;34.36;34.07;30.32;27.67;	481.135										66023.3	42705.2	55752.5	57303.9	44477.9	47318.2	43466.9	40129.1	66023.3	42026	44722.7	38944.5	55082.5	52514.5	43326.2	39784	40450.7	5264.7	7357.05	1041.03	5000.09	4917.77	4626.7	6428.97	1158.2	5978.15	5824.29	5440.12	12610.6	7061.08	8113.63	10819.5	4612.98	7670.66
	934	2	29.2662	8.93228516E8;8.9423175E8;	999.0;450.48;	893.229										15079.7	1053.93	1066.58	1188.59	1222.1	1242.52	1268.62	1410.58	1414.62	1270.35	1379.02	1324.78	1042.91	1208.38	1107.22	1046.54	1036.79	1496.52	1170.15	1182.88	1097.03	1176.49	1423.17	1293.59	1046.97	1053	1176.05	1173.51	1406.51	1360.86	1365.19	2877.35	1417.73	2938
	936	29	29.3784	1.084225952E9;1.017203186E9;8.04142334E8;1.06154834E9;8.04644653E8;1.016866638E9;1.30426123E9;1.062217896E9;1.085730469E9;1.305266235E9;9.70511658E8;8.05145691E8;1.304763916E9;8.74825378E8;1.117872437E9;9.15527161E8;1.062552246E9;7.03223145E8;9.71850098E8;4.3119165E8;1.086232056E9;1.168709351E9;6.58221436E8;1.161735596E9;1.2645625E9;1.067870972E9;7.59155151E8;1.299276489E9;7.04226929E8;	999.0;994.04;647.91;560.92;546.45;546.3;450.12;388.01;374.29;343.66;311.47;286.52;267.97;227.12;220.84;208.16;179.04;168.61;155.02;147.74;140.12;124.44;111.39;102.15;98.97;98.62;85.67;70.78;64.19;	1017.2			procyanidin	4		289.0722; 407.0773			flavan-3-ols	141230	69259.7	120612	118409	122314	73538.1	83261.3	72269.1	141230	98157.6	82128.8	108588	109946	112362	82148.7	77364.2	88186.4	13194.8	13222.9	9598.93	12881.6	16078.3	16611.8	16840	18726.3	16765.5	13091.5	9900.91	22582.1	16319.7	16250.9	27667.5	12343.5	16262.6
	942	2	29.5262	4.6308786E8;4.64091125E8;	999.0;190.5;	463.088	463.088	C21H20O12	methoxy-eriodictyol-hexoside	3	0.733338	317.067			flavanonols	32913.9	5387.51	8130.77	8806.93	6828.93	7257.6	5921.11	5856.77	7956.53	7164.54	5192.48	6267.61	7316.01	5344.94	5854.79	5875.58	5834.99	3446.15	3923.32	3696.61	2913.53	4591.56	3905.5	3090.74	3879.76	2838.29	3847.09	3480.8	5208.32	4752.93	4551.96	5643.92	4172.8	4363.86
	944	4	29.6301	4.2706662E8;4.2807019E8;3.83076782E8;5.76108704E8;	999.0;204.17;126.28;87.15;	427.067	427.067	C21H16O10	resveratrol conjugate	4	1.05276	227.035			stilbenes	134122	1355.24	1451.17	1446.72	1477.08	1051.59	1302.88	1092.06	1475.54	1385.64	1167.38	1106.88	1012.3	1497.6	1471.57	1377.51	1431.39	88006.1	80290.2	96285.8	71908.2	73589.4	79729.5	78792	74291.3	65978.9	72186.6	65333.6	102127	115014	105183	134122	94433.6	67153.1
	948	10	29.7728	4.55097809E8;4.09092377E8;4.56101501E8;4.10095825E8;2.89071411E8;4.45069031E8;4.72088135E8;2.90074799E8;4.77079712E8;4.47065399E8;	999.0;913.68;232.04;201.33;173.8;73.29;35.42;27.58;24.4;22.43;	455.098										612991	184395	112021	154025	138107	187192	136560	150697	122725	125083	134154	164611	185012	256123	173328	161168	152766	331739	337158	366181	259852	362705	397323	327644	368007	352892	341030	299561	612991	477763	423190	572974	354317	443394
	950	29	29.8441	6.52132568E8;6.52633484E8;7.28137085E8;7.28638672E8;6.53134766E8;7.29140686E8;6.53636719E8;7.29641846E8;9.15192627E8;1.085229248E9;1.208574463E9;1.015863159E9;1.093208252E9;6.70120178E8;1.084225586E9;1.092204224E9;1.067201782E9;6.70621948E8;1.066532837E9;1.111884521E9;6.63624329E8;1.163557861E9;8.19171509E8;5.84106079E8;9.70510986E8;1.01770459E9;1.306272095E9;1.067536377E9;6.63122681E8;	999.0;740.13;512.67;419.9;316.87;193.16;95.56;56.92;36.27;31.82;31.63;28.35;22.81;21.74;20.99;20.89;17.4;17.09;15.79;14.56;14.31;14.08;13.24;12.18;10.75;10.61;10.48;8.64;8.11;	652.133										1.37125e+06	1.02893e+06	1.17796e+06	1.338e+06	1.37125e+06	1.03977e+06	920705	879260	1.33743e+06	1.03887e+06	1.01057e+06	1.13584e+06	1.22753e+06	1.13127e+06	975328	980810	1.09517e+06	295029	277013	269131	236242	303833	267320	294862	343709	300779	267595	240610	446212	353467	320777	496186	261291	314320
	953	4	30.0089	7.53180908E8;7.54184692E8;1.015228088E9;7.55187439E8;	999.0;398.64;135.02;99.54;	753.181										85420.1	10586.7	13881.6	13311.9	13321.8	12309.7	10211.8	10510.1	14564.6	9245.49	10365.9	12297.8	13185.6	14608.4	12468.8	9713.73	11493.4	55110.7	53957.4	56798.9	43114.2	59147.3	45342.3	48612.4	57093.2	47407.4	41697.4	42743.4	63164.1	64038	53794.3	75634.8	50335.4	58748.6
	956	20	30.1068	7.96664856E8;9.40696045E8;8.0414209E8;8.04644592E8;1.01720343E9;9.41699341E8;8.69172791E8;8.0514563E8;1.157569824E9;1.112887695E9;1.258909668E9;9.20845764E8;1.25359082E9;1.309914307E9;1.207904907E9;1.259244385E9;1.236737183E9;1.349946289E9;8.05646912E8;1.254594116E9;	999.0;732.71;236.01;193.38;185.83;178.54;110.91;103.32;87.27;80.37;79.67;63.4;59.48;56.23;53.39;52.01;51.5;47.68;34.84;26.9;	796.665										304357	209373	243236	262839	289101	212843	183828	183572	304357	213361	198436	239835	274227	226557	193451	177789	224033	37660.3	37253	39430.5	32054	40556.9	35056	42527	45030.4	38137.7	38876.7	33876.1	54024.9	41705.6	41367.7	61658.7	35697.6	33485.5
Mature (Microclimate)	962	3	30.2735	8.39238953E8;8.40242371E8;8.41245422E8;	999.0;426.18;111.98;	839.239			unknown	4		nd				149813	14018.9	1128.15	4179.81	4670.97	5950.56	4824.08	5398.75	1161.32	4344.85	6744.96	8217.43	6497.39	13518.7	11471.6	5534.96	3737.37	103061	96581.2	91416.1	105782	103731	96959	108274	111837	114394	109871	91570.2	148194	112225	126887	149813	88866.9	111785
	963	3	30.3013	6.05165955E8;6.06169006E8;6.07172058E8;	999.0;337.19;61.98;	605.166										37445.7	1465.97	3479.41	1318.76	1448.14	1179.9	1464.38	1082.96	1483.15	1251.44	1242.38	1029.12	1340.63	1097.92	1255.51	1409.27	1294.94	3014.86	6332.44	6897.9	1052.68	1489.45	3607.93	1051.19	1162.99	1275.6	1285.58	1497.74	6204.87	4773.13	11085.6	7033.08	4317.14	1375.84
	964	11	30.2612	7.28137085E8;7.28638611E8;7.2914093E8;1.16073291E9;1.084225586E9;7.29641724E8;9.6619696E8;7.73486267E8;1.067536011E9;1.16173584E9;1.158572998E9;	999.0;783.22;335.02;164.88;142.07;114.33;112.65;90.66;56.97;49.4;42.07;	728.137										118743	89416.9	108614	118743	108287	77787.9	68988.1	61404.5	104598	92471.5	83581.9	89700.9	87045.6	83626.4	74678.4	63957.2	73240	25955.7	19245.9	21111.4	21949	23999.4	23618	25644.5	26779.2	25130.6	24740.5	19798.7	31385.9	26515.5	28004.6	35196.1	24544.9	26372.9
	974	19	30.6131	4.3910321E8;4.85108368E8;4.40106049E8;2.8907135E8;4.86111633E8;4.75079926E8;5.02098358E8;2.90074677E8;4.77076752E8;5.07090271E8;8.79212708E8;5.15119202E8;4.87114319E8;4.76082916E8;2.72064362E8;4.69113586E8;5.53095886E8;5.29098267E8;8.09265137E8;	999.0;676.0;243.42;175.98;172.92;85.85;36.82;25.64;22.65;22.6;21.3;19.43;18.5;17.84;16.15;13.39;12.25;10.78;7.44;	439.103										1.38376e+06	338514	100104	204931	241978	302580	239231	220388	147571	177595	237954	277174	263435	420363	285600	251873	250143	1.04586e+06	838556	951047	825660	931117	924137	988367	933691	887543	964995	839322	1.19912e+06	1.19769e+06	1.14369e+06	1.38376e+06	1.0329e+06	993517
	975	10	30.6278	8.72670105E8;1.157904297E9;8.69841675E8;1.0612146E9;9.70845886E8;1.085730469E9;1.112218262E9;1.208574219E9;1.207905151E9;8.74825745E8;	999.0;290.04;282.19;215.25;210.91;193.5;176.89;167.84;150.23;130.47;	872.67										23778	4951.14	20135.7	22904.7	20204.3	13804	12352.6	10894.3	23778	16661.6	16703.5	17896.2	11272.7	11439.2	14241.8	11537.4	13538.5	1445.23	1161.28	1308.77	1491.5	1155.19	1140.43	1480.3	1271.01	1071.96	1079.46	1013.27	1468.39	1097.13	1216.29	1035.61	1275.54	1121.96
	979	2	30.7614	2.27071136E8;2.73076477E8;	999.0;180.15;	227.071	227.071	C14H12O3	Resveratrol	1	1.02104			standards	stilbenes	42377.6	1479.06	8640.95	1140.47	1264.01	1399.05	1043.71	1414.92	1492.47	3815.95	1190.01	1308.74	1202.82	1317.07	1031.77	1012.19	1253.74	3349.42	1289.24	25337.6	2684.73	2482.72	5020.28	1104.84	3178.19	2500.04	1432.2	1116.25	4951.98	1245.65	6968.17	26817	1204.38	3807.29
	980	12	30.7794	4.33113464E8;4.79118958E8;4.34116791E8;1.084225464E9;1.085228882E9;9.65528198E8;4.80122375E8;1.066866699E9;1.016866211E9;7.28136902E8;1.208908447E9;6.52131836E8;	999.0;436.33;202.49;172.33;142.31;140.72;86.5;84.74;66.66;53.33;46.83;38.3;	433.113	433.114	C21H22O10	naringenin-hexoside	2	1.23755	nd		kanaya	flavonoids	185521	90007.7	166288	158622	144772	138256	110090	127101	185521	123830	101692	117749	130312	137510	112660	113347	122424	9218.2	4990.87	8145.82	4644.97	7255.51	4781.81	7861.34	9108.61	4765.65	4815.07	4147.02	9185.55	6057.08	15074.9	14354	6173.97	5163.82
	981	3	30.8322	7.1314978E8;7.14153625E8;8.39239014E8;	999.0;378.8;265.87;	713.15										29358.7	6019.85	6662.39	5554.8	6718.91	5358.47	4237.99	4302.44	6597.94	5340.62	6258.82	5845.34	6426.4	5666.85	4737.75	4190.4	5001.51	22589	24595.3	21426.1	18061.8	21513.7	19227.2	22318.6	23996.7	21068	18895.3	18820.3	25781.1	22634.1	29296.7	28391.9	18549.1	25098
Mature (Microclimate)	984	3	30.9098	4.67212921E8;4.68216187E8;4.65118561E8;	999.0;192.73;64.39;	467.213	467.214	C20H36O12	octanol-sucrose	3		289.1656 (C14H25O6); 161.0455 (C6H9O5)			glycosides	113100	1123.56	1305.24	1474.3	1349.42	1494.44	1352.87	1025.99	1144.67	1109.49	1258.22	1097.95	1450.38	1293.61	1421.51	1243	1136.39	4745.53	6984.57	2523.4	21106.8	8749.36	8209.49	3973.01	7101.9	2738.15	30099	19329.4	22875.3	6168.3	1291.55	7569.19	23773.1	18428
	986	12	31.0201	9.40695984E8;9.40194641E8;9.41197876E8;9.41699341E8;8.18502625E8;1.112887573E9;1.160230835E9;1.106899902E9;1.162888306E9;8.72670532E8;1.228758545E9;8.19171265E8;	999.0;973.15;571.67;238.61;173.18;147.0;144.53;133.75;132.36;127.31;108.39;106.12;	940.696										101250	57439.3	71848.8	73624.2	82825.8	60697.2	51999.1	55994.2	101250	58990.8	54883.8	71861.1	86239.6	61979.2	53884.3	54485.9	68361	12991.4	12600.9	12013.6	7575.26	12401.3	8821.02	12389	13830.4	8403.87	11003.5	7206.57	14876.6	10160.8	13676.5	14178.2	9130.79	9925.19
Mature (Microclimate)	990	2	31.2198	8.39238831E8;8.40242432E8;	999.0;421.59;	839.239	839.235	C48H40O14	(+)-alpha-Viniferin-hexoside	4	-5.12658	687.2308, 169.0143		Masses Japan	stilbenes	57912.6	3792.05	1236.97	1263.23	1412.59	1451.13	1329.69	1261.94	1226.12	1214.06	1451.13	1463.87	1413.92	2622.82	1215.25	1015.45	1025.81	47670.9	41095	38113.3	49814.5	42644	45535.3	51238.3	51314.8	49203.1	49182.2	42966.2	57912.6	51100.1	51859.7	53221.8	42831	48077.6
	993	7	31.1341	9.15192566E8;8.6950708E8;1.112218506E9;1.30426062E9;1.253924927E9;9.7084668E8;1.305265015E9;	999.0;839.61;683.08;667.13;610.1;468.03;414.72;	915.193										12928.3	8017.85	8823.79	9944.06	10155.3	4933.45	3818.9	4989.12	12928.3	9440.99	7254.48	8906.03	10162.2	8617.88	6847.29	5030.88	8026.87	1214.36	1447.61	1015.77	1451.54	1141.24	1224.99	1454.41	1311.08	1390.79	1373.39	1147.87	1425.08	1449.25	1422.38	1206.4	1249.66	1167.37
Véraison (Ir/NI)	995	2	31.3762	5.552229E8;5.5622644E8;	999.0;284.29;	555.223	555.224	C30H36O10	Unknown	4	1.2078	477.1923; 165.0558		Masses Japan		59594.9	35189.2	17369.5	27821.2	30680.7	42644.2	32309.6	31344.5	22192.7	22686.8	33069.5	26684.9	30018.4	56602	31149.1	32897.7	32314.9	46080.6	42966.3	46403.4	37819.9	40542.4	37360.2	40588.9	39522.5	39264.4	44487.2	34616.5	44062	49222.6	59594.9	56228.1	50884.3	47169.6
	996	2	31.3716	1.160230469E9;1.017202576E9;	999.0;437.63;	1160.23										6431.05	4356.68	5915.18	5893.4	5870.62	4051.71	3812.09	2873.43	6431.05	4814.13	4284.4	5205.24	5631.01	4348.76	3664.56	3524.95	5133.95	1398.05	1057.84	1270.52	1392.89	1265.17	1275.56	1485.56	1380.04	1438.16	1237.32	1219.34	1075.11	1420.76	1429.08	1423.26	1048.15	1344.91
	999	7	31.5879	7.96163818E8;7.97166565E8;7.97667786E8;1.084727417E9;8.69841492E8;1.208240112E9;8.69507019E8;	999.0;418.7;159.66;157.09;137.17;106.85;99.22;	796.164										18847.8	13353.6	13925.4	14573.3	15644.2	12881.4	11912.7	11629.2	18847.8	12331.7	13638.1	14235.3	16293.4	14053.9	8204.85	8628.34	13129.5	1372.67	1481.09	1023.85	1021.92	1163.19	1198.04	1196.47	1061.43	1360.2	1305.67	1151.72	1332.97	1269.26	1011.07	1066.88	1206.81	1041.81
	1000	6	31.6463	4.3811911E8;4.84124298E8;4.85127563E8;4.3912207E8;4.74095764E8;5.01114441E8;	999.0;994.43;244.46;233.14;119.03;50.81;	438.119										316093	70000.9	1210	10267.9	6804.88	21093.6	27815.4	14821.6	2618.43	9083.17	15123.6	9263.99	18695	50259.3	17857	13423.9	7436.06	262007	228224	226161	225627	239254	180298	180035	241594	111747	273459	198108	312611	248938	177220	262213	276293	194629
Mature (Microclimate)	1003	2	31.8273	4.67212921E8;4.68216156E8;	999.0;193.18;	467.213	467.214	C20H36O12	octanol-glucoside-gluconic acid conjugate II	3	1.4533				alcohol glycosides	57771.6	1377.88	1109.82	1122.94	1379.28	1411.58	1224.5	1033.04	1057.18	1277.9	1488.3	1068.37	1199.76	1236.54	1019.91	1103.97	1228.61	3536.53	5435.54	1192.77	12699.5	7381.28	7255.01	3351.6	4608.33	2795.82	17613.1	11497.5	14396.7	4008.8	1029.91	4876.77	13589.3	10520.1
	1004	10	31.7639	7.28638428E8;7.29140625E8;4.77269867E8;9.65528076E8;9.40696045E8;9.40194519E8;6.61615479E8;7.29641602E8;1.061883423E9;1.30426062E9;	999.0;450.57;215.25;193.67;169.28;160.94;156.13;123.55;85.65;51.3;	728.638										66964.3	56305.5	55306.1	63677.7	66964.3	50505.1	49055.5	48136.6	63056.9	50915	54841.9	61200.9	61176.6	61982.7	52187.2	45982.1	54183.6	9918.59	15891.7	15276.2	10808.4	15906.7	16415.2	16288.5	17450	18927.4	16263.2	13009.9	19132.7	16900.1	17376.7	21317.2	11771.3	16547.2
	1008	2	32.0961	5.5421051E8;5.99212524E8;	999.0;474.0;	554.211										24928.7	14314	1076.09	5711.94	6104.67	16490.3	12440.8	12768.3	1348	4409.48	12628.9	9620.37	11115.9	24928.7	14492.3	13059.8	11128.6	1298.49	1290.82	1499.58	1020.79	1459.86	1042.78	1241.3	1497.78	1036.02	1324.22	1214.31	1448.03	1376.72	8506.06	2694	1101.9	1034.44
	1009	4	32.3337	5.552229E8;5.5622644E8;7.92257874E8;7.43233765E8;	999.0;302.43;68.15;43.49;	555.223	555.224	C30H36O10	unknown C30H36O10	4	1.2078	477.1923; 165.0558				104604	66802.2	21437.9	42405.1	44563.7	68991.1	63810.4	64818.4	29208.7	39240.1	47925.4	50713.1	67382.5	97477.9	63501.5	73277.1	53516	84093.8	83503.3	86733.7	83551.8	76811.3	80717.1	77586.3	92432.9	77406	84510.8	67934.5	88994.7	100768	94542.1	104515	104604	87887.7
	1010	3	32.4568	6.93276733E8;6.94280151E8;6.77281799E8;	999.0;366.4;306.1;	693.277	693.276	C34H46O15	unknown	4	-0.489559	nd				42649	1294.99	1162.86	1180.71	1380.83	1018.93	1184.39	1411.1	1044.46	1459.14	1360.64	1066.49	1177.44	1169.58	1156.49	1364.54	1006.05	33799	19187	29203.7	15333.5	26376.6	24742.7	34263.7	27315.5	30783.6	12536.8	18537.2	29228.6	41246.1	39334.1	42649	29769.9	29628
	1011	2	32.6134	8.91212646E8;8.80147766E8;	999.0;207.1;	891.213										9950.41	7211.26	8077.25	8379.5	6605.77	7715.35	9455.28	9151.04	7483.69	7194.36	5929.68	6711.16	6855.32	9950.41	5597.6	7710.37	6203.1	2983.73	1194.94	1032.45	1025.11	1403.65	1192.24	2688.44	1014.39	1089.83	1066.58	1022	1095.7	2937	4386.61	4451.24	2828.63	1089.08
	1012	2	32.7426	5.68110962E8;5.6861261E8;	999.0;589.42;	568.111										10832.3	5383.84	4052.54	4059.5	3802.99	3889.49	4153.96	4052.54	3324.76	4150.98	4512.88	4885.72	4994.1	5055.74	4424.39	4135.07	4741.56	8568.41	8015.61	9934.5	6919.95	8782.17	10005.1	8660.87	8980.03	8805.04	8900.49	6972.64	10832.3	8859.72	9433.4	10507.2	8115.03	7808.8
	1013	3	32.8396	5.99212585E8;5.5421051E8;4.43228058E8;	999.0;835.21;419.85;	599.213										6206.08	5291.37	4423.4	5769.61	4665	5941.61	5009.01	6206.08	5282.43	5279.44	4085.35	4402.52	4759.45	6193.16	4483.05	5099.49	5052.76	1334.18	1091.77	1076.31	1061.88	1149.4	1269.54	1235.26	1438.12	1481.52	1364.37	1106.87	1081.39	1168.91	1386.94	1077.12	1117.66	1006.63
	1014	4	32.8692	8.65160645E8;4.32076782E8;8.66164246E8;4.32578491E8;	999.0;691.09;447.04;333.37;	865.161										82314.9	6813.14	3740.15	4023.5	7513.04	2998.48	1139.87	2532.21	3170.48	3158.55	4185.55	6709.74	3666.58	3473.71	3561.2	2582.91	3168.49	40623.9	40641.5	37011.9	26958.9	44373.6	37146.2	41748.2	40222	42146.7	40876.3	37424.5	51852.8	35291	82314.9	61003.1	29136.2	60413.7
	1015	2	32.9472	4.69113434E8;6.11327515E8;	999.0;452.53;	469.113										18868.4	17005.8	11060.3	12703.7	12134.4	18538.7	13985.7	15904	10510.4	10742.9	12008.7	9702.83	15151.2	18868.4	13975.4	13810.9	12990.2	3019.09	1225.62	3325.03	1297.06	2580.34	1072.63	1452.26	1467.34	1306.86	1336.82	1384.87	3516.86	1359.89	1030.61	2612.81	2752.5	1276.75
	1017	5	33.1376	5.83115967E8;5.83617737E8;9.61275269E8;1.167239258E9;9.6227887E8;	999.0;641.19;582.15;422.86;322.32;	583.116			unknown							45959.9	1259.91	1239.41	1015.65	1013.54	1367.31	1025.92	1320.87	1022	1395.82	1376.8	1451.53	1047.56	1003.4	1196.37	1409.48	1272.8	39648.2	37667.8	38835	33222.8	37613.6	35744.1	40052.8	38960.6	39352.9	41351.9	30840.3	44485.9	45959.9	44827.2	45802.7	38314.1	43974.2
Green (Microclimate)	1020	3	33.7207	6.11328003E8;6.12331116E8;5.65322388E8;	999.0;156.79;109.76;	565.322	565.322	C27H50O12	hydroxy fatty acid glycoside [M+FA-H]-	3	0.0212268	491.286; 311.2219			hydroxy fatty acid glycosides	152548	71496	106674	92015	101468	132323	104349	152548	129998	79771.4	74163.1	70403.5	92712	119228	115292	109136	106468	46499.2	35499.9	35888.1	38487.2	39497.6	37032.1	55545.3	40663.1	49138.5	46486.7	30954	63400.8	50302.6	101916	67736.8	44886.9	67415
	1021	2	33.567	6.1518634E8;6.16189697E8;	999.0;341.63;	615.186										72464.5	11382	1213.69	4282.13	5536.84	6629.5	5689.95	7092.81	1136.77	5424.5	7049.06	7576	7042.1	14108.1	7407.98	8511.57	5499.06	46466.4	56348	44388.4	39627	47286.6	53081	46072.7	54386.4	46620.5	37073.9	32619.7	58646.7	58485.6	64565.4	72464.5	49988.9	50975.2
	1022	4	33.6916	2.63128632E8;1.53091873E8;2.64131805E8;3.09133881E8;	999.0;143.08;137.23;73.65;	263.129										149360	48581.2	116553	149360	48578.4	85250.7	78477.9	56409.7	46838.7	39065.9	28559.4	29868.9	48862.2	47328.2	73742.6	49761.7	37206.3	71942.4	48321.3	63218.5	66858.3	63717.1	66620.8	63506.4	60774.3	49415.9	53981.7	55144.4	69972.6	68953.7	47390.8	85368.2	69902.3	51680.9
	1023	2	33.8305	6.47212463E8;6.48215881E8;	999.0;270.5;	647.212	647.213	C35H36O12	unknown		1.44713					32217.6	3385.41	1262.06	1377.32	1162.55	1160.29	1370.11	1207.13	1452.31	1155.75	1291.25	1169.88	1234.72	1018.1	1012.72	1279.47	1329.17	22235.9	28155.3	22950.5	22799.3	21322	24954.6	21265.4	24599	21655.5	23266.6	18370.1	23029.9	29826.5	29323	30289.1	32217.6	22742.7
	1024	4	34.021	4.09092316E8;4.55097809E8;4.10095734E8;4.56101044E8;	999.0;609.34;216.49;150.78;	409.092										13540.1	1410.84	1408.49	1225.1	1230.4	1057.89	1147.89	1482.44	1119.02	1045.45	1222.94	1153.36	1338.02	1025.7	1055.03	1108.13	1013.03	3371.49	1460.06	3475.88	2908.17	2805.76	3315.81	1178.31	3293.94	3118.95	3548.46	3848.72	7440.68	6590.68	1191.08	3025.49	9590.89	1336.13
Mature (Microclimate)	1025	2	34.1792	5.63118835E8;5.64121948E8;	999.0;295.96;	563.119	563.119	C29H24O12	Theaflavin	4	1.18021	nd		Masses Japan	flavonoids	34760.1	8341.96	1361.98	16178.2	4761.03	8400.47	7806.46	4766.98	5166.62	1090.57	6432	4500.22	3745.55	12152.6	6017.48	2924.45	7596.22	23661.5	15509.8	21279	18369.7	14285	18443.5	21624.4	15322.3	8173.37	15201.2	14512.9	19157.2	27320.9	28742	32252.7	34760.1	20149.3
	1026	2	34.1867	3.9520697E8;4.95165405E8;	999.0;375.27;	395.207										12822.8	8696.67	6198.13	11919	4821.1	8894.52	5921.73	7660.66	4155.95	8821.94	5268.51	5725.86	12822.8	9456.27	3997.86	6990.54	6564.01	1371.19	1283.71	1402.28	1398.08	1117.13	1283.67	1325.51	1410.4	1209.45	1476.07	1483.81	1084.51	1464.06	1077.48	1016.49	1324.9	1426.36
Mature (Microclimate)	1027	6	34.2789	6.15186401E8;6.47212402E8;6.16189636E8;6.61191711E8;3.31081848E8;9.17264709E8;	999.0;590.51;344.17;104.91;87.36;67.48;	615.186	615.187	C34H32O11	Viniferin 3''-glucoside	4	1.27376	nd			stilbenes	59373.6	4716.57	1175.73	1396.8	1118.04	4358.92	3784.53	4039.17	1100.26	1466.1	4008.07	2744.61	2994.39	6247.3	4050.83	3756.35	2509.41	37555.4	50888.4	42305.2	35978.1	42048.1	40148.7	41131.9	46301.5	35021.8	40770.1	25303.8	43978	52505.1	50264.8	59373.6	46358.6	42320.3
Green (Microclimate)	1028	6	34.0771	6.11328064E8;6.12331482E8;5.65322083E8;6.01298706E8;5.66325806E8;6.13333557E8;	999.0;265.37;226.22;67.14;54.51;41.93;	565.322	565.322	C27H50O12	hydroxy fatty acid glycoside [M+FA-H]-	3	0.560742	433.1185; 257.0819			hydroxy fatty acid glycosides	222405	58589.7	88175.9	76074.4	86484.3	116416	92414.8	134737	108770	65344.5	61966.7	58812.4	77381.9	108470	99699.8	96492.7	91315.6	146718	127951	117549	141182	157459	124262	150474	137856	129841	156710	123589	185915	151480	195013	192334	173482	165391
	1029	2	34.4132	5.91150269E8;5.92153076E8;	999.0;264.53;	591.15	591.151	C31H28O12	3',4',5,7-Tetrahydroxyisoflavone; 7-Me ether, 3'-O-[3-O-E-cinnamoyl-?-D-glucopyranoside] OR 3,4',5,7-Tetrahydroxyflavan(4?8)-3,3',4',5,7-pentahydroxyflavan, 5'''-Hydroxy, 4'''-Me ether	2	0.897571	nd			flavonoids	24235	1333.18	1428.79	1250.17	1310.85	1443.12	1491.79	1233.33	1442.08	1416.69	1382.58	1220.62	1284.52	1051.23	1136.8	1037.72	1364.02	6884.16	5568.77	9143.08	5260.55	6729.05	7407.13	4754.48	6603.78	5855.11	5398.75	5068.66	15890.2	15078	13175.9	24235	12506.8	12216.9
	1030	5	34.6199	4.3510791E8;4.81113495E8;4.3611145E8;4.82117157E8;4.71084961E8;	999.0;572.51;237.43;137.69;80.66;	435.108										218165	4453.09	16613.4	9527.67	10164	8518.54	8405.18	4253.25	22017.7	8944.05	8056.21	9666.86	9989.97	11251.7	8299.8	7793.73	5384.67	138245	134480	140542	102777	160262	121927	114932	144671	122693	99991.7	100267	188590	159681	133841	178635	218165	162661
Véraison (Ir/NI)	1031	2	34.7208	4.5113916E8;4.97144775E8;	999.0;719.75;	451.139	451.14	C25H24O8	Artonin E; Hydroxy or Epimedokoreanin A	4	1.50862	nd		Masses Japan/FlavonQ DB2	Flavone/Flavonol	8013.62	4471.12	5373.9	4562.59	3847.73	6508.33	6573.95	5647.31	4750.51	4063.48	4003.83	3879.55	4805.19	8013.62	4880.75	5729.84	3760.24	1210.7	1485.05	1244.01	1418.85	1412.2	1133.01	1472.58	1360.97	1081.7	1160.79	1243.22	1432.43	2964.84	4009.79	3374.47	1276.57	1277.84
	1033	2	34.9294	5.31179993E8;5.11254242E8;	999.0;497.1;	531.18										14829.2	9458.26	12443	12737.3	12057.2	12520.5	11402	12114.9	14829.2	10082.6	8730.47	9706.82	11118.6	12445	10630.5	10177.1	10303.4	4991.11	5077.61	4677.93	4844.96	6337.32	5925.7	4794.25	5986.35	6001.27	5356.99	5377.87	7740.2	6337.32	5985.36	7771.02	6038.05	5844.18
	1034	4	34.9984	6.47212463E8;7.91254456E8;6.93217712E8;6.48215759E8;	999.0;328.01;293.64;291.98;	647.212										32147.3	1270.77	1291.49	1249.15	1262.28	1153.93	1494.28	1480.57	1498.01	1392.46	1068.65	1030.06	1452.38	1201.42	1281.47	1453.01	1389.18	21922	28542.1	22927.1	22149.5	22267.1	24366.6	20720.9	25879	22216.8	25302.9	16420	24124.3	32147.3	27288.5	31338.1	26902.1	22116.5
	1036	2	35.0354	6.0516571E8;6.06169189E8;	999.0;296.28;	605.166										62105.8	1440.75	2934.56	1337.38	1068.03	1470.61	1205.17	1423.24	1052.45	1022.24	1338.94	1089.5	1066.93	1072.75	1133.05	1042.22	1445.49	2904.62	6129.84	8267.75	1035.91	3157.62	1431.96	1422.3	1239.4	1060.53	1118.67	1083.56	6100.87	4954.66	20322.6	7426.69	3567.05	15837.4
	1037	3	35.2293	6.61191711E8;6.62195313E8;6.63207336E8;	999.0;383.75;162.05;	661.192										102315	1057.65	1423.52	1008.23	1476.33	1076.52	1177.66	1111.73	1024.75	1460.51	1141.06	1299.9	1394.97	1441.11	1100.25	1123.53	1481.53	68287.1	59489.4	63038.4	61144.1	66429	65374.2	60504.2	70956.6	67987.6	78067.9	72007.1	85419.9	84838.8	60582.6	79669.9	79987.2	63464.7
	1038	3	35.3172	4.65118622E8;4.66121796E8;5.11124268E8;	999.0;245.53;87.84;	465.119										84115.3	8257.74	6997.55	1020.65	1273.8	1427.6	4552.26	1024	1222.25	4172.11	9644.33	12892.6	7309.27	1441.74	1486.54	5406.64	5792.49	69375.8	39947.9	34072.7	56002.7	33986	33827	82115.1	49957.3	29136.6	39333	35277.5	34636.1	29578.7	36230.6	31002.2	42717.9	45569
	1039	13	35.3923	4.08108398E8;4.54113708E8;2.71060852E8;4.09111755E8;4.55117218E8;4.44085175E8;4.71104095E8;2.72064331E8;1.3604039E8;4.46082367E8;4.76095886E8;4.45088776E8;5.22101379E8;	999.0;847.99;355.9;235.15;205.91;134.63;61.53;53.26;46.28;41.51;34.37;28.85;24.02;	408.108										577558	1278.84	1015.31	1095.29	1299.59	1355.35	1096.56	1329.12	1312.17	1160.87	1421.06	1305.44	1068.38	1431.99	1178.84	1330.37	1011.91	42325.9	18859.5	265016	164276	81048.3	14024.7	9400.05	15678.2	14839.1	1210.05	17667.3	6518.82	5745.82	10057.4	3883.75	7084.66	17829.9
	1040	2	35.3989	5.1519165E8;5.16195251E8;	999.0;269.69;	515.192										29014.7	7073.06	1159.25	1130.13	1440.8	5921.73	5950.56	6661.45	1145.26	1443.45	3708.54	4892.68	4532.77	7532.4	5369.92	5108.43	4962.28	21935.1	20326	15417.4	19085	24380.8	21895.2	19428.1	20574.9	19052.4	26021.7	21300.1	29014.7	26499.2	20944.3	24228.7	21300	16463.1
	1043	2	35.5551	4.50148041E8;4.96153564E8;	999.0;973.42;	450.148										19883.5	9667.43	13544.4	14760.9	14400.2	13620.7	12013.5	14593.2	19883.5	12464.8	11200.3	11435.9	13429	13929.7	13287.8	12362.4	11730.2	1259.22	1090.99	1287.22	1019.28	1275.97	1337.14	1460	1244.47	1290.58	1337.41	1063.65	6023.06	1323.37	1432.02	6163.24	2730.2	1089.8
	1044	2	35.6547	7.91254395E8;7.92257996E8;	999.0;445.87;	791.254										31531.3	1300.72	1278.97	1306.38	1076.67	1006.03	1195.75	1391.34	1058.64	1317.72	1266.36	1176.46	1108.18	1423.98	1067.14	1119.85	1492.11	19771.1	17802	16971.9	15716.4	18811.9	18146	16983.8	16583.1	15138	14668.7	13483.8	19438	22804.1	30817.5	31531.3	18371.5	21438.3
	1045	2	35.662	3.01035126E8;3.0203833E8;	999.0;142.16;	301.035	301.035	C15H10O7	Quercetin	1	0.829138	151.004		standards	flavonols	70986.5	10320.3	5148.2	7977.83	10137.3	8701.64	7092.95	8152.81	7739.21	7043.24	8934.29	8935.28	9579.56	12949.1	9815.19	7597.03	6646.53	3735.38	3102.05	3639.93	2673.53	4283.21	3273.06	3548.46	3650.87	4449.25	3720.47	3558.4	5116.39	4441.29	7756.11	7046.22	4255.37	6141.45
	1048	15	35.9304	4.65118561E8;5.11123932E8;4.66121613E8;2.89071381E8;5.12127258E8;5.01095551E8;5.28113953E8;5.03092407E8;4.67125092E8;1.93050461E8;5.02098541E8;5.33105835E8;1.75039963E8;2.90074707E8;5.79111328E8;	999.0;469.37;268.58;132.32;128.48;106.07;58.06;29.74;28.0;27.7;27.0;25.01;23.47;21.14;18.98;	465.119	465.119	C25H22O9	Unknown	4	1.17088					609306	62376.1	55707.9	67619	76510.9	59218.1	44922.9	40042.1	67776.2	67617.4	70342	71109.4	63645.7	66502.3	65831.6	49567	64228.1	467103	453907	485230	387284	478501	420123	444250	501842	453794	419158	379618	498526	563647	503470	609306	552517	457465
Green (Microclimate)	1049	3	36.4834	6.13343567E8;6.14346619E8;5.67338013E8;	999.0;290.21;104.02;	567.338	567.338	C27H52O12	trihydroxy octadecanoic acid glycoside [M+FA-H]-	3	0.0652168	331.2489; 493.3021			hydroxy fatty acid glycosides	15837.3	1132.2	2497.54	2776.93	2568.14	14076.5	3368.5	15201	15837.3	1073.04	1073.38	1006.2	3254.17	12554.3	4029.68	4248.41	3225.33	1443.99	1298.13	1307.27	1225.48	1430.66	1054.26	1089.84	1314.74	1414.53	1018.94	1080.39	4288.18	2682.47	4685.88	1319.21	1216.89	3232.29
	1052	2	36.0832	8.49165771E8;8.50169006E8;	999.0;422.22;	849.166										43432.3	26349.5	26867.3	33110.9	34821.6	23058.7	20214.4	26031.2	26253	27240.1	28527.6	29914.5	29524.9	22701.8	25669.5	24586.8	30304.2	31154.2	33884.3	33449.7	19037.3	28857.8	31748.8	29168.8	27728.2	29971.3	27370.4	22666	37079.5	27901.3	43432.3	39696	20196.5	33482.5
Green and Mature (Microclimate)	1053	2	36.1906	4.91285492E8;4.92289063E8;	999.0;247.7;	491.285			unknown	4				Masses Japan		318472	152309	174805	144119	168277	280563	199477	318472	264969	123965	134113	103924	173475	266684	196694	211942	179282	105721	89998.7	91331	111892	130237	123378	110135	129431	108637	138158	123339	183107	119710	145206	143380	142668	145378
	1054	2	36.2944	3.72246735E8;7.49280579E8;	999.0;507.32;	372.247										15403.9	10752.7	8161.3	15403.9	10986.7	13276.5	10781.1	10543.2	7727.24	10233.5	8998.56	9017.79	11946.7	11872.3	11390.8	10223.3	10030	1265.69	1279.18	1245.22	1053.63	1278.73	1202.46	1370.95	1247.51	1336.78	1410.28	1160.54	1478.25	1485.62	1035.58	1411.76	1267.34	1185.86
Mature (Microclimate)	1055	3	36.3424	5.07207581E8;5.08211121E8;4.61202332E8;	999.0;223.35;58.06;	461.202	461.203	C21H34O11	terpenyl-rhamnosyl-glucoside [M+FA-H]-	3	1.08976			Masses Japan/ Thesis Narduzzi	terpene glycosides	99713.8	1101.25	1286.29	1318.39	1146.69	1131.63	1182.31	1193.35	1273.46	1216.46	1272.83	1163.4	1127.33	1327.77	1374.3	1402.23	1024.98	2493.84	2676.32	1155.36	1191.31	1444.4	2451.07	1025.47	1330.11	2570.82	1013.65	1408.22	2443.47	3031.76	1345.71	3647.62	2896.81	1386
	1056	4	36.4031	8.79176331E8;8.80179932E8;8.81182068E8;9.15153137E8;	999.0;452.23;130.46;65.09;	879.176										132742	11242.9	4030.4	8412.52	11146.4	5990.92	5061.37	9446.43	4502.64	5927.3	7224.7	6456.2	9756.61	9089.54	6588.43	5405.35	9779.48	82321.3	81943.6	89549.9	49429.6	78048.5	74182.2	82032	77588.2	77543.4	81667.2	61893.3	90176.2	82374	132742	114996	56316.2	100512
	1058	6	36.5183	5.54210571E8;5.99212646E8;6.00216003E8;5.55213501E8;5.89183899E8;5.0518631E8;	999.0;710.1;218.81;156.51;150.73;102.7;	554.211										145554	79905.2	117586	145554	129011	134628	112981	127335	135985	125116	102051	132749	118679	135654	116688	122642	114983	1072.52	2673.47	1307.84	1331.75	1340.81	1021.18	1246.25	2485.29	1395.46	1230.85	1199.74	1087.21	1227.28	1188.81	2451.07	2580.33	1176.86
	1062	3	36.8218	4.21113495E8;3.1305603E8;4.22116821E8;	999.0;237.09;213.17;	421.113										311497	2573.1	311497	22758.2	3007.58	1262.23	1079.04	1399.53	45631.8	26566.2	1001.77	1498	1209.75	1052.37	1371.37	1470.07	6302.5	1310.41	1284.42	1000.51	1371.43	1076.03	1206.55	1123.23	1135.55	1434.09	1321.4	1315.16	1460.6	1367.5	1277.27	1031.3	1311.49	1273.65
	1063	2	36.7411	4.93228485E8;4.47222992E8;	999.0;71.02;	493.228										111943	9278.16	10915.1	18375.8	11630.4	19561.3	8264.23	16337	10722.7	13011.5	8148.16	14357.7	15509.6	17302.3	8954.74	12584.9	7936.84	6020.09	4633.13	5403	6858.42	4220.41	5912.95	4535.9	4552.77	7176.89	4764.09	4770.04	5420.86	9716.68	8036.05	10752.4	4878.18	6005.21
	1064	3	36.8021	6.13343689E8;6.14346985E8;5.6733783E8;	999.0;249.63;159.59;	613.344										24608.3	5877.11	16996.6	13920.3	13178	12856.7	13677.3	8842.51	9068.86	13244	10337.9	10648.2	16792	11613.5	15953.1	17416.8	14758.1	8929.68	11175.3	7634.93	9241.95	11346.4	10118.7	9325.03	10140.4	7403.04	12704.1	12183	17760	12578.5	12478.2	14249.6	15785.4	13074
	1065	4	37.0568	5.07207489E8;4.93228424E8;5.08211151E8;4.94231873E8;	999.0;388.79;199.46;105.21;	507.207										140682	8970.55	9291.1	20540.5	16708	30824.8	11265.7	24471	15695.1	17234	9078.04	18732.5	20503.4	31134.7	13552.1	23320.4	9500.28	28720	31634.5	28739.9	31461.1	29322.9	33315.6	31309.3	32118	32903.6	28198.3	23056.9	35870.9	41977.6	35645.2	49512.9	33611.5	25266.5
	1066	4	37.2178	5.1519165E8;5.69317017E8;5.16195251E8;5.23311584E8;	999.0;564.52;253.98;94.88;	515.192										114004	23156.6	1040.93	6218.81	8244.04	27926.1	26193.3	20885.4	5216.98	5107.19	8665.55	16134	16646.5	29421.9	12254.7	21277.4	7954.86	55583.6	62931.3	50890	65321	74211.3	71089.2	65193.4	75830.5	68595.7	90880.2	78269.8	114004	76075.4	75421.6	85263.4	86271.5	76269.9
	1069	3	37.3169	5.54210632E8;6.00216064E8;5.8918396E8;	999.0;623.83;231.21;	554.211										46577.9	27989.7	38933.3	46577.9	41640.5	39787.3	34533.7	35225.8	39884.8	35042.8	29604.4	34516.9	32374.3	41435.8	31093.7	32577.1	34322	1328.11	1306.71	1302.42	1014.05	1291.99	1277.88	1409.66	1181.19	1203.1	1153.6	1383.46	1231.55	1013.05	1333.24	1045.03	1123.65	1272.36
Véraison (Ir/NI)	1071	4	37.6075	5.69317078E8;7.99223083E8;5.3922821E8;5.85233276E8;	999.0;636.42;619.79;591.81;	569.317			Unknown	4		nd				21804.8	1395.36	1283.98	1103.82	1255.7	1060.52	1417.35	1082	1176.17	1108.97	1387.55	1291.39	1110.69	1134.8	1292.41	1106.28	1120.59	15450.4	14457.3	15248.6	12348.8	13504	14085.5	13784.3	14308.2	13341.9	15682	11455	15705.9	18555.1	21804.8	21496.7	18730	18053.1
	1074	10	37.9834	9.05259033E8;9.06262512E8;9.51264771E8;9.0726532E8;9.08268555E8;9.41235718E8;1.019252197E9;9.19238525E8;9.42239563E8;1.020255432E9;	999.0;654.0;323.0;221.12;46.33;32.24;27.64;25.51;21.23;19.33;	905.259	905.26	C56H42O12	Isohopeaphenol (resveratrol tetramer)	2	1.45528	nd		kanaya	stilbenes	516617	1462.48	1464.99	1280.02	1450.72	1356.06	1309.53	1052.72	1269.58	1212.9	1453.2	1359.18	1418.42	1492.85	1430.9	1048.96	1466.75	4343.09	1373.09	75521.7	1301.88	1365.85	1192.82	1287.45	1374.44	1481.47	1025.11	1458.94	1336.14	1494.97	28301.4	91192.4	1300.72	1486.42
	1076	3	38.2776	3.37107605E8;3.55118042E8;3.25107635E8;	999.0;655.64;420.15;	337.108										71647.4	10889.6	1148.41	4272.27	4056.52	17898.2	8038.2	9081.14	1196.97	3182.58	10199.6	4034.65	8141.63	24134.6	15363	8358.34	7541.1	33748.2	31846.5	43993.4	20087.3	35100.4	31917	32948	26296	35735.6	39970.8	23476.5	37310.5	47045.5	71647.4	64488.4	36369	41110.2
	1077	2	38.3763	1.069275391E9;1.070278931E9;	999.0;678.7;	1069.28			Unknown	4						15536.1	1447.43	1231.93	1068.94	1193.13	1420.23	1468.54	1447.41	1126.11	1469.93	1225.47	1060.68	1475.15	1332.61	1116.65	1270	1027.82	11382	10394.4	10299.4	8013.81	9776	9346.72	10301.1	11858.4	7894.52	9192.09	4004.82	10589	13079.4	13156.9	15536.1	11863.3	9977.76
[truncated: 42 more columns]

## Sheet: Table S1 - Legend
Table S1 (Legend) - Description of column heads
Column head	Description
Main effect factor (from ANOVA analysis)	Metabolites that contributed for the effects of treatments/conditions
Cluster ID	Number of mass signal cluster, as defined by MSClust software (Note: An intensity value of 2500 ion counts was regarded the detection limit and the provided values below 2500 originate from randomization between 45-55% of this threshold value)
Nº of peaks in cluster	Total number of mass signals in cluster, as defined by MSClust software
RT (min)	Average LC retention time, in minutes
Mass list	Masses belonging to cluster, as defined by MSClust software; masses are given in microdalton, data separated by semicolon
Relative intensity list	Relative intensity of masses in cluster, as defined by MSClust software; data separated by semicolon
SIM (put Ion mass)	Putative molecular ion (highest signal in mass cluster), manually checked for annotated compounds
Mass Calculated ([M-H]-)	Molecular mass weight calculated
Elemental Formula	Elemental formula for each metabolite
Put ID	Metabolite identity
Level of annotation	MSI Identification level (Sumner et al. (2007) - https://www.ncbi.nlm.nih.gov/pmc/articles/PMC3772505/pdf/nihms504189.pdf)
ppm	Mass difference in parts per million (ppm)
Fragments (mz)	Main fragment ions observed in MS/MS
UV (nm)	lmax of UV-vis spectra (nm)
Reference/Database	References or databases used for annotation
Compound (sub)class	Classification of chemical compounds into compound classes
Max value	Highest intensity value (peak height) detected across samples
F026301 - F026364	Unique LCMS run code
QC6-QC10	Quality controls (6 to 10) used in the batch of seed samples
Mean	Average values of relative intensities for quality control samples
SD	Standard deviation of relative intensities for quality control samples
Technical variability	Measurement error - ratio betwen SD and Mean
Technical variability (%)	Measurement error values in percentage
Overall Technical Variability (%)	Mean and standard deviation of the technical variability for seed samples analysed by LCMS

## Sheet: Table S2
Supplemental Table 2: comparison between green and mature grape seed from untreated control samples grown in HL microclimate.
Compounds are sorted on Fold Change ratio (column Y).
								Green and mature grape seeds from untreated control samples grown in HL microclimate									Log2 transformation of the relative intensity values
Compound mass cluster info						Compound annotation info		Seed Green__NK_HL _13	Seed Green__NK_HL _14	Seed Green__NK_HL _15	Seed Green__NK_HL _16		Seed Mature_Nir_NK_HL _90	Seed Mature_Nir_NK_HL _91	Seed Mature_Nir_NK_HL _92		Seed Green__NK_HL _13	Seed Green__NK_HL _14	Seed Green__NK_HL _15	Seed Green__NK_HL _16	Seed Mature_Nir_NK_HL _90	Seed Mature_Nir_NK_HL _91	Seed Mature_Nir_NK_HL _92
Cluster ID	Nº of peaks in cluster	RT (min)	Mass list	Relative intensity list	SIM (put Ion mass)	Put ID	Compound (sub)class	F026358	F026306	F026329	F026344	Count if (range, >2500)	F026325	F026336	F026361	Count if (range, >2500)	F026358	F026306	F026329	F026344	F026325	F026336	F026361	Fold change ratio (Green/Mature)	Log2 FC (Green/Mature)	p- values from T-test (Green vs Mature)	FDR-adjusted p value
38	24	2.25025	1.91055984E8;1.27051407E8;3.27093048E8;1.589785E8;2.16983887E8;3.7309848E8;2.19014542E8;3.95066315E8;1.56962814E8;2.51040741E8;5.21135864E8;3.97047028E8;4.5703186E8;4.43052704E8;2.33006622E8;5.01058044E8;5.15037415E8;4.04992218E8;5.31106934E8;4.41036957E8;3.65020874E8;4.13115936E8;4.59157898E8;3.9701062E8;	999.0;155.77;68.53;29.06;18.82;13.45;10.99;10.86;7.38;7.37;7.08;7.07;6.81;6.16;5.74;5.2;4.51;3.92;3.71;3.57;3.45;3.26;3.24;2.88;	191.056			368967	361385	389736	502826	4	1419.18	1398.43	1091.99	0	18.4931	18.4632	18.5721	18.9397	10.4708	10.4496	10.0927	311.333	8.28231	6.07241e-08	2.19711e-06		Description of column heads
418	40	15.7844	4.57077362E8;4.58080627E8;5.76126709E8;5.03082916E8;5.47072693E8;4.93054077E8;6.53135437E8;5.20072998E8;4.5908316E8;9.15161865E8;5.04086304E8;5.48075928E8;6.53636902E8;6.60129456E8;4.94057465E8;9.16165039E8;4.73072327E8;3.05066467E8;2.87055939E8;5.58088623E8;5.2506488E8;5.42093811E8;5.21076477E8;6.51124939E8;4.71056488E8;9.17167969E8;4.79059418E8;4.96054657E8;1.307278076E9;5.91097595E8;8.12158142…	999.0;239.13;157.1;97.91;74.51;71.47;54.22;38.88;31.83;28.5;21.89;17.47;15.5;14.35;14.23;13.44;11.59;10.35;10.23;9.88;9.1;8.28;7.98;4.57;4.54;4.42;4.34;4.29;3.67;3.45;3.1;2.81;2.76;2.66;2.47;2.25;2.23;2.13;1.78;1.75;	457.077			3.2329e+06	2.04227e+06	3.07388e+06	3.24985e+06	4	14509.8	27462.1	38361.1	3	21.6244	20.9617	21.5516	21.6319	13.8247	14.7452	15.2274	108.289	6.75874	1.1529e-05	8.49728e-05		Column head	Description
1058	6	36.5183	5.54210571E8;5.99212646E8;6.00216003E8;5.55213501E8;5.89183899E8;5.0518631E8;	999.0;710.1;218.81;156.51;150.73;102.7;	554.211			134628	112981	127335	135985	4	1210.32	1197.5	1163.02	0	17.0386	16.7857	16.9583	17.0531	10.2412	10.2258	10.1837	107.313	6.74568	3.02807e-09	3.96734e-07		Cluster ID	Number of mass signal cluster, as defined by MSClust software
106	13	3.50297	1.84994141E8;4.02994629E8;1.30087372E8;5.79026672E8;5.36040466E8;5.67052124E8;6.77012024E8;6.03011719E8;6.34024963E8;4.03997894E8;4.70969696E8;5.3704187E8;5.80030151E8;	999.0;648.98;474.54;212.58;141.57;124.6;99.36;69.95;63.9;50.38;36.3;17.83;17.35;	184.994			85776.3	77282.2	168206	109067	4	1001.77	1408.72	1327.34	0	16.3883	16.2378	17.3599	16.7348	9.96834	10.4602	10.3743	88.353	6.46521	5.81895e-06	5.14654e-05		Put ID	Metabolite identity
55	12	2.51345	1.3301416E8;1.34017578E8;3.20986359E8;1.73009125E8;4.71011322E8;2.7602475E8;4.55016418E8;3.78991852E8;5.97107056E8;5.13021912E8;8.12118652E8;3.50937195E8;	999.0;42.91;2.36;2.03;1.79;1.31;0.97;0.95;0.37;0.31;0.15;0.13;	133.014	Malic acid	organic acid	86585	116932	100738	88661.7	4	1239.86	1379.78	1105.02	0	16.4018	16.8353	16.6202	16.436	10.276	10.4302	10.1099	79.118	6.30593	1.05955e-07	3.00463e-06		Compound (sub)class	Classification of chemical compounds into compound classes
95	17	3.20736	9.6960121E7;3.14864014E8;2.10940292E8;9.8955925E7;3.06891937E8;2.16896759E8;3.45939209E8;2.98919891E8;3.90912964E8;3.15864807E8;2.64900299E8;4.12831177E8;2.42015503E8;2.63902924E8;2.16909302E8;3.37967163E8;3.77014374E8;	999.0;54.75;48.91;43.97;12.7;12.07;9.8;6.97;5.28;5.07;5.07;5.05;4.67;3.9;3.71;2.22;1.76;	96.9601	Sulfate	sulphur compounds	116052	63360.4	101748	91909.6	4	1322.1	1241.66	1266.07	0	16.8244	15.9513	16.6346	16.4879	10.3686	10.2781	10.3061	73.0588	6.19099	1.16693e-06	1.85776e-05		Fold change ratio (Green/Mature)	Fold change betwee the averages of the green and mature stages groups (Green/Mature)
980	12	30.7794	4.33113464E8;4.79118958E8;4.34116791E8;1.084225464E9;1.085228882E9;9.65528198E8;4.80122375E8;1.066866699E9;1.016866211E9;7.28136902E8;1.208908447E9;6.52131836E8;	999.0;436.33;202.49;172.33;142.31;140.72;86.5;84.74;66.66;53.33;46.83;38.3;	433.113	naringenin-hexoside	flavonoids	138256	110090	127101	185521	4	1382.69	1305.67	3100.76	1	17.077	16.7483	16.9556	17.5012	10.4333	10.3506	11.5984	72.6752	6.18339	1.60188e-05	0.000106258		FDR-adjusted p value	Benjamini-Hochberg false discovery rate correction of p value
162	14	6.64999	3.95061584E8;3.41042969E8;6.11140076E8;3.96064941E8;3.51071655E8;3.6806192E8;4.06077515E8;8.97187927E8;3.43039978E8;6.12143188E8;3.90082703E8;4.35024261E8;3.73053589E8;8.98190918E8;	999.0;289.52;267.03;155.35;148.32;141.23;112.57;103.11;81.54;78.47;75.09;66.75;63.72;57.24;	395.062	(epi)gallocatechin-conjugate	flavan-3-ols	155471	93422.9	124461	137117	4	1200.64	1091.17	3914.54	1	17.2463	16.5115	16.9253	17.065	10.2296	10.0917	11.9346	61.6875	5.94691	8.06052e-05	0.000326231		Note: An intensity value of 2500 ion counts was regarded the detection limit and the provided values below 2500 originate from randomization between 45-55% of this threshold value
25	16	2.10145	6.67193604E8;2.7410437E8;6.16220459E8;5.02177704E8;1.77040421E8;5.95171814E8;4.05124756E8;6.68196838E8;6.2518335E8;1.040324463E9;1.021311218E9;6.17223938E8;1.153355225E9;9.58337402E8;5.01093903E8;8.3425177E8;	999.0;638.25;630.51;619.66;391.97;350.68;347.68;218.18;138.3;135.94;122.59;107.04;99.79;93.43;71.24;37.61;	667.194			39228.4	98701.5	48105.6	92548.2	4	1208.67	1069.72	1349.57	0	15.2596	16.5908	15.5539	16.4979	10.2392	10.063	10.3983	57.5909	5.84777	3.0998e-05	0.000169003
76	13	2.81926	3.02984161E8;4.05015869E8;2.00952621E8;3.62050476E8;3.47010376E8;2.87017151E8;5.02992828E8;4.77095856E8;1.63024765E8;3.63005371E8;5.39037354E8;3.10965759E8;4.85077454E8;	999.0;629.38;275.71;231.44;212.39;209.79;185.86;136.04;110.23;66.62;62.18;37.51;26.56;	302.984			58212.9	51506.9	69918.5	62485.7	4	1309.81	1071.93	1080.98	0	15.8291	15.6525	16.0934	15.9312	10.3551	10.066	10.0781	52.4424	5.71266	1.38819e-07	3.25001e-06
124	4	4.00698	1.42050903E8;1.73008987E8;2.56031036E8;1.43054138E8;	999.0;133.22;43.04;43.01;	142.051			92511.8	45715.4	52941.9	42791.1	4	1129.59	1206.62	1351.31	0	16.4974	15.4804	15.6921	15.385	10.1416	10.2367	10.4001	47.5849	5.57243	9.7124e-06	7.71218e-05		Total of LCMS-compounds detected in seed
549	27	19.4842	5.92103455E8;5.92605469E8;1.152252197E9;5.93106689E8;1.00972644E9;8.12158325E8;8.12660156E8;8.80171143E8;4.79082703E8;8.73676636E8;3.19139587E8;1.297288452E9;7.68167114E8;1.185213379E9;1.024699219E9;5.93608215E8;1.186217407E9;5.00605316E8;7.73157471E8;1.01654071E9;9.15862E8;1.015865417E9;5.915979E8;1.157905518E9;1.025702271E9;8.74504272E8;4.11202148E8;	999.0;595.89;225.6;222.65;216.84;163.56;156.69;141.32;139.98;94.42;91.2;65.04;58.84;58.21;53.81;47.49;42.87;41.83;34.87;31.52;30.91;30.48;28.64;28.3;28.13;25.01;18.5;	592.103			273807	203334	230433	256799	4	1145.52	4464.9	13378.6	2	18.0628	17.6335	17.814	17.9703	10.1618	12.1244	13.7076	38.0894	5.25132	0.00105659	0.00196507		398
32	13	2.17869	3.31088104E8;2.79052765E8;3.69044128E8;7.69165649E8;7.11160461E8;6.51138794E8;3.09063324E8;2.78056366E8;3.99054413E8;2.72070282E8;6.14193787E8;7.09145325E8;5.61107117E8;	999.0;876.48;647.59;254.3;222.58;212.25;209.07;178.2;157.08;148.97;144.39;92.2;18.98;	331.088			14589.6	53054.4	39673.4	82213.8	4	1137.48	1451.44	1489.72	0	13.8327	15.6952	15.2759	16.3271	10.1516	10.5033	10.5408	34.852	5.12317	0.000592237	0.00124058
180	11	7.6689	1.46024597E8;1.44045334E8;2.07049149E8;1.34061035E8;4.13098694E8;2.74033081E8;4.35080597E8;1.35064484E8;1.18029892E8;3.36003357E8;4.14101807E8;	999.0;898.11;740.85;612.23;131.43;74.25;58.2;36.84;32.13;27.91;19.48;	146.025			154038	114165	145967	10157.3	4	1107.16	1338.85	8516.81	1	17.2329	16.8008	17.1553	13.3102	10.1126	10.3868	13.0561	29.0295	4.85945	0.0152141	0.0203879		Total of metabolites uniquely present in green stage (i.e. above detection threshold in all the 4 replicates) and sig. and not sig.
1069	3	37.3169	5.54210632E8;6.00216064E8;5.8918396E8;	999.0;623.83;231.21;	554.211			39787.3	34533.7	35225.8	39884.8	4	1050.74	1385.01	1427.47	0	15.28	15.0757	15.1043	15.2835	10.0372	10.4357	10.4792	29.0105	4.8585	3.06991e-07	5.67571e-06		52	0.130653
150	7	5.87574	5.93129578E8;5.94132935E8;6.83124756E8;5.95135742E8;6.84128235E8;5.91113892E8;6.29105896E8;	999.0;257.08;107.24;38.96;34.73;20.65;19.29;	593.13	(epi)catechin-gallocatechin dimer	flavan-3-ols	111773	81282.3	95824.7	98322.3	4	1352.88	3372	5645.34	2	16.7702	16.3107	16.5481	16.5852	10.4018	11.7194	12.4628	28.0035	4.80753	0.000194736	0.00056573
121	3	4.33322	5.36112183E8;8.82196167E8;1.18051003E8;	999.0;927.16;389.24;	536.112			34517	26938.5	33907.7	33828	4	1361.62	1379.21	1285.34	0	15.075	14.7174	15.0493	15.0459	10.4111	10.4296	10.3279	24.0659	4.58892	1.13812e-07	3.00463e-06		Total of metabolites uniquely present in mature stage (i.e. above detection threshold in all the 3 replicates) and sig. and not sig.
323	8	13.0714	3.03050842E8;7.28155457E8;3.04054138E8;8.0466272E8;2.85040466E8;3.93046143E8;8.05164368E8;3.66046387E8;	999.0;139.83;138.82;93.26;53.45;51.48;43.08;40.63;	303.051			33097.2	20608.4	23256.7	34585	4	1020.31	1003.85	1463.32	0	15.0144	14.3309	14.5054	15.0779	9.99479	9.97133	10.515	23.9888	4.58429	1.19155e-05	8.6225e-05		106	0.266332
176	3	7.37507	2.8502478E8;6.83124695E8;2.86028259E8;	999.0;113.73;96.68;	285.025			61239.5	49059.1	46463.6	87840.8	4	1349.75	2697.39	3614.08	2	15.9022	15.5822	15.5038	16.4226	10.3985	11.3973	11.8194	23.9456	4.58169	0.000118016	0.00040829
73	27	2.75747	2.15032516E8;4.99152863E8;2.17029556E8;2.09081039E8;7.31269775E8;3.07125732E8;3.43102417E8;3.83192505E8;6.73264648E8;2.11078094E8;5.0015625E8;5.15147766E8;7.1335498E8;7.32273621E8;2.16036041E8;4.01107819E8;9.05381836E8;5.5730426E8;9.9045273E7;5.51197266E8;6.89259155E8;5.17214294E8;3.45099335E8;3.85189728E8;5.75219788E8;5.59301575E8;7.14358887E8;	999.0;359.59;267.17;244.9;133.7;83.24;77.3;76.55;67.35;54.17;49.38;49.25;45.76;40.88;39.49;38.47;36.58;30.23;28.4;27.11;22.06;19.91;18.57;16.93;14.72;13.79;11.44;	215.033			28574.5	53166.5	25200.3	9985.53	4	1006.1	1441.35	1275.95	0	14.8024	15.6982	14.6212	13.2856	9.97456	10.4932	10.3174	23.5524	4.5578	0.000804864	0.00159371		Mean	0.198492
460	22	16.7071	8.64691406E8;1.008723083E9;8.65694702E8;9.41699829E8;9.48694153E8;8.71680176E8;7.3663739E8;8.71178955E8;8.05164368E8;3.47040619E8;5.85128052E8;9.09688904E8;9.09187012E8;1.024701416E9;1.024196655E9;8.7568158E8;8.75180908E8;8.83181702E8;9.47184387E8;8.12660217E8;6.76124634E8;7.73491028E8;	999.0;477.99;437.06;205.18;113.31;71.98;69.93;61.96;61.54;55.48;52.62;51.39;50.08;41.5;36.09;30.28;28.2;25.75;25.14;24.39;23.57;19.16;	864.691			125678	91106.3	97358.3	146634	4	7191.38	7805.42	1064.82	2	16.9394	16.4753	16.571	17.1619	12.8121	12.9303	10.0564	21.5161	4.42734	0.00183635	0.00307088
354	37	14.14	7.45140625E8;7.46144226E8;7.47146118E8;1.153260742E9;5.84124817E8;8.35135376E8;7.81116821E8;1.033203369E9;7.91145691E8;7.43124695E8;8.36138916E8;5.16098267E8;7.821203E8;7.2764978E8;7.83112427E8;5.85127319E8;7.9214917E8;9.49198547E8;8.72688477E8;1.093733765E9;1.093232056E9;8.08135742E8;7.77130188E8;5.75119324E8;1.094235352E9;5.83116516E8;8.13127747E8;7.59119202E8;7.84116943E8;7.67122314E8;1.170259…	999.0;407.28;110.28;71.42;52.74;49.89;44.42;30.03;29.13;23.49;20.55;19.43;17.01;15.58;13.06;12.09;11.35;11.34;11.17;11.04;9.45;8.81;7.37;7.28;7.02;6.91;6.71;5.88;4.75;4.74;4.57;4.22;3.73;3.55;3.5;3.46;3.37;	745.141	(epi)gallocatechin-(epi)catechin-gallate	flavan-3-ols	3.29448e+06	2.06926e+06	2.64587e+06	2.52591e+06	4	82430.6	126163	195455	3	21.6516	20.9807	21.3353	21.2684	16.3309	16.9449	17.5765	19.5562	4.28955	5.30217e-05	0.00024918		Total of metabolites present at both developmental stages and significantly different after FDR correction of p-value (p<0.05)
377	26	14.7633	7.45140625E8;7.20158325E8;7.20660278E8;7.46144165E8;7.21161438E8;8.72170532E8;8.72673035E8;5.84124756E8;7.47146484E8;9.41199219E8;7.2166333E8;8.73173767E8;8.7218158E8;1.154264404E9;9.41699951E8;3.43139404E8;8.73674072E8;5.85127197E8;7.19150574E8;5.94115295E8;5.92623352E8;9.39689819E8;5.00103455E8;9.42202148E8;5.94616821E8;9.39187561E8;	999.0;539.56;426.15;402.44;211.67;112.45;108.93;97.95;97.57;80.7;62.26;58.33;47.89;32.43;31.62;24.23;22.32;20.36;20.27;12.4;9.9;9.1;8.1;7.46;7.27;5.56;	745.141	(epi)gallocatechin-(epi)catechin-gallate	flavan-3-ols	1.12912e+06	719781	961048	1.06672e+06	4	27469.8	48971.5	74512.8	3	20.1068	19.4572	19.8742	20.0247	14.7456	15.5797	16.1852	19.2608	4.2676	9.81328e-05	0.000366193		172	0.432161
229	23	10.0934	3.05066437E8;3.06069733E8;6.11140015E8;3.51071838E8;3.4104303E8;3.68061951E8;6.12143433E8;3.96065033E8;4.06077606E8;3.21061249E8;3.430401E8;3.90082764E8;3.73053741E8;1.67034866E8;3.52075165E8;3.19045624E8;3.42046356E8;2.61076691E8;1.3904007E8;3.67066833E8;3.93082428E8;3.81082489E8;3.69065338E8;	999.0;158.7;60.55;50.97;42.54;23.71;16.66;14.35;13.92;11.68;11.51;9.17;8.37;7.56;6.9;6.24;5.64;5.61;5.28;5.18;3.81;3.49;3.3;	305.066	Gallocatechin	flavan-3-ols	2.07066e+06	1.37382e+06	1.64812e+06	1.50317e+06	4	46761.4	85600.9	139827	3	20.9817	20.3898	20.6524	20.5196	15.513	16.3853	17.0933	18.1742	4.18382	0.000136579	0.000449243
262	17	11.331	9.55193054E8;9.5619635E8;9.01174438E8;8.97187561E8;9.57199402E8;9.28193237E8;9.33184998E8;7.97167603E8;8.04161682E8;8.73193481E8;8.76689392E8;9.4220636E8;8.87178528E8;8.83686829E8;9.34188599E8;8.49204407E8;8.76187622E8;	999.0;476.3;358.23;157.03;138.91;81.42;51.36;45.47;45.31;38.8;33.46;29.87;29.81;29.62;24.39;20.79;19.0;	955.193			39266.6	31961.4	27376.6	39116.5	4	1215.48	1299.84	3338.97	1	15.261	14.964	14.7407	15.2555	10.2473	10.3441	11.7052	17.6436	4.14107	0.000156128	0.000484405
917	27	28.7132	8.69172729E8;1.016867065E9;9.71180481E8;1.160732422E9;8.73673157E8;9.70511536E8;1.06221814E9;1.112887451E9;9.71515564E8;7.7348645E8;9.15192688E8;1.113222168E9;1.024680298E9;1.253590698E9;8.24825378E8;1.085730469E9;1.209243286E9;1.024178345E9;1.168206543E9;1.22825769E9;9.49181702E8;1.072518921E9;1.168709717E9;8.81652771E8;1.264563599E9;1.168542236E9;9.21514648E8;	999.0;493.13;462.73;446.23;369.66;344.9;342.84;328.07;313.94;303.4;218.53;185.92;182.53;176.75;145.9;145.03;141.78;124.81;119.21;118.08;93.02;90.2;89.43;74.79;70.77;61.65;50.4;	869.173			91982.7	89542	88128.5	146965	4	3256.28	4580.26	10229.6	3	16.4891	16.4503	16.4273	17.1651	11.669	12.1612	13.3205	17.2955	4.11233	0.000250904	0.000682169
91	43	3.08016	1.28035278E8;5.02983246E8;4.08923645E8;3.10956299E8;4.05015839E8;3.38988434E8;5.97042664E8;3.41029388E8;4.00951569E8;5.03985474E8;2.0694545E8;5.04980621E8;4.10920746E8;6.00950867E8;4.07013031E8;2.90982727E8;1.54998428E8;2.89990295E8;3.12953949E8;4.09923553E8;5.98045288E8;4.17015839E8;4.06018311E8;5.14983337E8;6.22920166E8;8.14946777E8;7.16979614E8;3.11956696E8;4.95011505E8;7.20887146E8;3.10968903…	999.0;114.41;107.82;75.0;58.84;49.21;31.75;27.3;16.42;15.55;15.09;14.24;12.82;12.0;9.72;9.28;8.48;8.31;8.26;6.73;6.7;6.42;6.31;6.2;5.99;5.97;5.76;5.28;5.11;5.08;4.54;4.48;4.41;4.05;4.04;3.42;2.92;2.86;2.74;2.64;2.62;1.9;1.26;	128.035			1.33661e+06	1.29737e+06	1.25244e+06	1.20955e+06	4	55218.5	78932.9	91034.3	3	20.3501	20.3072	20.2563	20.206	15.7529	16.2683	16.4741	16.9726	4.08513	3.25388e-06	3.69636e-05
85	15	3.07961	3.6903894E8;2.71071533E8;3.61066742E8;5.43150513E8;4.45183258E8;6.41117981E8;6.19294983E8;3.71034973E8;5.35178711E8;4.0509314E8;7.39085632E8;3.70042145E8;2.69051239E8;2.83103851E8;9.09290344E8;	999.0;612.07;243.71;211.35;205.68;189.28;119.15;78.77;72.86;70.26;57.81;46.73;30.68;25.7;24.99;	369.039			34728	20907	10486.3	11766.9	4	1275.9	1046.36	1205.59	0	15.0838	14.3517	13.3562	13.5224	10.3173	10.0312	10.2355	16.5585	4.0495	0.000458894	0.00103773
861	40	27.0048	9.40696228E8;9.40195251E8;7.97166565E8;9.41699646E8;8.18837158E8;1.085229248E9;1.062218384E9;1.061214722E9;9.19842163E8;8.74491272E8;1.01054425E9;1.106899658E9;1.111883789E9;1.168709839E9;1.203590088E9;7.22816284E8;1.085730957E9;9.71849426E8;8.75828735E8;7.98169678E8;7.78806702E8;1.31324231E9;9.76501892E8;9.65862793E8;7.7914032E8;1.117871338E9;1.209577026E9;1.309914917E9;1.254928467E9;1.309582153…	999.0;950.38;258.84;238.46;222.01;176.76;124.04;112.6;111.86;94.11;77.1;70.96;66.51;57.81;44.09;41.89;36.19;35.01;28.06;27.86;27.83;27.82;25.35;25.12;24.95;24.05;23.27;20.99;19.87;18.82;17.56;17.49;17.29;16.59;15.61;15.01;13.22;13.05;9.36;8.31;	940.696			68520.8	65300.2	39028.6	96027.6	4	1194.73	3759.24	7658.72	2	16.0643	15.9948	15.2522	16.5512	10.2225	11.8762	12.9029	15.9885	3.99896	0.00196158	0.0032128
185	3	8.00236	8.971875E8;8.98191223E8;5.84625977E8;	999.0;498.32;399.02;	897.188	hydroxy-procyanidin trimer	flavan-3-ols	22757	14115.9	20525.3	19341.5	4	1389.76	1387.02	1021.45	0	14.474	13.785	14.3251	14.2394	10.4406	10.4378	9.9964	15.1531	3.92154	9.12375e-06	7.41072e-05
574	36	20.0354	6.60631226E8;5.76628906E8;1.084727783E9;6.61633972E8;1.085230225E9;1.085731445E9;5.9210376E8;1.010227173E9;7.37138184E8;9.20181152E8;9.60208923E8;9.20512451E8;1.034206299E9;7.44132385E8;6.78118164E8;9.66196594E8;7.68501892E8;1.321265869E9;6.78619995E8;9.60878357E8;1.016529541E9;9.15861877E8;6.67621338E8;1.322270386E9;1.056565063E9;9.71193481E8;1.015865906E9;6.71120544E8;1.056230347E9;6.71621765E8…	999.0;434.21;138.46;118.9;107.58;51.71;48.5;45.62;45.04;42.0;41.86;40.0;34.33;30.56;30.55;23.66;22.7;21.94;21.26;20.38;19.15;18.8;18.79;18.71;17.73;16.48;16.33;15.73;14.97;14.91;14.13;12.76;12.5;12.42;10.87;7.53;	660.631			128609	105721	116808	147032	4	2522.22	5476.76	17336.3	3	16.9726	16.6899	16.8338	17.1658	11.3005	12.4191	14.0815	14.7474	3.88238	0.00149789	0.00256965
475	21	17.4951	8.6469165E8;7.21161926E8;7.28137878E8;7.2864032E8;7.21664063E8;6.60631592E8;8.73173218E8;8.73674561E8;7.19151917E8;8.95207947E8;1.161234253E9;1.017705322E9;7.65155579E8;1.093228882E9;8.96211304E8;7.39147278E8;1.161736816E9;5.85127075E8;7.73487305E8;7.396474E8;7.73821045E8;	999.0;827.06;760.04;427.17;267.04;202.25;173.36;67.57;63.76;46.62;35.1;29.42;27.07;25.82;22.72;19.35;19.33;17.2;15.83;14.36;11.19;	721.162	Quercetin glycoside		389340	334444	315887	552726	4	19692	26278.1	40226.9	3	18.5707	18.3514	18.269	19.0762	14.2653	14.6816	15.2959	13.8554	3.79238	8.42132e-05	0.00033185
892	27	28.1227	9.14858643E8;8.69172791E8;9.41699524E8;1.06154895E9;8.70176208E8;9.20845764E8;1.066867188E9;1.016866882E9;8.748255E8;1.236736938E9;1.229261108E9;1.304764648E9;1.011214539E9;8.04662048E8;1.23723877E9;1.117536255E9;1.253590576E9;1.022183716E9;1.021182922E9;9.15861694E8;1.202921143E9;1.349611694E9;1.207905151E9;1.299276489E9;8.25159363E8;1.230263794E9;1.107903564E9;	999.0;710.7;542.82;475.43;445.84;415.03;402.34;395.97;367.03;320.12;313.28;308.79;234.45;189.44;180.75;159.47;143.2;137.69;129.26;110.97;102.9;100.12;95.07;94.26;89.28;67.22;59.6;	914.859			177063	154748	158074	239870	4	9456.12	10172.8	22848.5	3	17.4339	17.2396	17.2702	17.8719	13.207	13.3124	14.4798	12.8849	3.68761	0.000178774	0.000530984
280	5	11.7343	7.2166864E8;7.221698E8;8.73193726E8;1.305273193E9;7.97673218E8;	999.0;520.6;449.66;365.29;258.02;	721.669			19291	9703.28	13768.4	21755.5	4	1382.3	1310.96	1138.76	0	14.2356	13.2443	13.7491	14.4091	10.4329	10.3564	10.1532	12.6275	3.6585	9.44223e-05	0.000364855
1015	2	32.9472	4.69113434E8;6.11327515E8;	999.0;452.53;	469.113			18538.7	13985.7	15904	10510.4	4	1165.93	1345.87	1018.31	0	14.1783	13.7717	13.9571	13.3595	10.1873	10.3943	9.99196	12.522	3.6464	1.75943e-05	0.000109414
579	26	20.2541	8.65195496E8;8.04160767E8;8.05164307E8;1.033202515E9;1.010879456E9;8.12659912E8;1.092224854E9;9.42201111E8;9.19847961E8;1.161734985E9;8.24498291E8;1.062218018E9;1.236260254E9;1.025200439E9;7.73821289E8;7.73486877E8;1.237263672E9;8.24828735E8;1.011883423E9;1.298293579E9;9.70526794E8;1.230265625E9;9.25849304E8;5.29192505E8;7.73153564E8;1.157905396E9;	999.0;335.02;146.96;71.67;60.48;55.77;47.7;43.52;35.35;31.25;30.63;25.2;20.79;18.01;17.33;17.14;17.07;17.06;16.9;16.65;14.28;13.34;12.68;12.61;8.87;6.63;	865.195	Procyanidin trimer (Pentahydroxyflavan trimer)	flavan-3-ols	164146	118186	139541	172367	4	8469.94	11508.9	16093.8	3	17.3246	16.8507	17.0903	17.3951	13.0481	13.4905	13.9742	12.3551	3.62703	3.71479e-05	0.000197132
46	66	2.3322	1.91019623E8;2.59022308E8;3.06076324E8;9.6969727E7;1.1100885E8;4.09038849E8;3.93043762E8;2.30990936E8;3.56999054E8;6.1114447E8;4.04053162E8;3.2302832E8;2.75021484E8;5.65047485E8;9.6960182E7;2.91016327E8;5.19052002E8;2.03019623E8;4.02975464E8;5.66105957E8;3.38066132E8;2.89032806E8;4.54976013E8;1.8498558E8;7.09121765E8;4.51049164E8;2.60025635E8;3.07079651E8;4.65088379E8;6.12148071E8;4.2100531E8;4.1…	999.0;701.82;357.7;260.81;254.2;221.7;180.19;156.8;141.15;140.17;93.9;89.38;88.37;50.72;50.59;47.79;45.95;40.71;40.57;36.17;34.83;33.85;31.74;30.5;29.87;29.84;27.66;26.21;25.46;25.39;17.79;17.37;16.66;16.62;16.39;14.73;13.87;13.73;13.72;12.84;11.23;10.97;9.78;9.29;8.96;8.65;8.2;7.21;7.09;6.96;6.86;6.82;6.78;6.75;6.68;6.64;6.52;6.2;6.05;5.56;5.36;4.85;4.13;3.14;3.08;2.79;	191.02	(iso)citric acid	organic acid	1.70658e+06	1.84385e+06	2.76616e+06	2.5521e+06	4	137006	185112	224201	3	20.7027	20.8143	21.3995	21.2833	17.0639	17.498	17.7744	12.1752	3.60587	3.96665e-05	0.00020503
975	10	30.6278	8.72670105E8;1.157904297E9;8.69841675E8;1.0612146E9;9.70845886E8;1.085730469E9;1.112218262E9;1.208574219E9;1.207905151E9;8.74825745E8;	999.0;290.04;282.19;215.25;210.91;193.5;176.89;167.84;150.23;130.47;	872.67			13804	12352.6	10894.3	23778	4	1315.26	1130.53	1302.54	0	13.7528	13.5925	13.4113	14.5373	10.3611	10.1428	10.3471	12.1712	3.6054	7.60436e-05	0.000318582
340	37	13.6928	1.154265137E9;1.01720813E9;7.46144348E8;5.08101166E8;5.93129211E8;5.08602692E8;7.47146301E8;1.153762451E9;5.75119446E8;1.085234497E9;1.086239014E9;5.94115112E8;1.244259399E9;6.83125061E8;1.086740601E9;9.49702087E8;9.49198242E8;3.69082428E8;1.199265015E9;5.09605347E8;1.16723938E9;1.245262085E9;1.190240967E9;1.053184814E9;1.200268677E9;5.95113586E8;5.07092957E8;1.108206665E9;6.39134949E8;9.50203674…	999.0;614.12;597.94;374.16;352.31;195.08;144.27;139.69;82.03;55.97;47.18;30.95;26.27;21.93;20.34;19.55;18.2;17.91;16.64;14.86;13.61;12.48;12.41;11.13;11.06;10.93;10.82;10.41;10.34;9.63;9.32;9.19;8.07;7.31;6.48;6.08;6.05;	1154.27			1.10015e+06	771767	851608	1.07644e+06	4	50524.3	76483.5	110103	3	20.0693	19.5578	19.6998	20.0378	15.6247	16.2229	16.7485	12.0196	3.58732	7.84298e-05	0.000321805
189	3	8.39455	7.51150879E8;6.09124634E8;7.52154358E8;	999.0;974.11;367.17;	751.151	unknown		15395	16895.9	15640.8	15955.7	4	1322.89	1395.49	1315.86	0	13.9102	14.0444	13.933	13.9618	10.3695	10.4466	10.3618	11.8772	3.57013	3.98728e-09	3.96734e-07
986	12	31.0201	9.40695984E8;9.40194641E8;9.41197876E8;9.41699341E8;8.18502625E8;1.112887573E9;1.160230835E9;1.106899902E9;1.162888306E9;8.72670532E8;1.228758545E9;8.19171265E8;	999.0;973.15;571.67;238.61;173.18;147.0;144.53;133.75;132.36;127.31;108.39;106.12;	940.696			60697.2	51999.1	55994.2	101250	4	2786.08	7471.69	7027.93	3	15.8893	15.6662	15.773	16.6276	11.444	12.8672	12.7789	11.7123	3.54995	0.000546766	0.00117629
999	7	31.5879	7.96163818E8;7.97166565E8;7.97667786E8;1.084727417E9;8.69841492E8;1.208240112E9;8.69507019E8;	999.0;418.7;159.66;157.09;137.17;106.85;99.22;	796.164			12881.4	11912.7	11629.2	18847.8	4	1071.01	1380.32	1257.45	0	13.653	13.5402	13.5055	14.2021	10.0648	10.4308	10.2963	11.1771	3.48247	1.55704e-05	0.000106258
925	18	29.0505	6.52132507E8;6.53134766E8;6.53636719E8;7.96664917E8;1.085228882E9;1.015863281E9;9.20846008E8;1.010879211E9;1.112887451E9;8.18837158E8;9.42200745E8;1.117536621E9;5.76108521E8;1.067536255E9;1.021514832E9;1.259578369E9;9.39688904E8;1.107903687E9;	999.0;320.78;97.03;64.69;29.46;27.61;26.73;16.64;15.15;14.03;12.61;12.41;12.37;12.11;11.5;11.38;5.49;3.95;	652.133			41242.2	38501.2	32709.8	61840.6	4	2972.32	3981.85	4790.06	3	15.3318	15.2326	14.9974	15.9163	11.5374	11.9592	12.2258	11.1306	3.47646	6.73522e-05	0.000297846
1062	3	36.8218	4.21113495E8;3.1305603E8;4.22116821E8;	999.0;237.09;213.17;	421.113			1262.23	1079.04	1399.53	45631.8	1	1392.84	1048.87	1039.16	0	10.3018	10.0755	10.4507	15.4778	10.4438	10.0346	10.0212	10.638	3.41115	0.403546	0.423776
552	16	19.6087	8.04146057E8;7.3663678E8;7.3613501E8;1.305269043E9;7.22164368E8;1.229261719E9;6.51626709E8;1.025200195E9;8.14653809E8;8.74838989E8;1.011883362E9;8.41663513E8;9.49692749E8;7.31650818E8;8.07656128E8;8.27650391E8;	999.0;851.68;531.26;239.33;173.33;155.57;108.13;89.87;75.02;63.51;60.12;52.36;47.41;39.72;38.89;28.4;	804.146			70595	59691.9	62380.7	76737.4	4	2657.15	3938.93	12943.3	3	16.1073	15.8652	15.9288	16.2276	11.3757	11.9436	13.6599	10.3408	3.37028	0.00142129	0.00245945
210	12	9.26805	3.74109161E8;3.75112152E8;8.83199097E8;3.64080109E8;8.79176758E8;4.18098572E8;1.66050827E8;3.28103363E8;3.66077148E8;3.91099152E8;4.04119568E8;4.16119659E8;	999.0;160.76;84.78;69.74;40.81;39.15;30.08;28.6;19.74;15.15;12.64;12.22;	374.109			246686	264254	442198	149912	4	15707.6	18340.4	48791.1	3	17.9123	18.0116	18.7543	17.1938	13.9392	14.1627	15.5743	9.98667	3.32	0.00188742	0.00311699
877	29	27.6011	7.96164001E8;7.96665039E8;7.97166626E8;1.016702087E9;1.017205688E9;9.40195129E8;8.04142578E8;9.20176758E8;8.04644592E8;5.65191895E8;1.160230713E9;9.2084552E8;8.05145691E8;8.23821411E8;1.062218384E9;7.98169495E8;1.22825769E9;5.66195496E8;8.75160767E8;8.14653442E8;8.14151672E8;6.44636353E8;1.015693909E9;8.29813416E8;1.2138927E9;8.07154175E8;7.74155273E8;1.214563354E9;8.07656189E8;	999.0;886.75;458.85;288.14;232.02;186.55;170.81;160.23;151.59;147.66;134.45;77.8;75.08;61.77;49.94;45.58;42.88;39.11;36.43;17.95;17.12;15.73;15.63;14.82;14.54;13.89;10.94;10.39;10.06;	796.164			688482	580035	589773	855805	4	44051.5	76918.6	88668.7	3	19.3931	19.1458	19.1698	19.7069	15.4269	16.231	16.4361	9.7099	3.27946	0.000104893	0.000376104
170	2	7.32809	5.91113892E8;6.84127991E8;	999.0;691.75;	591.114	pentahydroxyflavan dimer	flavan-3-ols	12438.2	9249.49	11193.2	10530.9	4	1074.7	1184.71	1113.1	0	13.6025	13.1752	13.4503	13.3623	10.0697	10.2103	10.1204	9.65419	3.27116	8.52894e-07	1.41438e-05
1043	2	35.5551	4.50148041E8;4.96153564E8;	999.0;973.42;	450.148			13620.7	12013.5	14593.2	19883.5	4	1102.4	2542.29	1031.28	1	13.7335	13.5524	13.833	14.2793	10.1064	11.3119	10.0102	9.64145	3.26925	0.000363471	0.000898518
1049	3	36.4834	6.13343567E8;6.14346619E8;5.67338013E8;	999.0;290.21;104.02;	567.338	trihydroxy octadecanoic acid glycoside [M+FA-H]-	hydroxy fatty acid glycosides	14076.5	3368.5	15201	15837.3	4	1400.07	1261.63	1133.99	0	13.781	11.7179	13.8919	13.951	10.4513	10.3011	10.1472	9.57994	3.26002	0.00525653	0.0076354
716	29	23.5924	7.36636841E8;4.71092834E8;1.024696655E9;1.024196655E9;9.65192627E8;8.24490967E8;1.025199097E9;8.75162598E8;9.60543579E8;1.011548096E9;8.19171936E8;7.78807312E8;4.72096222E8;1.02570166E9;7.78472534E8;9.25843018E8;1.237739868E9;1.169718384E9;1.021864075E9;9.39688965E8;1.208574951E9;8.29487976E8;1.066537109E9;8.03654907E8;1.20258667E9;1.298942505E9;7.74155273E8;9.76184875E8;1.057233521E9;	999.0;498.62;350.06;307.82;286.05;231.33;214.16;209.86;178.32;154.6;145.74;129.98;105.76;103.47;102.4;96.62;91.76;82.72;80.2;78.12;75.39;68.98;64.7;63.09;52.07;45.88;44.79;33.59;33.26;	736.637			106891	85771.2	85205	123901	4	3479.92	11408.7	17312	3	16.7058	16.3882	16.3787	16.9188	11.7648	13.4778	14.0795	9.3578	3.22617	0.00212749	0.0034281
931	22	29.2042	4.81134796E8;9.40696106E8;9.40195068E8;4.36132782E8;4.82138092E8;1.085229004E9;2.73076355E8;7.28137085E8;9.71180359E8;8.70176147E8;1.160230591E9;1.0105448E9;9.48676086E8;8.18502686E8;4.10210663E8;1.22926062E9;4.45184052E8;1.113222412E9;1.209242554E9;1.254593994E9;1.213892578E9;1.305767456E9;	999.0;689.18;633.3;230.33;212.9;190.4;153.89;109.75;90.13;80.16;78.3;59.5;53.44;52.15;50.33;50.02;41.27;38.44;34.36;34.07;30.32;27.67;	481.135			47318.2	43466.9	40129.1	66023.3	4	4703.14	6240.8	4840.34	3	15.5301	15.4076	15.2924	16.0107	12.1994	12.6075	12.2409	9.35761	3.22614	2.4899e-05	0.000141569
217	2	9.62003	8.22289001E8;7.76283691E8;	999.0;714.02;	822.289			13589	8357.14	15493.6	10449.6	4	1412.87	1235.62	1231.17	0	13.7301	13.0288	13.9194	13.3512	10.4644	10.271	10.2658	9.25775	3.21066	4.52321e-05	0.00022503
317	8	12.9663	5.84124207E8;1.154265625E9;6.60129456E8;7.29260925E8;4.01135071E8;6.83124939E8;6.61132874E8;9.48694275E8;	999.0;987.01;425.19;318.47;255.2;165.24;148.68;133.85;	1154.27	procyanidin pentamer	flavan-3-ols	57537.5	38328	49736.3	45726.9	4	4453.29	4773.4	6408.13	3	15.8122	15.2261	15.602	15.4808	12.1207	12.2208	12.6457	9.17801	3.19818	1.63735e-05	0.000106831
936	29	29.3784	1.084225952E9;1.017203186E9;8.04142334E8;1.06154834E9;8.04644653E8;1.016866638E9;1.30426123E9;1.062217896E9;1.085730469E9;1.305266235E9;9.70511658E8;8.05145691E8;1.304763916E9;8.74825378E8;1.117872437E9;9.15527161E8;1.062552246E9;7.03223145E8;9.71850098E8;4.3119165E8;1.086232056E9;1.168709351E9;6.58221436E8;1.161735596E9;1.2645625E9;1.067870972E9;7.59155151E8;1.299276489E9;7.04226929E8;	999.0;994.04;647.91;560.92;546.45;546.3;450.12;388.01;374.29;343.66;311.47;286.52;267.97;227.12;220.84;208.16;179.04;168.61;155.02;147.74;140.12;124.44;111.39;102.15;98.97;98.62;85.67;70.78;64.19;	1017.2	procyanidin	flavan-3-ols	73538.1	83261.3	72269.1	141230	4	9346.98	11523.6	9839.44	3	16.1662	16.3454	16.1411	17.1077	13.1903	13.4923	13.2644	9.04343	3.17687	9.9606e-05	0.000366193
1054	2	36.2944	3.72246735E8;7.49280579E8;	999.0;507.32;	372.247			13276.5	10781.1	10543.2	7727.24	4	1050.16	1306.54	1164.05	0	13.6966	13.3962	13.364	12.9157	10.0364	10.3515	10.1849	9.01683	3.17262	2.11629e-05	0.000125608
711	22	23.0643	5.08100677E8;8.70176208E8;1.085731201E9;2.87055847E8;8.65695068E8;6.61633911E8;9.49694275E8;7.73151917E8;1.308280396E9;1.152586182E9;5.67103455E8;1.158574463E9;1.299277222E9;6.94640442E8;4.03124207E8;6.84131531E8;6.79593079E8;1.20823999E9;5.00103455E8;4.13087677E8;1.313265137E9;5.67605408E8;	999.0;441.46;367.29;362.33;350.46;350.37;325.83;208.51;196.21;180.72;177.49;153.48;136.3;130.29;113.16;112.67;111.49;108.7;106.22;99.58;92.73;88.11;	508.101			36860	31223.9	24691.4	43902.6	4	1191.67	3662.81	6682.39	2	15.1698	14.9304	14.5917	15.422	10.2188	11.8387	12.7061	8.88529	3.15142	0.00309852	0.00484538
911	34	28.5974	7.96164001E8;7.96664856E8;7.97166504E8;9.65528015E8;8.69841309E8;7.97668091E8;1.061548706E9;1.061883423E9;1.16322229E9;1.304764648E9;1.061213989E9;1.111883789E9;1.010544128E9;1.258909546E9;7.98169556E8;6.61132568E8;1.163557129E9;9.25494202E8;1.310248779E9;1.30576709E9;8.14151672E8;1.202920898E9;1.303925781E9;1.349946533E9;8.14653442E8;1.169213501E9;1.113556274E9;1.312740479E9;9.2616333E8;9.761641…	999.0;902.23;459.22;250.1;248.35;165.37;139.15;111.7;73.43;69.82;58.44;57.79;56.75;49.56;47.03;38.58;33.82;31.49;27.46;25.83;24.42;24.32;24.22;22.51;22.43;20.63;19.89;18.92;18.45;16.71;16.62;16.46;16.4;11.68;	796.164			642424	573674	582497	954267	4	46495.8	84641.9	110695	3	19.2932	19.1299	19.1519	19.864	15.5048	16.3691	16.7562	8.53748	3.09381	0.000369691	0.000905366
20	32	2.05716	4.87177979E8;3.55088043E8;6.97204224E8;8.29295898E8;1.33033569E8;6.9820752E8;5.17140869E8;8.5925769E8;3.56091553E8;4.82128052E8;5.31204163E8;2.83066986E8;1.039321167E9;1.03003853E8;8.60261292E8;6.79193848E8;6.17240906E8;8.24244507E8;6.70243896E8;8.1123645E8;5.71138672E8;5.18146362E8;3.07114532E8;3.72114655E8;2.60088654E8;6.71227417E8;6.63210205E8;6.71202942E8;6.58167664E8;4.59182953E8;6.07135864E…	999.0;433.7;392.69;116.51;113.67;81.78;53.83;52.16;44.24;39.35;36.08;29.52;22.41;20.35;15.84;15.79;14.31;13.86;13.76;10.73;9.23;8.67;8.1;7.29;7.11;6.27;6.09;5.19;4.52;3.41;3.2;1.76;	487.178			328766	371051	408488	315158	4	37479.2	37960.5	50924.5	3	18.3267	18.5013	18.6399	18.2657	15.1938	15.2122	15.6361	8.44857	3.07871	6.34322e-06	5.37149e-05
169	2	7.1299	7.20158386E8;7.20660095E8;	999.0;835.43;	720.158			14978	13335.5	12637.2	12166.1	4	1073.42	1046.37	2597.77	1	13.8706	13.703	13.6254	13.5706	10.068	10.0312	11.3431	8.44453	3.07802	0.000331427	0.000840879
1008	2	32.0961	5.5421051E8;5.99212524E8;	999.0;474.0;	554.211			16490.3	12440.8	12768.3	1348	3	1109.67	1318.89	1412.09	0	14.0093	13.6028	13.6403	10.3966	10.1159	10.3651	10.4636	8.40629	3.07147	0.0486845	0.0601752
386	11	15.1394	8.67203796E8;1.15527832E9;1.011242065E9;1.156275513E9;1.011743469E9;1.155780029E9;1.018232971E9;6.37119629E8;1.299307007E9;1.156783081E9;1.085737305E9;	999.0;330.15;266.69;166.64;124.06;124.03;71.61;58.07;58.05;53.35;51.48;	867.204			53152.2	33500.7	35777	53641.2	4	2759.26	4423.88	8682.14	3	15.6978	15.0319	15.1267	15.7111	11.4301	12.1111	13.0838	8.32342	3.05718	0.000921677	0.00177211
882	26	27.5597	9.48675964E8;1.11221875E9;1.017704468E9;1.304261108E9;1.305265869E9;9.25829041E8;1.111883911E9;9.25160767E8;7.73151672E8;1.06787085E9;7.23151001E8;9.2118042E8;9.66531616E8;1.086232422E9;1.209243286E9;1.106900024E9;1.11720166E9;1.158573364E9;1.310247803E9;1.168708618E9;6.44134827E8;1.310584595E9;1.010544434E9;1.20359021E9;1.25991333E9;7.23485352E8;	999.0;753.12;746.94;657.85;566.98;462.83;406.66;372.0;318.7;278.89;255.07;252.0;244.61;232.52;232.13;202.45;198.66;188.87;185.55;169.35;153.21;140.28;112.02;78.11;74.22;70.34;	948.676			152328	138191	130684	194567	4	13177.1	16552.7	26868	3	17.2168	17.0763	16.9957	17.5699	13.6857	14.0148	14.7136	8.15983	3.02854	0.000138964	0.000449657
215	13	9.57253	6.23088135E8;3.12043823E8;6.2409198E8;1.3504512E8;1.80038223E8;1.50012436E8;6.45070557E8;4.01036041E8;3.33022461E8;6.4704657E8;6.46074036E8;4.23017731E8;3.270354E8;	999.0;655.59;252.24;228.46;193.65;71.01;56.3;35.87;24.27;17.49;16.33;16.07;14.6;	312.044			62445.9	32514.5	31599.2	40097.1	4	5217.55	5600.8	5066.63	3	15.9303	14.9888	14.9476	15.2912	12.3492	12.4514	12.3068	7.8686	2.97611	0.000119108	0.00040829
53	4	2.30671	4.57142242E8;6.65236877E8;6.71343689E8;5.1917865E8;	999.0;132.5;79.82;35.31;	457.142			10124.1	18830.9	9310.27	5648.19	4	1474.41	1299.63	1447.73	0	13.3055	14.2008	13.1846	12.4636	10.5259	10.3439	10.4996	7.80125	2.96371	0.00114031	0.00207234
839	34	26.6214	1.016199341E9;9.65527954E8;8.74825256E8;1.061548584E9;1.304764771E9;7.7382074E8;1.112887817E9;9.66865662E8;1.237740723E9;1.106564697E9;1.203590332E9;7.78809937E8;1.021183838E9;1.309582764E9;1.259579224E9;1.299276367E9;1.010545105E9;1.20258667E9;8.25159668E8;1.310249268E9;1.06255249E9;6.44134827E8;1.072526611E9;9.6485675E8;3.87238342E8;9.6020929E8;9.60544128E8;6.44636292E8;1.05689917E9;1.213232788…	999.0;508.93;220.1;171.87;153.94;108.68;107.98;55.48;53.29;50.16;46.27;42.24;40.26;36.51;36.34;34.32;34.06;32.73;31.18;30.84;30.42;29.94;29.67;29.61;27.81;26.29;26.22;21.01;19.46;16.85;15.48;15.07;14.3;11.01;	1016.2			299129	280280	238133	429349	4	30473	40346.1	51558.1	3	18.1904	18.0965	17.8614	18.7118	14.8952	15.3001	15.6539	7.64168	2.93389	0.000138352	0.000449657
296	20	12.2716	6.5213269E8;6.5263385E8;5.76127075E8;6.53135254E8;7.20157837E8;7.20660217E8;5.76628723E8;7.21161316E8;6.5363678E8;1.305272217E9;6.51627014E8;1.306274536E9;6.70120605E8;6.70622131E8;6.5912146E8;6.97129761E8;6.9763147E8;5.92623535E8;7.27147949E8;7.38146362E8;	999.0;725.46;324.48;310.14;295.58;239.89;207.46;105.77;88.59;43.33;42.04;31.8;29.42;20.41;20.07;19.8;15.6;10.26;8.64;4.56;	652.133			590953	472278	421580	555712	4	53560.2	60538	89514.4	3	19.1727	18.8493	18.6854	19.084	15.7089	15.8856	16.4498	7.51619	2.91	5.09905e-05	0.00024918
512	30	18.6645	8.97150757E8;7.3663678E8;6.68127014E8;6.53135437E8;6.68628845E8;9.48191711E8;1.160731323E9;8.99157166E8;6.69130432E8;3.43103424E8;5.84625854E8;4.48072113E8;8.18502991E8;8.18837402E8;1.153758911E9;9.14858398E8;1.024196411E9;5.87117676E8;4.48573822E8;5.92623291E8;8.7017572E8;1.011213989E9;5.00605286E8;9.42201294E8;6.70120728E8;1.151244995E9;9.15527466E8;9.57193298E8;9.00158936E8;6.67119507E8;	999.0;826.09;407.17;350.52;287.74;152.2;128.29;127.79;111.81;109.1;101.42;83.41;80.12;77.27;71.46;69.67;58.37;54.83;43.93;43.48;41.02;40.66;40.47;37.55;35.9;33.56;32.12;29.65;27.7;26.94;	897.151			460273	318344	381890	435604	4	17537.3	54961.5	89432.6	3	18.8121	18.2802	18.5428	18.7327	14.0981	15.7461	16.4485	7.39254	2.88607	0.00326075	0.00504972
850	39	26.809	5.84105835E8;5.84607422E8;9.40696228E8;9.4019519E8;9.41198486E8;9.41699585E8;9.66196777E8;1.06720105E9;9.14859192E8;1.30426123E9;1.016867004E9;7.73486694E8;1.011214294E9;1.112553345E9;7.73152222E8;1.208908813E9;1.163556885E9;8.79811279E8;1.100684692E9;1.100183105E9;8.29479126E8;8.80814575E8;8.8115155E8;1.304595703E9;7.22816406E8;7.23150879E8;1.207904785E9;7.74155334E8;1.094211304E9;1.349611816E9;…	999.0;640.18;495.43;470.06;294.97;123.22;75.89;53.43;47.45;40.61;38.42;30.98;30.0;28.97;28.59;25.6;23.45;21.93;20.09;17.7;15.37;14.37;14.27;13.75;12.09;11.4;11.36;11.18;10.33;10.23;10.22;9.65;9.34;9.11;8.47;7.35;6.63;4.71;4.49;	584.106			962271	833668	877807	1.14474e+06	4	96719.8	140177	158208	3	19.8761	19.6691	19.7435	20.1266	16.5615	17.0969	17.2715	7.24838	2.85766	4.13445e-05	0.000208293
956	20	30.1068	7.96664856E8;9.40696045E8;8.0414209E8;8.04644592E8;1.01720343E9;9.41699341E8;8.69172791E8;8.0514563E8;1.157569824E9;1.112887695E9;1.258909668E9;9.20845764E8;1.25359082E9;1.309914307E9;1.207904907E9;1.259244385E9;1.236737183E9;1.349946289E9;8.05646912E8;1.254594116E9;	999.0;732.71;236.01;193.38;185.83;178.54;110.91;103.32;87.27;80.37;79.67;63.4;59.48;56.23;53.39;52.01;51.5;47.68;34.84;26.9;	796.665			212843	183828	183572	304357	4	25229.3	30489.7	35976.8	3	17.6994	17.488	17.486	18.2154	14.6228	14.896	15.1348	7.23533	2.85506	7.32011e-05	0.000311777
195	4	8.36974	8.8219635E8;5.9111377E8;3.43090637E8;1.89076675E8;	999.0;713.24;446.25;145.98;	882.196	Unknown		68353.4	46314.5	55360.3	54759.2	4	6821.77	7905.8	8757.84	3	16.0607	15.4992	15.7566	15.7408	12.7359	12.9487	13.0964	7.17852	2.84369	1.10617e-05	8.30668e-05
111	6	3.67797	1.1500367E8;1.61009048E8;1.82978485E8;2.00989029E8;2.72973602E8;3.4296402E8;	999.0;108.46;43.56;35.8;33.32;29.64;	115.004			18873.4	20484.3	7328.02	18451.4	4	1086.39	1023.28	4882.5	1	14.2041	14.3222	12.8392	14.1714	10.0853	9.99899	12.2534	6.9868	2.80463	0.00866449	0.0118913
134	5	4.64904	8.68206543E8;9.02177551E8;9.57199341E8;8.79176636E8;8.97187561E8;	999.0;596.59;570.04;496.3;289.63;	868.207			12163.1	6523.21	6653.32	9776.29	4	1324.03	1015.93	1476.35	0	13.5702	12.6714	12.6999	13.2551	10.3707	9.98858	10.5278	6.90116	2.78684	0.000227623	0.000637567
732	30	23.7681	8.72670593E8;8.73172119E8;6.52633911E8;1.152754028E9;1.018210266E9;1.161234619E9;8.69507874E8;5.37066895E8;8.18837158E8;8.71664185E8;8.8066748E8;4.33113678E8;9.15527588E8;1.305266846E9;8.90157227E8;8.95171509E8;8.9567334E8;8.9065863E8;1.056564331E9;1.202921143E9;1.106565186E9;1.015191223E9;5.38070435E8;1.056899048E9;1.055895386E9;9.1586145E8;8.96175171E8;1.021866821E9;1.203924927E9;1.259580078E9;	999.0;551.59;221.08;68.59;68.32;67.45;64.44;63.41;58.49;48.96;47.44;45.02;38.91;34.11;26.69;24.69;24.58;24.51;22.43;21.91;19.15;18.85;16.92;13.37;13.3;13.29;10.95;10.92;9.48;8.52;	872.671			103419	97985	92671.6	124273	4	6245.6	18281.4	21828.6	3	16.6581	16.5803	16.4998	16.9232	12.6086	14.1581	14.4139	6.76858	2.75885	0.00175443	0.00294626
754	46	24.4384	8.69507874E8;5.08100677E8;9.20511658E8;1.01653186E9;1.168710083E9;1.168206787E9;1.169212158E9;5.08602356E8;9.42201233E8;1.304260986E9;8.18837219E8;1.10689978E9;1.015694519E9;8.2981366E8;1.169713501E9;1.304261719E9;1.253925171E9;9.2550946E8;1.021862122E9;1.253590942E9;1.066533691E9;1.2967854E9;1.025693481E9;1.304930542E9;1.018707947E9;7.78474854E8;8.30147827E8;1.170216675E9;1.111883179E9;9.2517266…	999.0;479.09;456.96;361.06;352.18;304.15;276.18;247.77;235.5;229.51;171.63;137.82;136.51;133.0;129.45;115.62;113.47;104.7;102.22;93.49;85.72;84.68;77.67;73.84;72.73;66.73;66.42;60.37;58.2;57.33;56.77;56.63;52.89;47.11;46.4;46.28;44.37;43.12;40.47;37.89;36.73;33.28;32.61;28.73;27.12;26.98;	869.508			173231	158822	137877	227991	4	14521	28912.4	34104.4	3	17.4023	17.2771	17.073	17.7986	13.8259	14.8194	15.0577	6.75079	2.75506	0.00057082	0.00121245
905	28	28.3825	1.016198914E9;9.15192627E8;4.55212952E8;1.084727417E9;1.161234863E9;9.71180237E8;1.061883423E9;9.48676208E8;9.48173889E8;1.085229248E9;7.73486267E8;1.112552856E9;1.011547974E9;9.71515015E8;8.72670349E8;1.213558716E9;1.207904785E9;1.162553467E9;9.14523743E8;1.259912842E9;1.203255249E9;1.117203247E9;1.213224121E9;1.313242188E9;1.164226807E9;1.209577515E9;1.086231934E9;8.04660828E8;	999.0;574.91;558.74;429.51;374.79;330.09;307.28;300.14;291.41;287.89;274.98;249.62;170.69;144.48;134.01;124.82;111.6;111.03;109.9;90.17;82.35;77.47;63.59;58.77;49.68;49.64;46.32;29.27;	1016.2			251356	221333	213191	343822	4	29406.3	37842.7	49511.3	3	17.9394	17.7559	17.7018	18.3913	14.8438	15.2077	15.5955	6.6142	2.72557	0.000133368	0.000442336
1011	2	32.6134	8.91212646E8;8.80147766E8;	999.0;207.1;	891.213			7715.35	9455.28	9151.04	7483.69	4	1363.95	1299.27	1184	0	12.9135	13.2069	13.1597	12.8695	10.4136	10.3435	10.2095	6.59022	2.72033	2.28853e-06	3.21648e-05
858	28	26.8274	8.72168518E8;8.69507874E8;9.20176819E8;7.73486206E8;5.65191833E8;9.42200623E8;8.73172119E8;1.112218628E9;8.23821411E8;1.304764282E9;9.39688843E8;1.067536133E9;7.97668152E8;9.15527527E8;1.062552124E9;1.202920776E9;9.25830505E8;1.312740112E9;1.011548157E9;1.015694214E9;7.88166016E8;1.254593872E9;9.66866028E8;1.21322583E9;1.152585571E9;8.03655212E8;9.19504517E8;1.305598755E9;	999.0;995.48;962.78;957.42;766.82;519.93;507.1;473.6;458.56;323.23;304.06;302.18;266.64;248.39;242.65;194.28;193.24;139.45;133.54;129.08;117.69;100.01;91.41;79.63;78.55;69.03;65.24;61.77;	872.169			164916	197478	177003	263564	4	19310.4	31925.7	40447.3	3	17.3314	17.5913	17.4334	18.0078	14.2371	14.9624	15.3038	6.56849	2.71556	0.00033101	0.000840879
805	40	25.7873	8.18837036E8;8.19171997E8;6.60110901E8;8.18502991E8;9.40195313E8;6.6061322E8;8.69841614E8;9.4119873E8;1.092706543E9;8.23821472E8;1.236736816E9;9.65193054E8;6.61114319E8;8.70176331E8;8.19840393E8;9.41699829E8;1.093710083E9;6.61615479E8;1.253925903E9;2.87055817E8;8.25159546E8;1.107568848E9;8.18165527E8;9.42201477E8;8.20174866E8;6.67137207E8;6.71620544E8;1.312753296E9;1.209578857E9;6.64125916E8;6.83…	999.0;754.46;746.67;733.93;620.63;562.15;392.88;376.26;320.93;298.94;260.9;239.75;220.11;183.04;162.5;161.2;120.73;75.06;74.46;59.26;58.41;55.86;51.07;47.82;44.46;40.19;37.42;36.69;35.72;35.62;33.73;33.59;30.98;29.86;28.63;28.61;27.51;25.54;20.36;18.43;	660.111			359445	324903	304897	467505	4	35472.9	56427.6	76517.8	3	18.4554	18.3097	18.218	18.8346	15.1144	15.7841	16.2235	6.48719	2.69759	0.000323506	0.000836073
772	44	24.8772	9.40696289E8;9.40195313E8;9.41198303E8;9.41699585E8;6.52132751E8;6.5263385E8;7.73486328E8;1.160733398E9;7.73152405E8;9.42200806E8;1.093207764E9;8.2415625E8;9.14858948E8;1.061548584E9;8.23821594E8;9.15192627E8;1.015862427E9;9.58684692E8;9.58182922E8;8.24825134E8;1.15275415E9;1.111883667E9;9.59184998E8;1.169236938E9;9.51185669E8;1.259244141E9;9.51687134E8;1.15857312E9;8.74175171E8;1.107903687E9;9.4…	999.0;959.27;606.23;252.39;169.85;138.17;113.45;91.65;87.51;83.94;74.3;50.13;47.61;42.43;41.07;40.18;24.72;22.1;21.85;20.54;17.69;16.96;16.8;11.17;11.07;10.94;10.58;10.4;9.6;9.53;9.19;8.94;8.29;8.06;7.87;7.76;7.33;7.01;6.94;5.39;5.31;5.19;4.88;4.52;	940.696			1.99117e+06	1.81386e+06	1.74131e+06	2.42817e+06	4	210441	311822	415317	3	20.9252	20.7906	20.7317	21.2114	17.6831	18.2504	18.6639	6.37907	2.67335	0.000164425	0.000501565
1020	3	33.7207	6.11328003E8;6.12331116E8;5.65322388E8;	999.0;156.79;109.76;	565.322	hydroxy fatty acid glycoside [M+FA-H]-	hydroxy fatty acid glycosides	132323	104349	152548	129998	4	15237.3	17514.7	28769.6	3	17.0137	16.6711	17.2189	16.9881	13.8953	14.0963	14.8123	6.3297	2.66214	0.000165088	0.000501565
534	29	19.1342	6.60129333E8;1.008722839E9;1.008723022E9;5.16600037E8;1.016198669E9;8.04662415E8;9.15192688E8;8.72680969E8;9.4869342E8;5.92103699E8;1.229261841E9;5.84124756E8;1.085731323E9;8.80173706E8;9.42201233E8;1.011214294E9;1.024700073E9;9.09187561E8;9.0968866E8;8.74838074E8;8.73687073E8;9.60879089E8;7.12161011E8;9.15862061E8;1.056900635E9;4.65103607E8;1.061547974E9;9.03162598E8;1.107235474E9;	999.0;676.0;466.01;346.45;303.17;283.33;198.83;196.57;178.84;167.75;108.35;100.95;100.31;95.79;91.93;61.09;56.14;51.41;49.65;39.57;37.5;35.94;35.63;34.92;33.68;30.24;25.76;25.5;23.8;	660.129			332522	231544	277015	334404	4	37265.3	46504.9	60358	3	18.3431	17.8209	18.0796	18.3512	15.1855	15.5051	15.8813	6.11687	2.61279	8.11479e-05	0.000326231
743	35	24.1203	7.97167114E8;7.97668213E8;8.64188965E8;7.95156311E8;9.41699707E8;8.64691528E8;9.65527893E8;8.03152954E8;8.07154053E8;1.009224121E9;8.41161011E8;8.41662964E8;8.15653687E8;5.09103912E8;1.158239014E9;1.01921405E9;7.20140747E8;1.106899902E9;8.08156799E8;7.20644287E8;8.27661194E8;1.112887939E9;9.70518311E8;9.59874451E8;8.42164429E8;1.157569946E9;1.062888062E9;9.21180359E8;1.208240356E9;8.16154602E8;1.…	999.0;379.01;74.42;69.32;63.71;53.6;52.05;33.03;29.48;24.9;23.2;21.3;17.67;17.35;16.71;16.38;15.73;14.13;13.52;11.83;11.42;10.51;10.23;10.06;9.89;9.73;9.53;9.5;9.29;6.67;5.08;5.07;4.84;4.55;3.51;	797.167			1.23932e+06	1.10013e+06	1.04885e+06	1.47187e+06	4	117388	220884	267461	3	20.2411	20.0692	20.0004	20.4892	16.8409	17.7529	18.029	6.0177	2.58921	0.000455245	0.00103536
636	34	21.6064	7.21161499E8;7.3663678E8;1.016702209E9;8.18837219E8;9.65527893E8;8.18502625E8;8.63854248E8;1.160229736E9;8.13159729E8;1.160732544E9;1.016530518E9;1.106900391E9;7.37639648E8;1.011882935E9;1.062218262E9;1.016866577E9;9.42201355E8;9.20844604E8;1.157905396E9;5.92103394E8;7.2216449E8;6.70120667E8;9.70523987E8;8.19840576E8;1.092203247E9;9.17668213E8;9.5667749E8;1.208240601E9;9.17166626E8;1.100201782E9;…	999.0;902.4;683.94;392.13;389.4;303.35;257.23;209.22;201.18;198.8;180.69;168.12;129.67;123.4;121.09;113.88;104.85;95.41;88.0;83.36;81.81;80.46;79.02;78.29;76.36;72.38;63.72;62.13;56.88;55.63;49.63;46.2;45.58;39.36;	721.161	Quercetin glycoside		161639	143347	135513	174750	4	16651.5	19807.7	40691.8	3	17.3024	17.1292	17.0481	17.4149	14.0234	14.2738	15.3125	5.98097	2.58038	0.000554568	0.00118666
327	13	13.2334	7.28155945E8;8.04160767E8;6.07144897E8;7.27649658E8;1.008723328E9;7.19652954E8;7.27148376E8;9.48192139E8;8.80671509E8;8.736922E8;6.73119263E8;5.16098389E8;6.08148315E8;	999.0;266.86;225.67;200.32;186.39;170.98;155.51;112.99;86.45;86.39;85.4;76.48;70.43;	728.156	unknown		100985	65258.5	74714.9	94352.7	4	8809.92	10691.2	22972.4	3	16.6238	15.9939	16.1891	16.5258	13.1049	13.3841	14.4876	5.92095	2.56583	0.00104889	0.00196507
800	32	25.6735	1.016199463E9;1.016702209E9;9.48676025E8;9.48174072E8;9.49177368E8;1.017704285E9;1.228759033E9;1.228257813E9;1.024680298E9;8.24825317E8;9.71180115E8;7.30146484E8;1.100183472E9;1.025182251E9;1.168709106E9;9.25162781E8;1.067201294E9;1.101187622E9;7.73821228E8;9.5018042E8;1.163223755E9;1.158239014E9;7.78812622E8;1.025688232E9;1.213564087E9;1.207905762E9;1.086232788E9;9.26511902E8;1.055895386E9;9.668…	999.0;921.62;519.1;495.15;298.46;255.1;117.37;92.77;84.45;76.19;72.91;71.44;61.99;58.77;53.28;50.44;50.18;45.61;41.81;38.33;36.8;32.65;28.75;25.78;19.54;19.17;19.03;17.13;16.12;15.2;14.61;11.28;	1016.2			795918	723180	626676	970927	4	91654	134207	174966	3	19.6023	19.464	19.2574	19.889	16.4839	17.0341	17.4167	5.83175	2.54393	0.000236032	0.000650848
825	45	26.3344	6.52132751E8;6.52633789E8;6.53134888E8;6.5363678E8;9.14859009E8;9.48676025E8;9.15192688E8;9.41699707E8;1.161234863E9;8.04143005E8;9.15527527E8;8.04644775E8;7.28137207E8;9.70845337E8;1.092706299E9;6.7012085E8;8.75160706E8;8.7417572E8;6.70621887E8;9.42200867E8;9.49679565E8;8.71664124E8;6.63122864E8;8.71161316E8;1.106900024E9;9.25498535E8;1.307276611E9;9.2516925E8;6.59623291E8;8.05647644E8;6.7111938…	999.0;736.52;304.65;98.27;62.34;55.47;52.33;45.63;40.06;34.35;29.83;29.7;28.57;22.46;20.26;19.9;17.91;16.29;14.96;14.94;13.8;11.3;9.97;9.09;8.56;8.01;7.65;6.6;5.74;5.6;5.36;5.06;5.03;4.89;4.04;3.61;3.52;3.29;3.19;3.14;3.09;3.06;2.67;2.65;2.41;	652.133			396857	351627	320528	521286	4	42801	71045	91143	3	18.5983	18.4237	18.2901	18.9917	15.3854	16.1164	16.4758	5.81848	2.54064	0.00049555	0.00108368
595	29	20.6133	9.40696289E8;6.60129456E8;1.009726563E9;6.60631287E8;8.12643188E8;5.93106628E8;8.12141296E8;1.228258301E9;8.19171997E8;1.306273682E9;9.66196228E8;1.025200684E9;1.106900391E9;7.73486816E8;5.991297E8;1.061214355E9;1.056564941E9;7.73151672E8;9.2084436E8;8.63854248E8;8.75173462E8;1.112219482E9;1.056230469E9;1.010729431E9;5.99631592E8;1.100200806E9;1.236260376E9;8.13645203E8;7.74155762E8;	999.0;227.56;202.28;157.11;152.22;142.15;120.44;99.71;92.9;81.94;68.78;58.54;52.36;47.58;41.12;38.07;37.21;37.09;30.19;29.92;29.66;25.21;24.75;24.44;22.27;21.41;20.31;16.02;12.93;	940.696			115722	97387.2	84162.3	138965	4	12974.7	16907.1	28274.5	3	16.8203	16.5714	16.3609	17.0844	13.6634	14.0453	14.7872	5.62583	2.49207	0.000605486	0.00126169
993	7	31.1341	9.15192566E8;8.6950708E8;1.112218506E9;1.30426062E9;1.253924927E9;9.7084668E8;1.305265015E9;	999.0;839.61;683.08;667.13;610.1;468.03;414.72;	915.193			4933.45	3818.9	4989.12	12928.3	4	1214.57	1186.76	1179.49	0	12.2684	11.8989	12.2846	13.6582	10.2462	10.2128	10.2039	5.58597	2.48181	0.00399362	0.00595304
676	37	22.7799	8.72168701E8;8.72670776E8;8.73172119E8;1.017708679E9;1.01619928E9;9.14858948E8;7.20158142E8;1.093710571E9;1.229261353E9;8.71164246E8;1.10720459E9;1.305769775E9;1.028699463E9;1.161736572E9;1.028198486E9;1.108206543E9;1.025704102E9;4.32077271E8;1.055180664E9;1.253926514E9;1.029202515E9;1.080203735E9;9.71185059E8;1.066878174E9;1.056184937E9;1.306775879E9;1.039188477E9;1.112552612E9;9.17668396E8;1.30…	999.0;968.06;535.14;503.49;268.52;91.06;88.97;37.67;32.29;29.34;28.45;25.65;25.35;22.13;19.98;19.81;16.84;15.58;14.64;14.15;13.34;12.86;12.3;11.64;11.15;10.84;10.65;10.14;9.76;9.63;9.02;7.07;6.66;6.53;6.34;5.31;4.2;	872.169			526405	476887	440021	649672	4	52059.2	99781.2	135105	3	19.0058	18.8633	18.7472	19.3094	15.6679	16.6065	17.0437	5.47051	2.45168	0.00098318	0.00185453
1026	2	34.1867	3.9520697E8;4.95165405E8;	999.0;375.27;	395.207			8894.52	5921.73	7660.66	4155.95	4	1310.12	1330.2	1173.64	0	13.1187	12.5318	12.9033	12.021	10.3555	10.3774	10.1968	5.23724	2.38881	0.00046685	0.00104975
564	31	19.8389	8.65195618E8;9.4069635E8;8.67203491E8;8.72672913E8;7.5915625E8;9.15192688E8;8.18837463E8;8.69841125E8;6.59623718E8;8.971875E8;7.224823E8;7.60159546E8;9.60543823E8;8.12158447E8;9.11203308E8;8.7517572E8;9.01173889E8;8.82180054E8;9.09187561E8;5.16600037E8;9.09688599E8;9.20843933E8;9.5519397E8;8.98190796E8;8.74504761E8;9.33184753E8;8.15153992E8;7.46125854E8;1.152922119E9;1.168729614E9;9.12206482E8;	999.0;220.3;100.77;57.32;30.92;27.59;22.01;21.43;20.52;15.39;14.53;12.67;9.32;7.85;7.72;7.29;7.11;7.02;6.91;6.65;6.54;6.44;6.41;6.39;5.77;5.03;5.0;4.69;4.25;4.07;3.08;	865.196	Procyanidin trimer (Pentahydroxyflavan trimer)	flavan-3-ols	239573	214822	194628	288814	4	35842.6	44032.7	57617.3	3	17.8701	17.7128	17.5704	18.1398	15.1294	15.4263	15.8142	5.11575	2.35495	0.000120025	0.00040829
820	27	26.1467	9.40696289E8;9.40195313E8;9.4119873E8;9.49177307E8;5.08100952E8;9.65193176E8;5.08602356E8;8.1883728E8;1.112553467E9;1.229261475E9;7.29142761E8;1.236736938E9;8.18502808E8;8.19171814E8;7.36636719E8;9.39689087E8;9.6020929E8;1.024698364E9;8.29479858E8;5.09103912E8;7.8816626E8;8.25159485E8;8.29148682E8;8.29816467E8;9.5918512E8;1.244724121E9;1.310255859E9;	999.0;951.22;576.21;159.09;143.97;100.48;79.43;74.44;69.24;61.12;59.91;58.98;58.37;56.48;48.25;43.31;29.81;28.59;24.68;21.59;19.22;18.16;16.56;16.51;13.8;13.39;10.34;	940.696			773787	661877	672559	875605	4	111780	149404	189762	3	19.5616	19.3362	19.3593	19.7399	16.7703	17.1889	17.5338	4.96262	2.3111	0.000117871	0.00040829
566	4	19.8129	4.63218231E8;5.10227142E8;5.77249634E8;4.64221588E8;	999.0;857.49;248.7;194.02;	463.218	Monoterpendiols pentosyl-hexoside [M+FA-H]	terpene glycosides	6206.04	2522.4	6206.04	7903.21	4	1134.32	1306.51	1037.31	0	12.5995	11.3006	12.5995	12.9482	10.1476	10.3515	10.0186	4.92456	2.29999	0.00408319	0.00606385
1013	3	32.8396	5.99212585E8;5.5421051E8;4.43228058E8;	999.0;835.21;419.85;	599.213			5941.61	5009.01	6206.08	5282.43	4	1057.73	1239.57	1289.6	0	12.5366	12.2903	12.5995	12.367	10.0468	10.2756	10.3327	4.69191	2.23017	5.97452e-06	5.16926e-05
690	50	22.9587	7.96164063E8;7.96665222E8;7.97167114E8;5.08100983E8;5.08602356E8;7.97668274E8;8.04661804E8;5.09103882E8;1.016702271E9;1.008221497E9;7.98169495E8;7.95657959E8;9.41699768E8;7.95156311E8;5.76126831E8;8.14152344E8;8.03655212E8;9.19841492E8;8.19171936E8;9.60543579E8;8.07154053E8;8.15153442E8;8.41662903E8;8.41161255E8;8.12149292E8;5.75119263E8;8.70176331E8;1.112887695E9;1.056564331E9;9.71527893E8;1.203…	999.0;878.03;459.34;454.23;252.84;166.31;132.55;82.33;73.79;56.42;46.56;35.88;31.77;31.0;26.23;24.68;22.9;16.77;14.64;13.81;12.38;11.6;11.5;11.49;10.07;9.5;9.41;8.76;8.2;7.35;6.91;6.56;6.47;6.2;5.99;5.88;5.57;5.48;5.2;5.03;4.58;4.55;4.54;4.33;4.32;4.12;3.68;3.57;3.42;3.41;	796.164			2.68912e+06	2.47639e+06	2.40896e+06	3.1869e+06	4	428472	578045	719132	3	21.3587	21.2398	21.2	21.6037	18.7088	19.1408	19.4559	4.6771	2.22561	0.000124932	0.000417841
13	40	1.94982	1.45061874E8;1.31046417E8;1.04035378E8;1.46065063E8;3.2908667E8;1.13035706E8;3.15071106E8;2.91130859E8;3.94230499E8;1.14019699E8;3.30070587E8;2.73012878E8;5.13111877E8;2.85101868E8;1.09040802E8;4.13048035E8;2.77115234E8;3.30089874E8;4.99096222E8;3.31084991E8;3.16054993E8;2.74044586E8;3.95214508E8;3.16074432E8;3.95233765E8;2.92134216E8;3.17069153E8;4.57037964E8;5.97073059E8;5.14095886E8;5.14115112…	999.0;189.05;62.84;54.15;37.73;16.54;15.08;12.83;9.61;7.9;7.37;5.55;3.81;3.33;2.77;2.75;2.63;2.53;2.46;2.15;1.88;1.46;1.11;1.06;1.04;0.77;0.73;0.66;0.65;0.59;0.55;0.48;0.33;0.29;0.27;0.26;0.23;0.21;0.18;0.15;	145.062			3.36979e+06	3.26982e+06	959768	3.02312e+06	4	405884	647909	650788	3	21.6842	21.6408	19.8723	21.5276	18.6307	19.3054	19.3118	4.6738	2.2246	0.0125312	0.0168493
63	51	2.61895	2.59022278E8;3.5699884E8;9.6969727E7;3.93043549E8;5.19052063E8;4.54976227E8;2.89032898E8;2.60025574E8;4.09038879E8;6.17028748E8;1.42975021E8;5.52953064E8;7.79081909E8;5.20055176E8;5.490625E8;3.94046997E8;3.58002289E8;7.15006104E8;3.87009705E8;3.28967621E8;3.05027557E8;3.63036102E8;5.74922363E8;4.5597937E8;8.77058838E8;8.12982971E8;7.36975464E8;4.84986694E8;5.21056213E8;6.72899414E8;3.49053955E8;6…	999.0;363.38;271.41;263.79;241.21;158.23;70.87;58.29;42.63;42.08;36.03;31.93;25.74;25.69;25.44;21.67;17.09;16.34;16.09;9.22;9.0;7.92;7.67;6.85;6.78;6.53;6.27;5.53;5.33;4.82;4.72;4.32;4.18;4.1;3.86;3.02;2.79;2.71;2.62;2.42;2.36;2.21;1.82;1.72;1.72;1.41;1.27;1.16;1.03;0.9;0.77;	259.022			3.07471e+06	2.41652e+06	4.23603e+06	4.03819e+06	4	624653	809370	777622	3	21.552	21.2045	22.0143	21.9453	19.2527	19.6264	19.5687	4.66806	2.22282	0.000276223	0.00073783
369	11	14.5354	8.64189514E8;7.28156067E8;3.87129425E8;1.008723145E9;6.61132874E8;7.2865741E8;1.009226196E9;1.016217468E9;5.83618286E8;7.8414917E8;1.152755005E9;	999.0;324.34;163.65;121.1;108.59;86.56;83.76;54.21;49.15;46.36;29.46;	864.19			42549	31982.4	33755.2	38662.7	4	3710.84	7596.14	12644.8	3	15.3768	14.965	15.0428	15.2387	11.8575	12.8911	13.6263	4.60142	2.20208	0.00310445	0.00484538
663	48	22.4276	7.28137451E8;7.28639099E8;7.29140808E8;7.29641846E8;8.72168701E8;8.72670471E8;8.73172119E8;7.27632751E8;5.2120282E8;7.27130066E8;7.30143433E8;7.46627319E8;9.48179077E8;8.73673523E8;8.69172607E8;7.7313562E8;1.228258301E9;9.66196838E8;7.47127686E8;1.061548462E9;8.05164001E8;5.22205933E8;8.74840393E8;8.12659241E8;8.74174744E8;8.24491943E8;1.236734985E9;8.75174255E8;9.49681458E8;1.112218994E9;1.05623…	999.0;798.32;394.28;132.49;122.7;117.5;63.11;35.39;34.33;33.75;31.86;24.65;19.35;16.91;14.71;13.55;12.92;11.52;11.01;10.12;9.99;8.68;7.9;7.64;6.77;6.64;6.34;6.1;5.66;5.29;5.14;4.82;4.78;4.75;4.46;4.32;4.2;4.05;3.67;3.43;3.16;2.83;2.81;2.79;2.74;2.37;2.05;1.93;	728.137			276983	259576	214439	326083	4	41709.2	58195	76067.5	3	18.0794	17.9858	17.7102	18.3149	15.3481	15.8286	16.215	4.59057	2.19867	0.000337678	0.000850606
614	31	21.0747	1.00822113E9;1.009224426E9;1.152753906E9;8.80169495E8;1.016199219E9;6.68127136E8;6.68109131E8;9.14858826E8;6.68628662E8;7.68167664E8;4.051763E8;6.68610657E8;7.67832642E8;9.14523743E8;1.024196167E9;7.68501343E8;1.296283813E9;3.11113342E8;6.6913031E8;3.57118774E8;1.297790039E9;4.56571228E8;1.011548706E9;1.237265137E9;9.56180847E8;1.100201172E9;9.66531128E8;7.73821228E8;9.09187012E8;7.45140442E8;1.2…	999.0;716.66;468.26;337.76;321.11;292.74;229.52;213.27;208.8;175.44;166.32;165.56;140.56;138.51;121.36;114.72;107.05;100.92;82.16;76.11;75.62;74.54;69.19;68.31;54.12;44.19;39.34;35.06;33.96;29.74;25.7;	1008.22			322020	266608	265966	390273	4	55318	64745.6	86928.8	3	18.2968	18.0244	18.0209	18.5741	15.7555	15.9825	16.4075	4.51055	2.1733	0.000192259	0.000562642
784	40	25.2303	8.72670288E8;8.73172058E8;9.48176392E8;8.19171936E8;9.49179443E8;1.024685913E9;1.228257813E9;6.60129639E8;6.60631226E8;9.14523865E8;9.21180054E8;1.228759033E9;1.021851746E9;1.10756897E9;1.163557251E9;7.30142944E8;1.203255859E9;1.229762817E9;1.259244019E9;9.60208862E8;1.021188232E9;7.46125854E8;1.094211304E9;1.30576709E9;1.011882629E9;9.59874512E8;1.022193604E9;8.90658813E8;1.056564453E9;1.1175430…	999.0;538.78;87.6;72.78;55.44;52.59;45.84;45.26;43.15;38.93;30.71;30.57;25.65;24.03;23.53;23.29;23.15;22.92;21.59;21.08;19.93;19.48;19.16;17.99;17.71;15.82;15.81;15.56;15.14;14.57;12.33;10.88;10.54;9.38;9.26;9.1;8.53;7.69;7.27;7.22;	872.67			686958	659146	603796	841682	4	112926	153902	197666	3	19.3899	19.3302	19.2037	19.6829	16.785	17.2316	17.5927	4.50747	2.17232	0.000209369	0.000603831
1004	10	31.7639	7.28638428E8;7.29140625E8;4.77269867E8;9.65528076E8;9.40696045E8;9.40194519E8;6.61615479E8;7.29641602E8;1.061883423E9;1.30426062E9;	999.0;450.57;215.25;193.67;169.28;160.94;156.13;123.55;85.65;51.3;	728.638			50505.1	49055.5	48136.6	63056.9	4	8822.69	12684.4	13675.9	3	15.6241	15.5821	15.5548	15.9444	13.107	13.6308	13.7393	4.49268	2.16758	9.97256e-05	0.000366193
1031	2	34.7208	4.5113916E8;4.97144775E8;	999.0;719.75;	451.139	Artonin E; Hydroxy OR Epimedokoreanin A (Flavone/Flavonol)		6508.33	6573.95	5647.31	4750.51	4	1226.78	1423.62	1306.77	0	12.6681	12.6825	12.4633	12.2139	10.2607	10.4753	10.3518	4.45018	2.15386	2.14607e-05	0.000125608
811	52	25.9526	7.96164063E8;7.96665222E8;7.97668213E8;7.28137268E8;8.7216864E8;8.72670349E8;7.28639038E8;7.29141418E8;9.2017688E8;9.14523804E8;7.95657837E8;6.60129272E8;9.6586322E8;7.95156311E8;8.73673218E8;8.141521E8;9.20845825E8;8.14653381E8;1.092706909E9;6.60630798E8;7.29642029E8;1.305769409E9;1.011214478E9;8.15153442E8;1.157904419E9;8.07154053E8;8.03152893E8;1.304261597E9;1.085731201E9;6.61132751E8;8.076562…	999.0;881.74;170.1;152.5;125.09;120.86;102.22;51.85;50.88;41.5;34.04;32.21;31.22;30.34;25.1;24.76;24.74;22.51;19.91;19.82;16.82;13.73;13.41;13.27;12.43;12.11;12.1;11.4;11.26;9.79;9.77;9.25;7.48;6.64;5.85;5.71;5.27;5.02;5.01;5.0;4.87;4.75;4.65;4.64;4.13;3.91;3.6;3.33;3.33;3.25;3.24;2.47;	796.164			2.97385e+06	2.71936e+06	2.62521e+06	3.33648e+06	4	492247	683139	838626	3	21.5039	21.3748	21.324	21.6699	18.909	19.3818	19.6777	4.34018	2.11775	0.000148565	0.000472493
779	27	25.0947	7.28137146E8;7.28638794E8;7.29140747E8;7.29641907E8;7.73821045E8;6.53134949E8;8.80165283E8;1.061883423E9;8.24490906E8;1.11221814E9;1.236233643E9;1.067200928E9;8.71664063E8;7.8866803E8;1.163221802E9;1.208574951E9;1.258909668E9;1.025688965E9;8.19506348E8;8.79822876E8;1.213899902E9;1.153757446E9;1.349612061E9;9.56677063E8;7.39630005E8;8.82157532E8;1.259913452E9;	999.0;582.48;373.43;112.44;110.75;79.33;67.33;61.8;61.21;39.39;37.47;37.2;36.19;22.33;22.22;22.0;16.48;14.85;12.41;11.88;11.33;10.98;10.82;10.38;8.27;8.02;6.78;	728.137			992886	826436	769373	1.08133e+06	4	154781	197415	285722	3	19.9213	19.6565	19.5533	20.0444	17.2399	17.5909	18.1243	4.31484	2.10931	0.000383369	0.00090822
640	34	21.5804	8.04143311E8;8.04644836E8;8.05145813E8;3.89123688E8;8.05648315E8;7.36134644E8;1.016199097E9;1.084226563E9;2.27071289E8;8.06148926E8;1.011214417E9;8.03638123E8;9.20510559E8;9.20175964E8;3.90127136E8;1.061548584E9;8.0313623E8;1.304763306E9;8.22131287E8;8.22632874E8;1.056564819E9;8.49642578E8;1.107569214E9;8.15133728E8;8.11634521E8;8.15635437E8;8.23133911E8;9.25844788E8;1.055895508E9;1.203591309E9;1…	999.0;876.85;451.02;166.14;156.52;130.08;121.77;109.64;46.01;40.15;38.41;37.76;34.84;31.62;29.86;29.11;27.84;22.61;21.76;21.35;16.57;15.65;13.51;13.22;13.02;12.68;12.45;10.15;10.1;10.05;8.25;7.91;7.81;6.57;	804.143			220897	169795	179143	252833	4	34503.9	49192.7	59313.3	3	17.753	17.3734	17.4507	17.9478	15.0745	15.5862	15.8561	4.31439	2.10916	0.0003596	0.000894504
791	35	25.1708	7.28137207E8;7.28638916E8;1.016701782E9;7.29641846E8;1.160733276E9;7.2281665E8;9.20511658E8;7.22481995E8;7.7348645E8;1.010879333E9;1.237238647E9;1.015862915E9;8.75162781E8;1.107234741E9;9.66531677E8;1.112218262E9;1.106565186E9;1.2967854E9;9.76166199E8;1.067870972E9;9.76501709E8;9.32197327E8;1.304930664E9;1.062886841E9;7.37138E8;1.259915405E9;9.7583728E8;9.76840942E8;6.45137939E8;1.258578491E9;1.2…	999.0;796.93;134.68;125.55;98.29;82.6;73.23;71.02;64.81;47.52;40.27;33.29;24.71;22.68;19.31;17.56;15.38;15.08;11.75;10.51;10.37;9.21;9.19;8.22;8.13;7.84;7.69;7.61;7.16;7.08;6.3;5.8;5.76;4.67;4.15;	728.137			730324	685156	614767	885965	4	121241	168431	218012	3	19.4782	19.3861	19.2297	19.7569	16.8875	17.3618	17.734	4.30811	2.10705	0.000318203	0.000827799
315	6	12.9103	2.95045685E8;8.74191101E8;8.75194153E8;4.47150574E8;4.48153809E8;8.76197083E8;	999.0;25.94;6.76;6.51;1.28;1.16;	295.046	Coutaric acid (hydroxycinnamoyltartaric acid )	phenolics	391210	182042	184577	198792	4	57500.2	45177.5	65526	3	18.5776	17.4739	17.4939	17.6009	15.8113	15.4633	15.9998	4.26546	2.0927	0.00189745	0.0031206
696	27	23.1408	9.49177368E8;1.033203003E9;8.65194641E8;1.024680542E9;1.084727783E9;1.024179199E9;1.025182861E9;7.36134766E8;7.45140625E8;1.010879517E9;9.14524048E8;9.66196533E8;9.20511292E8;1.228257935E9;1.02568396E9;1.107234741E9;5.16098328E8;8.1850293E8;7.46143433E8;1.29728833E9;7.73486877E8;1.03219458E9;1.026187622E9;7.37639709E8;1.036211548E9;9.71851135E8;1.057233765E9;	999.0;906.69;585.39;528.75;481.72;464.16;331.99;322.68;276.91;264.99;262.97;196.8;174.54;163.77;154.33;152.18;146.12;118.18;110.93;101.5;75.95;70.86;56.29;43.94;39.0;29.23;27.72;	949.177	unknown		324614	267150	290261	327406	4	53215	68240.1	92742.3	3	18.3084	18.0273	18.147	18.3207	15.6995	16.0583	16.5009	4.23475	2.08228	0.000168792	0.000506532
243	6	10.6885	8.81192444E8;8.82196106E8;4.53103607E8;7.63141235E8;4.97093689E8;6.73119385E8;	999.0;444.46;214.22;118.66;89.14;79.9;	881.192	hydroxy-procyanidin trimer		37050.6	26305.7	32768.3	33621.4	4	5720.89	7591.06	10458.5	3	15.1772	14.6831	15	15.0371	12.482	12.8901	13.3524	4.09372	2.03341	0.000376402	0.000906888
720	53	23.6288	9.40696289E8;9.40195313E8;9.41198669E8;7.36134521E8;1.008722717E9;1.084727661E9;1.00822113E9;9.41699707E8;1.01770459E9;7.97166992E8;1.009224121E9;9.15192627E8;1.160230469E9;1.093207764E9;1.152252441E9;1.011214355E9;1.061548584E9;8.74825867E8;9.20176392E8;8.69172668E8;1.228257935E9;7.20140808E8;1.107234619E9;1.106899902E9;1.161735962E9;9.70844238E8;9.42200928E8;1.015862366E9;1.304764526E9;9.598747…	999.0;946.31;578.04;436.91;316.94;295.86;277.96;233.96;227.32;218.98;191.95;178.61;173.4;166.39;160.91;123.69;123.27;119.1;111.03;105.7;91.46;87.22;82.77;78.78;75.09;72.29;68.89;67.28;66.42;64.29;62.15;52.61;50.36;49.31;48.07;43.8;43.16;41.23;37.35;34.97;32.84;27.72;27.0;26.57;26.45;24.75;24.73;23.14;23.1;23.01;21.94;21.14;18.92;	940.696			790370	707762	659939	886416	4	134254	176139	249740	3	19.5922	19.4329	19.332	19.7576	17.0346	17.4264	17.9301	4.07647	2.02732	0.000373065	0.000905366
142	22	5.43172	8.65197388E8;8.66200439E8;8.67203552E8;9.55192505E8;9.56196106E8;8.6820697E8;9.01174011E8;8.81192322E8;9.5719928E8;9.0217749E8;8.79176331E8;9.03168152E8;8.97187439E8;6.09124146E8;9.66208557E8;9.33174438E8;9.28193115E8;8.9819043E8;9.04173096E8;9.58201355E8;9.091875E8;9.5021344E8;	999.0;489.56;148.18;108.48;51.02;28.57;28.32;15.33;14.7;13.06;12.05;7.58;7.13;7.07;5.62;4.95;4.47;3.92;3.56;3.46;2.93;2.31;	865.197	Procyanidin trimer (Pentahydroxyflavan trimer)	flavan-3-ols	299218	223534	222030	269387	4	50538.4	58775.7	79139.6	3	18.1908	17.7701	17.7604	18.0393	15.6251	15.8429	16.2721	4.03615	2.01298	0.000169268	0.000506532
538	36	19.1332	1.017206848E9;8.04160706E8;1.018211304E9;6.61132935E8;7.36636841E8;8.72180908E8;9.14858521E8;5.77631409E8;8.18502869E8;9.65527588E8;1.019214355E9;1.017705017E9;5.25218811E8;1.010879761E9;6.61634277E8;9.60209167E8;9.20183655E8;1.01022699E9;1.297792114E9;5.83116821E8;9.66196411E8;9.59874512E8;9.56690918E8;1.168227905E9;1.304261108E9;1.055895386E9;9.70859985E8;8.24165894E8;1.236762085E9;7.1266272E8;…	999.0;477.69;415.08;409.52;359.89;283.36;238.26;198.12;191.59;149.08;146.85;117.07;112.37;103.43;100.59;96.25;90.56;89.06;86.4;79.6;74.68;68.3;62.26;57.02;54.34;50.27;50.22;49.41;47.54;47.21;45.5;44.13;42.39;34.85;33.82;33.51;	1017.21			377840	281314	295191	392825	4	57229.1	72689	124552	3	18.5274	18.1018	18.1713	18.5835	15.8045	16.1495	16.9264	3.97051	1.98933	0.00123657	0.00221691
738	31	23.9971	5.84105835E8;5.84607483E8;8.72168579E8;5.85109436E8;8.73673035E8;5.85610596E8;1.169218262E9;1.092706055E9;1.01821106E9;1.170221558E9;8.74175781E8;6.02094116E8;8.80165344E8;1.171224731E9;8.12157715E8;1.296283691E9;1.208574463E9;5.91095581E8;8.91159119E8;5.95096741E8;8.83661438E8;8.8315979E8;9.17166382E8;9.17668213E8;4.79119232E8;5.91597595E8;1.254595581E9;6.03593872E8;1.021193298E9;5.95598389E8;1.…	999.0;644.39;452.89;253.98;93.02;66.88;62.78;45.63;42.15;40.7;27.69;25.68;20.4;15.21;9.79;7.97;7.33;7.32;7.04;6.12;5.96;5.81;5.34;5.1;5.03;4.98;4.64;3.97;3.59;3.48;3.45;	584.106			2.24015e+06	1.98357e+06	1.83135e+06	2.547e+06	4	399343	500669	729670	3	21.0952	20.9197	20.8045	21.2804	18.6073	18.9335	19.4769	3.95878	1.98506	0.000431401	0.000995613
950	29	29.8441	6.52132568E8;6.52633484E8;7.28137085E8;7.28638672E8;6.53134766E8;7.29140686E8;6.53636719E8;7.29641846E8;9.15192627E8;1.085229248E9;1.208574463E9;1.015863159E9;1.093208252E9;6.70120178E8;1.084225586E9;1.092204224E9;1.067201782E9;6.70621948E8;1.066532837E9;1.111884521E9;6.63624329E8;1.163557861E9;8.19171509E8;5.84106079E8;9.70510986E8;1.01770459E9;1.306272095E9;1.067536377E9;6.63122681E8;	999.0;740.13;512.67;419.9;316.87;193.16;95.56;56.92;36.27;31.82;31.63;28.35;22.81;21.74;20.99;20.89;17.4;17.09;15.79;14.56;14.31;14.08;13.24;12.18;10.75;10.61;10.48;8.64;8.11;	652.133			1.03977e+06	920705	879260	1.33743e+06	4	200918	257756	334260	3	19.9878	19.8124	19.7459	20.351	17.6162	17.9756	18.3506	3.95099	1.98221	0.000406217	0.000951025
964	11	30.2612	7.28137085E8;7.28638611E8;7.2914093E8;1.16073291E9;1.084225586E9;7.29641724E8;9.6619696E8;7.73486267E8;1.067536011E9;1.16173584E9;1.158572998E9;	999.0;783.22;335.02;164.88;142.07;114.33;112.65;90.66;56.97;49.4;42.07;	728.137			77787.9	68988.1	61404.5	104598	4	16720	19875.7	23043.3	3	16.2473	16.0741	15.9061	16.6745	14.0293	14.2787	14.4921	3.9334	1.97578	0.000331704	0.000840879
14	17	1.99887	1.18051041E8;3.09022766E8;2.99117584E8;1.1905442E8;5.26117615E8;3.6406485E8;6.10079224E8;3.54151581E8;5.27121094E8;5.44128601E8;2.15991653E8;4.7207959E8;3.58134979E8;7.11127136E8;3.07007141E8;5.28115417E8;1.211355835E9;	999.0;65.9;62.17;34.31;30.44;6.22;4.93;4.5;4.44;3.67;3.6;3.21;2.91;2.65;2.62;0.96;0.9;	118.051			375216	344876	326194	891467	4	108133	97268.1	164120	3	18.5174	18.3957	18.3154	19.7658	16.7224	16.5697	17.3244	3.93297	1.97562	0.00857028	0.0118027
619	47	20.8937	8.64189575E8;1.033203125E9;5.16599976E8;8.04661255E8;7.28639038E8;1.008722961E9;5.76126831E8;7.36636841E8;9.48178406E8;1.153258179E9;5.76628845E8;5.17101379E8;1.035208984E9;8.64523376E8;9.65527527E8;8.69507263E8;1.161234497E9;1.017705078E9;1.229261963E9;6.53636902E8;1.010879456E9;6.61132935E8;8.19172058E8;9.65192444E8;8.64857422E8;1.229763916E9;7.37639648E8;8.24162903E8;5.17602966E8;1.010227356E9…	999.0;860.23;521.63;385.4;330.41;325.59;298.47;276.7;190.48;171.31;169.56;162.92;149.79;100.32;99.44;85.33;79.95;77.59;70.3;68.5;67.74;64.77;63.3;62.34;47.37;45.71;44.74;39.0;38.71;37.64;36.98;36.04;33.71;33.32;26.62;25.72;25.4;23.04;22.63;19.11;18.92;18.72;16.33;15.66;15.12;11.86;10.64;	864.19			481235	379658	409627	517286	4	90082.8	95734.8	159320	3	18.8764	18.5343	18.644	18.9806	16.459	16.5468	17.2816	3.88499	1.95791	0.000494907	0.00108368
237	7	10.1358	1.153260864E9;1.154265137E9;1.155266968E9;1.170259521E9;1.156269653E9;1.243256592E9;1.152251343E9;	999.0;611.74;208.28;99.07;55.56;36.02;33.85;	1153.26			290275	216759	189899	272622	4	48645.7	58485.7	83927.9	3	18.1471	17.7257	17.5349	18.0565	15.57	15.8358	16.3569	3.80597	1.92826	0.000635707	0.00131777
898	26	28.052	5.84105835E8;5.846073E8;5.85109375E8;7.97166382E8;7.97668213E8;5.85610229E8;9.15527283E8;1.092705933E9;1.162888428E9;1.112887695E9;1.021514648E9;1.163222534E9;9.1586145E8;1.304595215E9;1.169215088E9;1.254259399E9;6.02093994E8;1.107569214E9;4.83069305E8;7.95657715E8;1.237740479E9;1.303926636E9;1.072193237E9;1.312237427E9;1.118539551E9;1.264227905E9;	999.0;649.96;247.06;197.02;73.08;61.9;60.91;44.06;36.84;34.37;33.33;33.04;27.65;24.86;22.95;19.18;16.27;14.76;14.54;14.45;12.47;12.25;11.58;8.96;8.46;8.22;	584.106			750492	674432	599459	903278	4	137345	185041	268062	3	19.5175	19.3633	19.1933	19.7848	17.0674	17.4975	18.0322	3.71878	1.89483	0.000927217	0.00177419
589	23	20.3966	1.008722595E9;1.00822113E9;1.009224365E9;1.084727783E9;1.08522998E9;1.01670166E9;8.81170166E8;1.085731445E9;1.16022937E9;8.18502808E8;8.73673889E8;9.65192139E8;9.57176453E8;8.81671204E8;9.42201355E8;1.107234985E9;9.57677063E8;6.44134888E8;1.230265747E9;8.88665588E8;1.093725952E9;1.025702393E9;9.7153009E8;	999.0;918.29;535.18;488.75;328.42;287.94;251.06;150.27;131.13;114.13;113.81;108.38;98.29;86.4;81.3;71.68;38.08;35.48;34.65;32.63;31.25;29.02;19.88;	1008.72			260320	218514	207467	310037	4	42153.6	58129	102208	3	17.9899	17.7374	17.6625	18.2421	15.3634	15.827	16.6412	3.69031	1.88374	0.00245658	0.00392196
725	11	23.7464	4.77066925E8;4.78070496E8;3.01035095E8;4.79074097E8;9.55141479E8;4.99048889E8;3.02038635E8;9.56145142E8;9.57147644E8;5.00052307E8;5.45054443E8;	999.0;231.58;79.98;44.3;25.25;11.97;10.74;10.38;2.87;2.45;1.82;	477.067			164425	79929.9	81312.6	103077	4	35678.1	29642	22570	3	17.3271	16.2864	16.3112	16.6534	15.1228	14.8554	14.4621	3.65864	1.87131	0.00256699	0.00405421
130	6	4.63747	8.65197205E8;8.66200684E8;8.67203918E8;9.55192932E8;8.81192688E8;9.01174072E8;	999.0;455.26;126.44;95.34;56.68;26.12;	865.197	Procyanidin trimer (Pentahydroxyflavan trimer)	flavan-3-ols	572236	66390.4	327544	477061	4	13275.1	106375	178568	3	19.1263	16.0187	18.3213	18.8638	13.6964	16.6988	17.4461	3.62964	1.85983	0.154339	0.175006
330	11	13.4095	7.2015802E8;7.96164063E8;7.96665161E8;7.97167542E8;7.97668396E8;8.72187256E8;7.29158813E8;9.48694153E8;8.03153198E8;8.03655518E8;8.14653931E8;	999.0;732.73;648.62;317.8;107.74;88.06;68.29;27.72;18.55;18.37;16.24;	720.158			328721	248658	234677	304270	4	59190.7	74990.1	99649	3	18.3265	17.9238	17.8403	18.215	15.8531	16.1944	16.6046	3.58057	1.84019	0.00044688	0.00102217
489	22	17.6441	5.76126953E8;5.76628967E8;6.52132813E8;6.52634033E8;5.92605469E8;8.97150757E8;6.5313562E8;9.41700989E8;5.77631592E8;5.9310675E8;8.9815448E8;8.64522705E8;9.41702271E8;1.185214111E9;1.296786987E9;5.93608032E8;8.99157288E8;1.186217529E9;1.297792847E9;8.64857239E8;5.91095764E8;5.91598022E8;	999.0;656.65;246.22;197.98;155.19;92.69;76.3;63.11;57.01;56.98;44.07;34.96;28.91;22.79;16.27;16.04;12.66;12.3;11.3;11.1;10.92;6.62;	576.127			108929	80387.9	85324.5	126781	4	22243.9	28773	36884.5	3	16.733	16.2947	16.3807	16.952	14.4411	14.8124	15.1707	3.42506	1.77613	0.000891175	0.00173018
600	28	20.6351	6.52132751E8;6.52634033E8;8.6519635E8;6.53135437E8;9.40195313E8;5.92103394E8;8.66200317E8;6.53636841E8;7.36134888E8;9.41699768E8;8.80167664E8;7.37138306E8;5.91095642E8;1.061883423E9;9.60543579E8;2.89035187E8;6.63122803E8;3.3402832E8;6.63624634E8;5.93608032E8;6.71121094E8;7.37639526E8;1.062552979E9;8.24501404E8;3.91160583E8;1.202921265E9;1.3072771E9;8.14654114E8;	999.0;709.89;367.89;303.42;218.26;126.23;108.33;88.38;59.66;53.12;46.87;22.03;22.01;15.18;14.9;14.39;13.26;10.85;9.13;7.41;6.87;6.57;5.68;5.52;5.35;5.26;5.25;4.48;	652.133			1.11038e+06	949271	921300	1.18955e+06	4	217456	299963	411180	3	20.0826	19.8565	19.8133	20.182	17.7304	18.1944	18.6494	3.36838	1.75206	0.000755394	0.00151842
996	2	31.3716	1.160230469E9;1.017202576E9;	999.0;437.63;	1160.23			4051.71	3812.09	2873.43	6431.05	4	1119.91	1270.84	1482.69	0	11.9843	11.8964	11.4886	12.6508	10.1292	10.3116	10.534	3.32423	1.73302	0.00255669	0.00405403
298	17	12.3556	1.153260498E9;5.76628906E8;1.154264771E9;1.155266357E9;5.77631287E8;1.156269165E9;1.033203369E9;5.83116638E8;1.034206421E9;1.243256836E9;5.94616821E8;1.244259033E9;1.189237183E9;7.27650146E8;5.95113525E8;5.00605316E8;1.035209351E9;	999.0;793.14;642.74;218.88;75.54;56.45;53.95;47.65;29.89;28.36;27.13;16.72;12.64;12.04;11.92;10.06;9.05;	1153.26			931502	661961	640942	927704	4	175828	219166	319486	3	19.8292	19.3364	19.2898	19.8233	17.4238	17.7417	18.2854	3.31931	1.73088	0.0013864	0.00243078
505	27	18.3284	6.52132813E8;6.52634033E8;8.64691589E8;6.53135559E8;4.5720752E8;8.66200378E8;1.009224854E9;6.00101196E8;6.68629028E8;5.84626099E8;4.58211029E8;8.05164307E8;6.00602905E8;4.09059509E8;1.092225586E9;1.01022821E9;7.391474E8;8.69841187E8;1.297290039E9;1.29779248E9;7.39647156E8;6.70622498E8;6.61634583E8;6.01104431E8;1.236259521E9;6.45138367E8;1.236734985E9;	999.0;715.82;485.17;295.2;273.91;258.6;195.33;61.04;59.72;59.09;53.4;45.1;39.45;36.93;32.68;31.34;29.05;26.96;21.69;20.69;16.84;13.33;13.23;11.78;11.16;10.21;9.02;	652.133			743872	611093	597715	801557	4	154439	190789	280586	3	19.5047	19.221	19.1891	19.6124	17.2367	17.5416	18.0981	3.30079	1.72281	0.000815237	0.00160351
481	40	17.6216	7.20159302E8;7.20660583E8;8.64189331E8;8.64691528E8;7.96164063E8;7.96665222E8;9.4069635E8;9.40195435E8;7.97167297E8;7.97668274E8;9.48175659E8;8.04662476E8;1.016702087E9;7.44634033E8;8.81191833E8;8.63684082E8;8.12158325E8;4.78154144E8;1.160229004E9;6.6163446E8;1.228760498E9;9.14858459E8;7.95156189E8;9.39689453E8;1.09272644E9;9.1519342E8;8.18837524E8;9.47685974E8;1.024197021E9;9.09187195E8;8.741761…	999.0;809.94;531.11;483.97;397.47;349.42;208.32;198.28;169.33;59.75;52.71;49.89;41.51;25.12;24.94;24.6;21.98;20.97;16.51;15.11;12.76;12.75;12.26;12.15;11.73;10.34;9.0;8.62;8.55;8.55;8.3;8.18;7.66;7.58;7.27;6.51;6.13;5.93;5.9;5.71;	720.159			1.97558e+06	1.67001e+06	1.5996e+06	2.05444e+06	4	436575	522915	724573	3	20.9138	20.6714	20.6093	20.9703	18.7359	18.9962	19.4668	3.2509	1.70084	0.00041154	0.000957854
443	20	16.5125	1.017207214E9;5.08101044E8;1.018211365E9;9.11203125E8;1.008221252E9;7.21161438E8;5.0860257E8;9.12206909E8;1.019214539E9;5.09103943E8;2.06082123E8;9.13208984E8;3.89181641E8;1.084728516E9;1.020217102E9;6.70121033E8;1.015192932E9;8.83209167E8;6.97129944E8;1.024707886E9;	999.0;694.25;511.58;501.79;408.12;384.97;377.91;232.4;164.47;110.45;79.99;66.85;59.34;48.56;42.84;38.93;28.95;26.26;21.37;16.1;	1017.21			712177	601805	574974	655072	4	144426	186871	257737	3	19.4419	19.1989	19.1331	19.3213	17.14	17.5117	17.9755	3.23924	1.69565	0.00050714	0.00110296
304	21	12.6873	8.65197388E8;4.61166199E8;8.66200378E8;8.67203491E8;4.621698E8;8.81192017E8;5.0515625E8;8.82195618E8;8.68206909E8;8.79176392E8;8.80182007E8;9.01173767E8;1.79071243E8;9.12206238E8;8.98190796E8;9.02177307E8;9.57198425E8;2.87055908E8;9.33184631E8;8.80686035E8;7.29660583E8;	999.0;524.18;485.15;141.97;112.5;71.08;32.81;31.41;27.71;16.72;14.72;13.94;9.76;6.61;6.56;6.25;4.91;4.67;4.3;4.13;3.13;	865.197	Procyanidin trimer (Pentahydroxyflavan trimer)	flavan-3-ols	146355	99712	126599	133358	4	27618.9	39019.7	51217.2	3	17.1591	16.6055	16.9499	17.0249	14.7534	15.2519	15.6443	3.22019	1.68715	0.0011304	0.00206376
704	35	23.2814	7.29144775E8;6.5363678E8;7.30148743E8;1.30627417E9;8.80668152E8;7.31151978E8;6.59121399E8;5.76109131E8;6.59622925E8;1.085229858E9;1.152252441E9;6.63624878E8;6.71120422E8;1.017706665E9;6.71620789E8;9.56172546E8;5.76628723E8;1.062218872E9;1.0612146E9;5.77113586E8;6.68126709E8;6.68628601E8;6.86125671E8;8.19140442E8;8.64857117E8;1.25392627E9;6.836297E8;7.75151001E8;6.72121704E8;1.100202026E9;1.163224…	999.0;476.27;358.89;116.8;99.68;80.25;58.39;47.88;47.11;43.84;41.49;38.32;36.19;34.29;24.49;20.08;19.36;17.77;17.69;15.63;13.14;12.84;11.97;11.24;11.19;10.24;9.33;9.09;9.03;7.95;7.49;6.19;5.4;4.73;4.57;	729.145	Procyanidin conjugate	flavan-3-ols	720003	629137	527745	866378	4	167253	193624	282946	3	19.4576	19.263	19.0095	19.7246	17.3517	17.5629	18.1102	3.19567	1.67612	0.00129979	0.0023198
763	37	24.562	8.0414325E8;8.05145935E8;7.29140869E8;9.20176575E8;8.64188904E8;1.010879395E9;8.80667542E8;8.05648193E8;1.228758789E9;6.601297E8;7.20660217E8;7.27801697E8;1.015862E9;1.153256714E9;1.236735718E9;8.70510498E8;1.112887207E9;1.208239868E9;9.56675781E8;9.56173523E8;9.26165161E8;1.254260498E9;9.59874939E8;1.15375769E9;1.162890259E9;1.30576709E9;9.63699219E8;9.58684753E8;9.58182922E8;8.79826721E8;1.1178…	999.0;372.27;316.99;239.26;163.35;161.44;146.54;132.65;120.49;106.39;101.17;99.13;97.48;97.34;85.09;84.89;67.52;56.98;55.3;52.46;49.42;47.91;41.92;40.82;37.96;37.03;32.73;32.33;27.34;26.64;24.02;22.35;21.71;20.79;16.78;16.72;15.38;	804.143			411242	340556	260857	424816	4	87170.4	102031	149823	3	18.6496	18.3775	17.9929	18.6965	16.4116	16.6386	17.1929	3.18002	1.66903	0.00162617	0.00276589
586	33	20.3108	1.01720697E9;1.018211182E9;7.20660217E8;8.64189209E8;1.019214478E9;7.21663269E8;8.73172546E8;6.68109375E8;1.063213013E9;8.18503235E8;6.68610779E8;1.020216492E9;1.064216675E9;8.19506348E8;1.05318457E9;6.69112061E8;5.09103973E8;1.007715393E9;2.87055847E8;1.033200439E9;1.065219604E9;1.031187256E9;8.74504456E8;1.169237305E9;8.4116156E8;7.39147339E8;9.25845825E8;9.09688965E8;8.56192444E8;1.237738159E9…	999.0;549.92;531.53;390.63;176.58;77.54;72.14;60.19;49.89;48.22;43.61;42.07;28.04;24.13;22.54;18.6;14.73;13.36;11.44;9.35;8.66;8.47;8.42;8.03;7.95;7.44;6.9;6.47;6.19;6.19;5.44;5.27;4.66;	1017.21			447153	364513	374412	466647	4	105847	123308	168114	3	18.7704	18.4756	18.5143	18.832	16.6916	16.9119	17.3591	3.12017	1.64162	0.000372294	0.000905366
625	46	21.3991	8.81156189E8;8.82159851E8;8.83161377E8;4.40074524E8;1.008722839E9;6.60129517E8;8.84164429E8;4.40576324E8;9.17132874E8;5.08101044E8;5.08602539E8;9.71151672E8;9.18136536E8;9.49180359E8;1.229261841E9;9.27161316E8;9.651922E8;1.025192871E9;1.061883301E9;1.010544434E9;9.1912738E8;4.41078308E8;9.72154236E8;9.44151794E8;9.28164795E8;1.30426062E9;1.236734253E9;9.56679199E8;8.12153931E8;5.09103882E8;1.1687…	999.0;482.67;147.8;66.6;60.37;31.31;30.0;28.89;28.6;26.95;14.5;14.32;13.08;13.04;12.11;11.71;8.84;8.56;8.06;7.27;7.24;7.1;6.71;5.95;5.74;5.61;5.33;5.09;4.88;4.68;4.53;4.45;4.21;3.73;3.48;3.44;3.41;3.37;3.18;3.07;2.47;2.47;2.34;2.25;2.17;2.13;	881.156			3.03359e+06	2.75668e+06	2.50213e+06	3.28355e+06	4	696121	831891	1.25686e+06	3	21.5326	21.3945	21.2547	21.6468	19.409	19.666	20.2614	3.11754	1.64041	0.000817871	0.00160351
117	3	4.01805	1.47029831E8;1.48033096E8;2.150047E8;	999.0;44.59;41.81;	147.03			178226	65772.4	73293.2	68726.2	4	1460.67	1313.37	90136.4	1	17.4434	16.0052	16.1614	16.0686	10.5124	10.3591	16.4598	3.11605	1.63972	0.0697784	0.0833988
201	6	8.92188	8.65197266E8;8.662005E8;7.20660278E8;8.67203735E8;9.55192688E8;3.07175903E8;	999.0;463.83;213.59;121.35;67.27;34.99;	865.197	Procyanidin trimer (Pentahydroxyflavan trimer)	flavan-3-ols	218863	182914	155470	194330	4	50058.8	60133.6	71883.8	3	17.7397	17.4808	17.2463	17.5682	15.6113	15.8759	16.1334	3.09586	1.63034	0.000237118	0.000650848
186	5	8.09448	5.94132813E8;5.95135498E8;3.05066437E8;3.51071777E8;6.07108582E8;	999.0;188.67;81.76;51.54;34.9;	594.133	unknown		13387.5	9874.85	10812.4	11501.4	4	3398.33	4038.63	4511.89	3	13.7086	13.2695	13.4004	13.4895	11.7306	11.9796	12.1395	2.86071	1.51637	0.000150789	0.00047255
403	38	15.4301	5.77134644E8;5.78138245E8;6.67130005E8;7.97167603E8;6.13111023E8;4.2508786E8;6.68133301E8;6.4013031E8;1.009225586E9;5.91113647E8;6.14114624E8;9.40697266E8;6.15108582E8;8.7218634E8;5.84625732E8;1.153762817E9;8.81192322E8;6.45122131E8;4.51103546E8;6.62151001E8;4.26090759E8;6.91127625E8;6.41133606E8;7.36152893E8;6.78145752E8;1.155273071E9;6.69135986E8;7.98169983E8;4.07076996E8;6.16111572E8;1.1527556…	999.0;321.52;52.03;31.26;29.08;23.76;15.69;13.8;10.08;8.58;8.4;8.21;8.06;7.88;7.41;6.6;6.31;5.86;5.33;4.69;4.57;4.25;4.09;3.67;3.42;3.41;2.96;2.87;2.66;2.35;2.33;2.24;2.17;1.9;1.65;1.49;1.14;1.12;	577.135	Procyanidin dimer	flavan-3-ols	4.11288e+06	3.20651e+06	3.1593e+06	4.45475e+06	4	1.06085e+06	1.28849e+06	1.58732e+06	3	21.9717	21.6126	21.5912	22.0869	20.0168	20.2972	20.5982	2.84507	1.50846	0.000713805	0.0014569
363	20	14.2904	5.76127075E8;1.154265015E9;8.81191895E8;4.49108643E8;6.53135437E8;1.155266846E9;1.020217224E9;4.95114136E8;9.13145691E8;7.97668335E8;1.016199524E9;1.153762329E9;1.009729492E9;1.085231934E9;9.50211548E8;8.05667236E8;5.39103943E8;8.12158569E8;9.14148865E8;9.09187134E8;	999.0;262.68;161.39;156.57;110.49;90.96;53.52;50.17;32.93;29.61;25.87;24.81;23.13;17.4;16.86;15.71;14.47;14.41;14.37;13.08;	576.127			255849	188390	194488	288937	4	66815.7	80510	102454	3	17.9649	17.5234	17.5693	18.1404	16.0279	16.2969	16.6446	2.78545	1.47791	0.00143511	0.00247262
607	29	20.706	5.85109375E8;7.96665222E8;1.017204285E9;9.48680054E8;7.36636902E8;6.60129639E8;9.15192688E8;1.305268677E9;1.169719727E9;9.49179565E8;1.093207275E9;1.172227661E9;9.15527466E8;5.08082916E8;5.91597656E8;5.09103973E8;6.18099792E8;6.0010083E8;1.296785767E9;6.0359375E8;9.65192078E8;6.18601501E8;8.81671204E8;4.99077454E8;5.96100037E8;6.26614563E8;4.23071869E8;4.99578979E8;8.82679565E8;	999.0;334.82;120.7;104.06;84.17;63.05;47.49;45.18;36.77;33.11;29.69;29.6;29.35;28.02;25.66;23.26;21.88;21.72;21.2;20.91;18.15;15.01;14.34;13.6;13.04;9.17;7.85;7.04;6.25;	585.109			390010	318838	303058	443926	4	103870	122022	170000	3	18.5732	18.2825	18.2092	18.76	16.6644	16.8968	17.3752	2.758	1.46362	0.00140131	0.00243546
433	7	16.2464	3.89123871E8;6.59161072E8;6.14159058E8;4.35129242E8;6.60164368E8;3.90127167E8;2.69081665E8;	999.0;675.3;401.44;369.83;219.38;199.94;138.24;	389.124			10833.4	6438.28	7056.68	10825.4	4	1406.71	2481.51	5784.26	1	13.4032	12.6525	12.7848	13.4021	10.4581	11.277	12.4979	2.72581	1.44668	0.0299457	0.0382
450	34	16.715	5.7612677E8;5.76628906E8;1.153260254E9;5.77130432E8;1.154264893E9;5.7763147E8;1.155266479E9;8.72672363E8;8.72169617E8;5.75119141E8;8.73173035E8;1.153761475E9;1.016199402E9;5.83116699E8;1.156269165E9;5.00103485E8;5.83618469E8;5.94617065E8;8.82195435E8;8.73674255E8;5.00605408E8;7.36152893E8;1.085231079E9;1.230269775E9;5.95113892E8;5.87117676E8;1.017707458E9;5.92623413E8;5.99129517E8;1.297793701E9;1…	999.0;649.29;302.24;265.78;190.4;67.19;62.97;53.99;49.04;37.43;29.15;21.95;18.82;18.5;16.18;16.02;14.22;13.51;13.33;8.96;8.59;8.5;8.47;6.1;6.04;5.9;5.61;4.99;4.47;4.23;3.41;2.78;2.58;1.94;	576.127			3.75806e+06	3.25387e+06	3.03472e+06	3.89408e+06	4	983144	1.23626e+06	1.62462e+06	3	21.8416	21.6337	21.5331	21.8929	19.907	20.2376	20.6317	2.71995	1.44358	0.000776552	0.00154941
240	4	10.4314	2.99076935E8;3.00080383E8;1.37024414E8;3.89072113E8;	999.0;116.34;83.0;34.81;	299.077	Hydroxybenzoic acid hexoside	phenolics	50282.4	45666.6	40341.8	229426	4	36669.2	22023	43511.1	3	15.6178	15.4789	15.3	17.8077	15.1623	14.4267	15.4091	2.68375	1.42425	0.214239	0.237513
300	12	12.5189	3.29087799E8;3.75092773E8;5.84124634E8;5.83618347E8;3.92082947E8;3.30090851E8;8.72688416E8;1.009730408E9;5.8512677E8;1.009229187E9;8.73190613E8;1.010232544E9;	999.0;429.88;323.0;170.71;123.37;113.08;99.09;79.21;72.25;58.97;57.52;45.64;	329.088			166115	120812	124111	171391	4	46223.9	47469.7	70418.8	3	17.3418	16.8824	16.9213	17.3869	15.4963	15.5347	16.1037	2.66172	1.41236	0.00156535	0.00267386
310	9	12.8189	5.91098816E8;1.1905027E8;5.92102173E8;6.13080688E8;4.25166168E8;5.9310437E8;1.2005365E8;6.15056763E8;1.30998627E8;	999.0;393.2;255.93;70.23;68.1;40.17;26.11;24.39;19.05;	591.099			17334.9	10654.8	11192	12250	4	3622.42	3926.36	7046.85	3	14.0814	13.3792	13.4502	13.5805	11.8227	11.939	12.7828	2.64283	1.40208	0.00596775	0.00860567
493	54	18.0055	1.017207886E9;1.018211487E9;6.23140625E8;1.307287354E9;1.308290649E9;1.019214783E9;6.24144104E8;7.7715686E8;1.094723145E9;8.14161926E8;1.094220947E9;7.68121582E8;7.45140625E8;6.68134033E8;8.04160767E8;1.095224731E9;4.41082489E8;2.87055908E8;7.44128906E8;4.07076843E8;8.74180298E8;5.59124695E8;1.229767212E9;1.238754883E9;1.086237671E9;4.26090851E8;1.018718201E9;1.23027063E9;1.020217712E9;7.98136536…	999.0;557.8;419.0;278.83;193.47;185.69;127.94;121.59;121.44;115.23;104.43;103.27;99.74;91.73;85.91;79.25;75.09;73.99;58.57;55.45;53.88;53.82;42.59;41.12;39.73;38.57;37.35;35.53;34.14;33.51;33.16;32.69;31.0;28.78;27.83;27.69;25.35;25.23;23.83;22.96;20.92;19.48;17.55;17.23;15.83;15.53;15.4;15.17;14.78;14.63;12.75;10.25;9.69;9.4;	1017.21			759414	641959	600040	726622	4	204313	261192	346819	3	19.5345	19.2921	19.1947	19.4708	17.6404	17.9948	18.4038	2.51873	1.3327	0.00121467	0.00219681
285	7	11.972	1.63040039E8;3.61069275E8;4.1508786E8;3.72101379E8;6.51192505E8;1.19050255E8;3.93081421E8;	999.0;155.71;145.4;98.91;68.02;64.98;53.98;	415.088	coumaroyl conjugate	phenolics	1484.67	1472.37	2526.14	7156.2	2	1305.35	1180.87	1437.24	0	10.5359	10.5239	11.3027	12.805	10.3502	10.2056	10.4891	2.41611	1.27269	0.199323	0.222215
289	16	12.4103	8.65197937E8;8.66200562E8;8.67203552E8;9.55192383E8;8.68206909E8;9.56195984E8;8.64189514E8;9.01173462E8;8.63183228E8;8.79176147E8;9.02177002E8;9.03168213E8;9.28192871E8;8.87179077E8;9.33184753E8;9.29196045E8;	999.0;487.1;150.97;46.53;30.39;22.1;20.92;19.54;19.15;15.72;8.06;4.54;3.51;2.89;1.55;1.54;	865.198	Procyanidin trimer (Pentahydroxyflavan trimer)	flavan-3-ols	536563	399666	353396	528080	4	134867	171612	261252	3	19.0334	18.6084	18.4309	19.0104	17.0412	17.3888	17.9951	2.40127	1.2638	0.00684773	0.00963038
456	7	16.8079	4.65103668E8;4.66106903E8;5.55098877E8;5.01080322E8;5.97218262E8;5.28099121E8;5.11109192E8;	999.0;217.09;49.39;33.39;31.65;25.98;19.74;	465.104	Dihydroquercetin-hexoside	flavanonols	37065.9	17960	29270.4	28371.4	4	9830.92	12108.4	13608.6	3	15.1778	14.1325	14.8372	14.7921	13.2631	13.5637	13.7322	2.3771	1.2492	0.00774189	0.0107361
876	9	27.4841	3.89123657E8;4.35129181E8;2.27071152E8;3.90127197E8;4.2510083E8;4.52119385E8;2.28074509E8;4.27097961E8;4.26104095E8;	999.0;396.59;247.98;212.87;101.68;42.6;35.45;26.75;17.71;	389.124	Piceid (resveratrol-glucoside)	stilbenes	11551.9	27717.8	10480.5	14497.7	4	6544.62	7563.7	7587.92	3	13.4958	14.7585	13.3554	13.8235	12.6761	12.8849	12.8895	2.22093	1.15117	0.040103	0.0498781
250	45	10.801	5.77134766E8;5.78138245E8;5.79140686E8;1.155276733E9;6.67130066E8;1.156281128E9;4.25087891E8;6.68133179E8;1.157283936E9;6.13110901E8;4.26091003E8;4.07077026E8;6.4013031E8;5.91113403E8;4.63088165E8;4.51103577E8;6.78145874E8;6.14114624E8;1.158286865E9;6.09124817E8;6.45122192E8;6.15108398E8;6.41133667E8;4.08080414E8;5.58117371E8;6.46125366E8;6.16111267E8;7.11156311E8;6.10127869E8;6.63154419E8;7.4514…	999.0;321.66;72.83;71.77;70.97;44.48;38.86;22.27;14.89;13.11;8.06;7.25;6.63;6.09;5.5;4.76;4.39;3.93;3.87;3.65;3.64;3.62;1.85;1.43;1.35;1.2;1.1;1.09;1.08;1.01;1.0;0.99;0.9;0.85;0.8;0.79;0.78;0.52;0.52;0.45;0.45;0.43;0.4;0.39;0.34;	577.135	Procyanidin dimer (Pentahydroxyflavan dimer)	flavan-3-ols	1.6725e+07	1.38168e+07	1.37351e+07	1.71536e+07	4	5.60737e+06	7.02735e+06	8.48594e+06	3	23.9955	23.7199	23.7114	24.032	22.4189	22.7445	23.0166	2.18141	1.12526	0.00135398	0.00238444
881	19	27.6191	4.33113525E8;4.34117188E8;4.7911908E8;4.69090393E8;4.96109375E8;5.01101074E8;8.67234375E8;4.80122375E8;4.71087402E8;5.23109009E8;1.80006317E8;4.70093811E8;2.69045349E8;8.68237793E8;4.97112854E8;2.86048065E8;5.02104401E8;5.47106506E8;5.18130005E8;	999.0;225.37;38.93;25.47;22.72;13.44;8.66;7.26;7.2;7.05;6.69;4.79;4.52;4.22;4.06;3.89;3.41;3.06;2.8;	433.114	4',5,7-Trihydroxyflavanone, Glucopyranoside	flavonoids	184858	91605.4	195267	129808	4	60174.7	68703.4	79103.2	3	17.4961	16.4831	17.5751	16.986	15.8769	16.0681	16.2714	2.1692	1.11717	0.019731	0.025832
1063	2	36.7411	4.93228485E8;4.47222992E8;	999.0;71.02;	493.228			19561.3	8264.23	16337	10722.7	4	5609.36	4656.94	9585.72	3	14.2557	13.0127	13.9959	13.3884	12.4536	12.1852	13.2267	2.07354	1.05209	0.0577558	0.0698688
497	7	18.1419	3.33025208E8;1.306276611E9;8.18502991E8;2.89035248E8;1.007715393E9;3.34028351E8;5.8512677E8;	999.0;319.76;313.81;299.41;121.73;114.25;90.61;	333.025			74569.2	49286.4	62310.7	82985.6	4	27482.2	34195.3	37767.5	3	16.1863	15.5889	15.9272	16.3406	14.7462	15.0615	15.2049	2.0299	1.02141	0.00658006	0.0093198
3	110	1.80402	1.28960312E8;2.96881836E8;3.80843719E8;4.6480484E8;5.48765991E8;6.32726807E8;2.98879974E8;1.30957596E8;7.1668866E8;3.82841766E8;8.00649536E8;4.66802856E8;5.50763794E8;6.3472522E8;8.84610718E8;7.18687256E8;8.02648376E8;8.86609497E8;2.14918976E8;3.78828094E8;9.68572693E8;9.7057074E8;4.62789215E8;2.94866455E8;1.052534546E9;1.054532227E9;5.46750366E8;2.97885468E8;3.81846588E8;8.01650818E8;8.85612915E…	999.0;372.88;269.69;175.0;138.13;99.2;80.72;79.08;77.17;74.33;59.84;59.16;56.15;45.71;42.49;41.76;38.62;31.5;27.51;24.95;24.2;20.29;16.62;14.59;13.89;13.23;13.2;12.46;11.75;11.56;9.64;9.59;9.56;9.23;8.88;8.63;8.31;8.28;8.22;8.04;8.02;7.97;7.85;7.5;7.39;6.92;6.85;6.52;6.22;6.13;6.04;5.8;5.69;5.6;5.29;4.91;4.9;4.68;4.39;4.35;4.17;3.98;3.95;3.79;3.77;3.7;3.48;3.44;3.3;3.28;3.15;3.1;2.99;2.79;2.76;2.…	128.96			8.19929e+06	6.97538e+06	7.39293e+06	7.60013e+06	4	3.081e+06	3.79379e+06	4.33519e+06	3	22.9671	22.7338	22.8177	22.8576	21.555	21.8552	22.0477	2.01836	1.01318	0.000586225	0.00123448
1033	2	34.9294	5.31179993E8;5.11254242E8;	999.0;497.1;	531.18			12520.5	11402	12114.9	14829.2	4	5529	6648.52	6827.48	3	13.612	13.477	13.5645	13.8562	12.4328	12.6988	12.7371	2.00736	1.0053	0.000484032	0.00107066
430	27	16.1001	5.21202759E8;7.21161499E8;5.67208191E8;7.31151855E8;5.22205872E8;7.28657593E8;5.68211304E8;8.72684937E8;7.19150757E8;3.59149628E8;1.084729004E9;6.11197449E8;7.22164673E8;5.57179565E8;7.38146301E8;5.23208862E8;7.38648315E8;2.87055878E8;7.92140991E8;5.69214111E8;7.97132996E8;1.152755127E9;7.65657837E8;7.46143494E8;5.94616943E8;5.5917627E8;6.12201111E8;	999.0;707.09;636.01;380.5;257.06;174.42;167.19;100.73;66.32;65.42;64.25;57.58;56.88;56.81;37.7;30.34;29.59;29.2;27.09;23.19;22.08;21.16;18.38;18.27;17.33;15.78;13.66;	521.203			991814	801894	887408	936681	4	383913	400823	571274	3	19.9197	19.6131	19.7592	19.8372	18.5504	18.6126	19.1238	2.00098	1.00071	0.00186874	0.00311196
1022	4	33.6916	2.63128632E8;1.53091873E8;2.64131805E8;3.09133881E8;	999.0;143.08;137.23;73.65;	263.129			85250.7	78477.9	56409.7	46838.7	4	32775.3	28022.1	41357.7	3	16.3794	16.26	15.7837	15.5154	15.0003	14.7743	15.3359	1.96008	0.970916	0.0185012	0.0243019
470	35	17.3113	7.2914563E8;7.30148682E8;7.31151733E8;8.19140686E8;7.65121643E8;8.20144531E8;7.66125305E8;7.92140869E8;5.77098511E8;1.152754883E9;7.67117554E8;8.72678223E8;8.6569458E8;1.085734497E9;1.085231812E9;7.51126587E8;7.61134583E8;7.93144592E8;7.45140503E8;8.21146179E8;7.97132996E8;4.07076843E8;1.22976709E9;8.30156738E8;5.83116699E8;7.46143188E8;1.092727539E9;5.59087952E8;8.73682617E8;1.086739746E9;7.5213…	999.0;395.54;109.55;28.71;26.71;11.1;10.09;8.67;8.43;7.96;7.85;6.33;5.94;5.88;5.53;4.93;3.38;3.06;3.05;2.91;2.6;2.54;2.45;2.08;1.95;1.8;1.79;1.77;1.6;1.56;1.49;1.39;1.36;1.01;0.79;	729.146	Procyanidin conjugate	flavan-3-ols	6.16945e+06	5.34921e+06	5.18432e+06	5.99447e+06	4	2.29975e+06	2.90818e+06	3.75261e+06	3	22.5567	22.3509	22.3057	22.5152	21.133	21.4717	21.8395	1.89978	0.925836	0.00368286	0.00557331
222	32	9.89216	5.77134644E8;5.78138245E8;6.67129883E8;5.79140747E8;1.155276489E9;6.68133179E8;6.13110901E8;4.25087891E8;1.15628125E9;5.91113464E8;6.14114624E8;6.40130249E8;1.157283691E9;6.62151184E8;6.69136353E8;6.78145752E8;4.51103516E8;4.26090851E8;4.07076782E8;2.87055939E8;5.92118286E8;6.63154053E8;1.171271362E9;1.158286133E9;7.1115625E8;6.46125366E8;6.92130676E8;6.10127502E8;6.22127502E8;1.61024338E8;4.5210…	999.0;321.38;92.55;72.69;32.09;31.03;28.54;22.68;19.3;13.29;8.25;8.07;6.83;6.61;5.88;5.73;4.72;4.41;4.34;4.25;2.74;2.15;1.98;1.84;1.56;1.28;1.21;1.05;0.91;0.89;0.83;0.63;	577.135	Procyanidin B1 (pentahydroxy dimer)	flavan-3-ols	9.54295e+06	7.01141e+06	6.74435e+06	8.39465e+06	4	3.12809e+06	3.81691e+06	5.59069e+06	3	23.186	22.7413	22.6852	23.001	21.5769	21.864	22.4146	1.89619	0.923102	0.0120962	0.0163196
438	33	16.3688	3.2908783E8;6.52132751E8;6.52634094E8;6.53135376E8;3.30090637E8;3.75092834E8;1.009225769E9;1.67034882E8;3.92083038E8;6.53636841E8;4.19082611E8;9.40696472E8;8.04160828E8;3.65064423E8;8.04662903E8;1.305271484E9;6.60129395E8;6.68126648E8;1.306274292E9;6.68628784E8;5.8521875E8;3.76096252E8;6.5918219E8;3.67061157E8;2.09045456E8;1.307278076E9;3.93086426E8;6.69130554E8;6.63122864E8;4.20086273E8;1.680382…	999.0;669.68;484.4;207.08;144.34;135.92;92.55;81.94;59.69;58.48;51.76;46.57;43.08;41.83;37.97;30.63;25.96;23.82;22.51;18.27;17.97;16.9;11.39;10.78;8.31;7.38;7.09;6.42;6.08;5.87;5.23;4.92;4.08;	329.088			2.32796e+06	1.81258e+06	1.81734e+06	2.54461e+06	4	835704	1.05824e+06	1.53407e+06	3	21.1506	20.7896	20.7934	21.279	19.6726	20.0132	20.5489	1.86022	0.895473	0.016172	0.0214548
645	3	21.7619	5.10226898E8;4.63218109E8;4.99239349E8;	999.0;923.71;653.37;	510.227			5877.93	3205.36	4746.57	2907.03	4	1009.06	2838.41	3194.88	2	12.5211	11.6463	12.2127	11.5053	9.97879	11.4709	11.6415	1.78246	0.833866	0.132698	0.152201
526	34	18.8906	7.20158264E8;7.20660278E8;7.21161377E8;7.21663513E8;1.033202759E9;1.034206177E9;7.28656555E8;8.12141235E8;8.12642944E8;8.68205505E8;7.22164368E8;8.13143799E8;2.61134064E8;9.15527649E8;6.44134827E8;8.80671875E8;9.02177734E8;7.31149414E8;1.155266846E9;6.5962384E8;8.88665771E8;1.154765381E9;1.298295654E9;8.13645447E8;8.19171814E8;9.20845032E8;1.107570923E9;1.032193726E9;8.89167236E8;8.2015509E8;8.20…	999.0;811.94;387.59;129.75;111.05;60.06;46.39;46.24;44.22;39.29;31.24;22.71;18.14;17.93;16.47;16.46;12.96;12.78;9.11;8.43;7.91;7.89;7.67;7.46;6.59;6.1;5.2;5.08;4.5;4.21;3.92;3.88;3.62;2.83;	720.158			1.60376e+06	1.29868e+06	1.32162e+06	1.70951e+06	4	599966	739822	1.16079e+06	3	20.613	20.3086	20.3339	20.7052	19.1945	19.4968	20.1467	1.77966	0.831603	0.020584	0.0267727
648	35	22.0337	4.41082336E8;4.42085938E8;8.83171936E8;8.8417572E8;4.87087921E8;4.43088043E8;4.77059052E8;5.31078064E8;2.89071533E8;8.85177673E8;5.04078125E8;4.88091492E8;4.79056549E8;5.32081238E8;8.86180542E8;5.05081818E8;5.26098877E8;2.90074982E8;5.42093811E8;3.03050903E8;4.80059509E8;4.55061127E8;4.89093811E8;8.97151062E8;3.31045776E8;9.05153625E8;1.161738647E9;1.321267822E9;1.230268188E9;1.086235474E9;1.1622…	999.0;234.07;186.11;89.33;76.55;41.48;36.72;28.94;26.76;25.49;22.99;18.12;9.97;6.55;5.0;4.38;3.72;3.55;2.86;2.41;2.16;1.88;1.41;0.79;0.67;0.64;0.63;0.6;0.59;0.55;0.5;0.46;0.45;0.43;0.38;	441.082	(-)-Epicatechin 3-O-gallate	flavan-3-ols	1.67014e+07	1.46774e+07	1.55268e+07	1.74904e+07	4	7.21685e+06	1.00424e+07	1.10537e+07	3	23.9935	23.8071	23.8883	24.0601	22.7829	23.2596	23.398	1.70583	0.770471	0.00549704	0.00795571
175	7	7.44558	6.16108337E8;3.25150024E8;6.17112122E8;3.47097839E8;3.74117096E8;4.63109192E8;5.05156006E8;	999.0;198.31;185.32;132.03;117.91;115.73;88.67;	616.108			5661.07	1014.17	1466.5	3463.4	2	1344.67	1100.68	2664.08	1	12.4669	9.98609	10.5182	11.758	10.393	10.1042	11.3794	1.70349	0.768492	0.488107	0.509886
156	3	6.24314	2.18103195E8;2.19106506E8;1.61081757E8;	999.0;74.78;47.17;	218.103			115154	93386.9	91921.7	142001	4	56725.4	65986.4	72473.8	3	16.8132	16.5109	16.4881	17.1155	15.7917	16.0099	16.1452	1.70016	0.765673	0.0120478	0.0163097
1053	2	36.1906	4.91285492E8;4.92289063E8;	999.0;247.7;	491.285	unknown		280563	199477	318472	264969	4	148262	157642	164025	3	18.098	17.6059	18.2808	18.0155	17.1778	17.2663	17.3236	1.6973	0.763242	0.00760046	0.0105769
163	8	6.68385	3.15071899E8;3.16074951E8;4.05066956E8;6.21145508E8;1.52011383E8;6.31151367E8;6.22149353E8;3.83059143E8;	999.0;135.07;51.68;38.92;23.36;16.89;10.41;8.14;	315.072			112237	178643	80149.5	696614	4	194264	101990	177126	3	16.7762	17.4467	16.2904	19.41	17.5677	16.6381	17.4344	1.69152	0.758321	0.764805	0.778497
872	22	27.479	7.29144897E8;7.30148682E8;7.3115155E8;1.160733154E9;1.092203735E9;9.14858704E8;1.016867126E9;9.70845703E8;1.228758545E9;9.14523926E8;9.71514954E8;1.093709961E9;1.15757019E9;1.304595459E9;1.117869751E9;1.258577026E9;1.34961145E9;1.303926392E9;1.10790332E9;5.85610413E8;1.056231079E9;1.230263794E9;	999.0;401.46;96.5;53.47;34.59;26.1;25.64;22.73;21.13;17.82;14.03;13.54;13.48;9.77;6.98;4.47;3.85;3.81;3.69;3.64;2.61;1.86;	729.145	Procyanidin conjugate	flavan-3-ols	1.69591e+06	1.48397e+06	1.46157e+06	1.92489e+06	4	690219	1.00317e+06	1.29008e+06	3	20.6936	20.501	20.4791	20.8763	19.3967	19.9361	20.299	1.65068	0.723061	0.0269189	0.0347848
359	2	14.2595	3.55103485E8;3.56106293E8;	999.0;148.06;	355.103	feruloyl-hexoside	phenolics	71981.5	32456.3	65346.1	144832	4	26462.2	58611.2	63291.1	3	16.1353	14.9862	15.9958	17.144	14.6916	15.8389	15.9497	1.59042	0.669409	0.399496	0.420633
224	3	10.0001	4.13166168E8;3.67160583E8;1.65040436E8;	999.0;329.58;114.59;	413.166			5528.01	1245.17	3937.21	3092.1	3	1393.41	1096.37	4181.8	1	12.4325	10.2821	11.943	11.5944	10.4444	10.0985	12.0299	1.55164	0.633792	0.382825	0.406305
672	2	22.6191	4.63087952E8;4.64091553E8;	999.0;220.24;	463.088	Quercetin-hexoside	flavonols	134056	132324	132595	177714	4	74722.5	104158	118276	3	17.0325	17.0137	17.0167	17.4392	16.1893	16.6684	16.8518	1.45552	0.541531	0.0432404	0.0536127
733	28	23.884	8.99224304E8;4.85085419E8;4.51114105E8;9.00227905E8;2.85040192E8;1.5100354E8;3.03050812E8;4.87082306E8;5.17095825E8;4.86088654E8;9.01230652E8;5.40107178E8;5.34124939E8;4.97119537E8;5.37124634E8;4.88085785E8;2.97097839E8;5.25124695E8;5.18099365E8;2.86043762E8;5.33140991E8;9.35201538E8;5.83132751E8;5.50119751E8;9.02233582E8;5.19071899E8;1.80006439E8;1.78998657E8;	999.0;833.19;552.23;386.26;286.96;284.07;283.55;237.93;184.99;169.98;108.18;75.17;72.29;69.85;51.17;43.64;42.75;40.53;39.87;35.74;26.94;24.43;23.81;23.71;22.52;14.98;12.15;9.28;	485.085			59978.1	26832.7	72577.8	42898	4	27680.5	41355.3	39965.3	3	15.8721	14.7117	16.1472	15.3886	14.7566	15.3358	15.2865	1.39187	0.47702	0.36279	0.387105
677	10	22.7548	4.6509317E8;4.99064728E8;9.27182922E8;3.00027313E8;5.5308313E8;9.28186401E8;5.01061676E8;3.01035156E8;5.00067932E8;5.54086426E8;	999.0;741.75;700.22;500.54;428.11;337.12;206.94;161.23;138.46;117.01;	499.065			3402.96	5885.17	6821.2	7686.92	4	2954.42	3616.77	6344.14	3	11.7326	12.5229	12.7358	12.9082	11.5287	11.8205	12.6312	1.38186	0.466611	0.296312	0.320468
295	7	12.2465	2.9312381E8;2.94127136E8;3.83119141E8;5.8725531E8;1.31071396E8;3.61111298E8;3.29100494E8;	999.0;124.51;28.04;19.37;14.17;13.65;8.62;	293.124			124975	88505.2	103283	144325	4	73301.2	66111.7	115634	3	16.9313	16.4335	16.6562	17.139	16.1615	16.0126	16.8192	1.35589	0.43924	0.157865	0.177989
184	2	7.77413	3.1507193E8;3.16075043E8;	999.0;93.1;	315.072			7519.48	8852.76	6345.28	55434.6	4	19413.6	8459.04	16336.4	3	12.8764	13.1119	12.6315	15.7585	14.2448	13.0463	13.9958	1.32584	0.406904	0.861602	0.863772
1045	2	35.662	3.01035126E8;3.0203833E8;	999.0;142.16;	301.035	Quercetin	flavonols	8701.64	7092.95	8152.81	7739.21	4	3956.1	6660.45	7809.8	3	13.0871	12.7922	12.9931	12.918	11.9499	12.7014	12.9311	1.28973	0.367065	0.165209	0.185744
866	3	27.2571	4.19134155E8;1.77055557E8;3.73128754E8;	999.0;774.18;752.68;	419.134			1357.89	1344.38	1465.13	1340.42	0	1047.03	1219.68	1067	0	10.4072	10.3927	10.5168	10.3885	10.0321	10.2523	10.0593	1.23912	0.309314	0.00602101	0.00863771
404	2	15.4703	1.57050507E8;1.13060829E8;	999.0;461.91;	157.051			4528.69	2843.48	4345.75	4147.9	4	3134.79	3004.54	3769.1	3	12.1449	11.4734	12.0854	12.0182	11.6142	11.5529	11.88	1.20093	0.264156	0.272347	0.298606
1	12	1.78294	2.80908264E8;3.64869385E8;4.48830719E8;5.3279248E8;6.16753784E8;7.00714966E8;7.84676025E8;5.34790222E8;6.18751282E8;3.66867645E8;7.86674194E8;4.50829193E8;	999.0;915.07;626.96;602.49;491.62;382.7;294.69;168.76;166.75;143.95;142.87;123.1;	280.908			41474.3	42779	30624.5	37714.7	4	26651.9	30542.3	39067.1	3	15.3399	15.3846	14.9024	15.2028	14.7019	14.8985	15.2537	1.18889	0.24962	0.228305	0.251705
714	4	23.4855	4.71186951E8;4.25181641E8;4.72190063E8;6.59161133E8;	999.0;304.96;201.12;68.57;	471.187			8909.43	9641.2	65932.1	93564.2	4	37806.6	29368.2	51826.5	3	13.1211	13.235	16.0087	16.5137	15.2063	14.842	15.6614	1.12213	0.166243	0.652045	0.672315
12	9	1.92772	2.15007523E8;3.0105542E8;2.58997162E8;2.80151306E8;2.98968689E8;4.42203949E8;3.66199219E8;3.2414093E8;1.69002045E8;	999.0;304.51;280.06;168.59;104.35;90.99;77.23;63.33;36.0;	215.008			158860	164745	125218	100056	4	88093	138368	143667	3	17.2774	17.3299	16.9341	16.6105	16.4267	17.0782	17.1324	1.11221	0.153424	0.587475	0.610483
608	3	20.8409	5.09223633E8;4.28200348E8;3.27087006E8;	999.0;48.34;48.09;	463.219	Monoterpendiol pentosyl-hexoside [M+FA-H]-	terpene glycosides	16240.1	10348.5	15025.7	12979.8	4	10006.4	13022.5	14012.7	3	13.9873	13.3371	13.8751	13.664	13.2886	13.6687	13.7744	1.10539	0.14456	0.537218	0.55972
656	4	22.2431	6.10148682E8;6.11151245E8;4.67098145E8;6.99140808E8;	999.0;176.44;69.01;53.42;	610.149			5067.67	2920.1	2519.42	3340.67	4	1186.6	3554.43	4868.82	2	12.3071	11.5118	11.2989	11.7059	10.2126	11.7954	12.2494	1.08075	0.112039	0.640098	0.661712
752	3	24.3303	5.09223389E8;6.14158936E8;5.13254578E8;	999.0;75.26;15.54;	463.219	Monoterpendiol pentosyl-hexoside [M+FA-H]-	terpene glycosides	17161.4	10900.5	13858	8096.98	4	10093.7	11276.8	13589	3	14.0669	13.4121	13.7584	12.9832	13.3012	13.4611	13.7302	1.07303	0.101691	0.852567	0.856873
102	2	3.64339	3.93221161E8;3.4721582E8;	999.0;841.95;	393.221			1359.23	1283.89	1402.98	1065.6	0	1485.05	1373.64	1089.57	0	10.4086	10.3263	10.4543	10.0575	10.5363	10.4238	10.0895	0.971005	-0.0424495	0.813532	0.821791
374	4	14.7242	4.31191864E8;4.32195374E8;4.21163574E8;4.75181671E8;	999.0;183.61;35.04;30.9;	431.192			77849.5	56057.7	76044.3	77696.1	4	64716.9	70454.5	93313.6	3	16.2484	15.7746	16.2146	16.2456	15.9819	16.1044	16.5098	0.9442	-0.0828352	0.700457	0.714826
873	6	27.4381	7.65121643E8;5.0910376E8;7.43124634E8;7.92140808E8;7.66125366E8;7.6113501E8;	999.0;695.94;671.28;600.34;354.4;316.03;	765.122			16695.4	16981.4	16594.5	18546.5	4	13705.4	18616.5	23472.1	3	14.0272	14.0517	14.0184	14.1789	13.7425	14.1843	14.5187	0.92507	-0.112365	0.69792	0.714067
823	2	26.2171	7.43160706E8;7.44164246E8;	999.0;403.8;	743.161			1417.57	1347.7	1115.74	1019.77	0	1187.39	1410.13	1439.24	0	10.4692	10.3963	10.1238	9.99403	10.2136	10.4616	10.4911	0.910531	-0.135221	0.389404	0.412188
270	42	11.59	2.89071594E8;5.79150818E8;5.80153931E8;2.90074921E8;3.35076904E8;3.79066925E8;5.81156616E8;3.25048553E8;2.45082001E8;3.36080292E8;3.07082123E8;3.52067047E8;1.3702449E8;3.27045319E8;3.74088013E8;8.69230591E8;3.80070343E8;5.97160645E8;8.70234314E8;1.79035141E8;3.90082672E8;6.15126831E8;3.08085663E8;3.75091675E8;8.71236572E8;3.73103912E8;1.66027328E8;3.2808252E8;3.89098907E8;6.23140503E8;6.16130432E…	999.0;458.02;148.58;138.16;106.43;36.85;31.65;27.88;20.78;18.05;15.19;10.39;7.83;7.7;6.78;6.56;5.49;5.47;3.55;3.07;2.35;1.72;1.58;0.98;0.92;0.87;0.69;0.63;0.51;0.49;0.46;0.45;0.44;0.43;0.42;0.38;0.35;0.29;0.28;0.21;0.21;0.19;	289.072	(+)-Catechin	flavan-3-ols	2.52456e+07	2.11493e+07	2.21723e+07	2.74138e+07	4	2.17742e+07	2.80085e+07	3.01307e+07	3	24.5895	24.3341	24.4023	24.7084	24.3761	24.7394	24.8447	0.900796	-0.150728	0.396342	0.418419
488	7	17.814	1.153260376E9;1.154264771E9;1.155266479E9;5.83116821E8;5.94115112E8;5.83618591E8;5.94617188E8;	999.0;646.9;204.86;72.28;57.32;46.26;35.61;	1153.26			237375	210629	192920	261310	4	190868	235573	325039	3	17.8568	17.6843	17.5576	17.9954	17.5422	17.8458	18.3103	0.900457	-0.15127	0.589842	0.611347
309	2	12.7494	5.61140381E8;5.62143433E8;	999.0;272.27;	561.14			40371.5	33419.1	30896.9	46694.2	4	31529.6	36168.5	58705	3	15.3011	15.0284	14.9152	15.511	14.9444	15.1424	15.8412	0.898208	-0.154878	0.682494	0.701893
166	3	6.93535	1.90928207E8;1.46938522E8;1.88912552E8;	999.0;950.41;205.49;	146.939			74698	52125.4	59485.2	62066.5	4	64548.1	69472.2	80130.8	3	16.1888	15.6697	15.8602	15.9215	15.9781	16.0841	16.2901	0.869859	-0.201146	0.22076	0.244063
1052	2	36.0832	8.49165771E8;8.50169006E8;	999.0;422.22;	849.166			23058.7	20214.4	26031.2	26253	4	20637	29964.2	32733	3	14.493	14.3031	14.668	14.6802	14.3329	14.871	14.9985	0.860007	-0.21758	0.368143	0.391767
487	7	17.8098	6.35088562E8;3.1704068E8;6.36091736E8;6.71065308E8;3.17542267E8;6.37094055E8;6.72069153E8;	999.0;288.66;271.18;96.63;78.96;54.62;18.96;	635.089			26262.2	20165.1	32317	167690	4	26781.6	39976.6	164493	3	14.6807	14.2996	14.98	17.3554	14.709	15.2869	17.3277	0.799244	-0.323291	0.689619	0.707393
19	2	2.03396	4.73162323E8;4.74165619E8;	999.0;84.11;	473.162			153092	200858	139473	84748.5	4	143546	214946	189229	3	17.224	17.6158	17.0896	16.3709	17.1312	17.7136	17.5298	0.791697	-0.336981	0.310382	0.334776
364	22	14.3514	8.65197021E8;8.66200378E8;8.67203491E8;9.55192383E8;8.68206848E8;8.63182861E8;9.01173706E8;9.56195984E8;8.7917627E8;8.971875E8;9.02177124E8;9.11203186E8;9.41702942E8;9.03168396E8;9.28192627E8;8.98190979E8;9.33184509E8;5.09104034E8;9.57198547E8;9.12206787E8;1.051349365E9;9.04173279E8;	999.0;488.4;144.25;37.6;27.12;24.55;22.61;17.25;12.82;10.82;10.38;9.91;7.63;5.17;5.08;5.05;4.99;4.83;4.66;4.53;2.86;2.69;	865.197	Procyanidin trimer (Pentahydroxyflavan trimer)	flavan-3-ols	1.89971e+06	1.48154e+06	1.4014e+06	1.81183e+06	4	1.59048e+06	2.00906e+06	2.70704e+06	3	20.8574	20.4987	20.4184	20.789	20.601	20.9381	21.3683	0.784237	-0.350638	0.204544	0.227398
113	4	3.83493	1.5997937E8;2.7395932E8;2.46957993E8;1.42983521E8;	999.0;259.34;157.39;77.61;	159.979			18263.9	19586.6	15188.4	21160.2	4	22211.3	24528	25972.7	3	14.1567	14.2576	13.8907	14.3691	14.439	14.5821	14.6647	0.765338	-0.38583	0.0315643	0.0398813
942	2	29.5262	4.6308786E8;4.64091125E8;	999.0;190.5;	463.088	methoxy-eriodictyol-hexoside	flavanonols	7257.6	5921.11	5856.77	7956.53	4	5247.92	11497.7	10009.8	3	12.8253	12.5317	12.5159	12.9579	12.3575	13.4891	13.2891	0.756633	-0.402335	0.338751	0.363404
995	2	31.3762	5.552229E8;5.5622644E8;	999.0;284.29;	555.223	Unknown		42644.2	32309.6	31344.5	22192.7	4	36413.9	45162.3	47039.6	3	15.3801	14.9797	14.9359	14.4378	15.1522	15.4628	15.5216	0.749272	-0.416439	0.132047	0.151893
116	5	3.74978	2.70943115E8;2.74956085E8;1.48949646E8;4.02912292E8;2.02950226E8;	999.0;731.31;336.23;297.65;293.15;	270.943			5997.29	7829.68	6053.96	8062.34	4	8785.15	9884.79	9510.95	3	12.5501	12.9347	12.5637	12.977	13.1009	13.271	13.2154	0.743676	-0.427254	0.0276892	0.0356645
631	11	21.5193	5.76126709E8;5.76628906E8;1.153259277E9;7.2813739E8;1.15426416E9;5.77129456E8;8.63182434E8;1.155266357E9;5.77631287E8;5.75621277E8;1.156269653E9;	999.0;647.91;444.04;289.9;277.28;213.28;116.92;94.13;53.0;26.33;22.26;	576.127			337225	302863	295708	322022	4	351155	386183	536664	3	18.3634	18.2083	18.1738	18.2968	18.4217	18.5589	19.0337	0.740473	-0.433482	0.0533474	0.0651297
164	3	6.66292	2.79108215E8;2.80111603E8;3.69103607E8;	999.0;96.12;35.21;	279.108			25048	21207.3	23553.7	27277.1	4	27085.2	31274	40624.9	3	14.6124	14.3723	14.5237	14.7354	14.7252	14.9327	15.3101	0.735619	-0.44297	0.0525861	0.0643977
448	2	16.6384	9.02176941E8;9.03168457E8;	999.0;680.7;	902.177			21349.6	16717.3	12904.9	17358.8	4	18521.9	19960.9	31402.9	3	14.3819	14.0291	13.6556	14.0834	14.1769	14.2849	14.9386	0.733312	-0.447501	0.167413	0.187692
765	3	24.6798	2.73076416E8;3.19082062E8;2.74079865E8;	999.0;424.39;123.15;	273.076			12562.9	6621.68	8355.39	17419.7	4	11548.8	22348	13067	3	13.6169	12.693	13.0285	14.0884	13.4955	14.4479	13.6736	0.717993	-0.477959	0.294648	0.320257
693	2	23.0266	4.4113974E8;4.31111359E8;	999.0;55.93;	441.14			5017.96	3069.24	3792.05	1333.05	3	3787.08	4479.08	5576.72	3	12.2929	11.5837	11.8888	10.3805	11.8869	12.129	12.4452	0.715835	-0.4823	0.276628	0.302467
328	2	13.3593	4.63181854E8;4.64185455E8;	999.0;172.68;	463.182			57023.7	39880	42585.7	29689.6	4	48908.6	55631	73902.1	3	15.7993	15.2834	15.3781	14.8577	15.5778	15.7636	16.1733	0.711069	-0.491939	0.120261	0.139545
105	3	3.59032	1.73104462E8;2.63099609E8;1.74107697E8;	999.0;135.75;41.07;	173.104	Arginine		11520.3	14839.1	8922.36	9328.01	4	37298.1	4296.13	5661.23	3	13.4919	13.8571	13.1232	13.1874	15.1868	12.0688	12.4669	0.70801	-0.498159	0.844656	0.851071
602	2	20.7295	7.13150818E8;7.14154175E8;	999.0;373.17;	713.151			4082.37	6503.36	6039.05	5267.51	4	6112.62	7622.88	9610.38	3	11.9952	12.667	12.5601	12.3629	12.5776	12.8961	13.2304	0.703303	-0.507782	0.0847784	0.0998278
1012	2	32.7426	5.68110962E8;5.6861261E8;	999.0;589.42;	568.111			3889.49	4153.96	4052.54	3324.76	4	1449.85	7236.12	7821.73	2	11.9254	12.0203	11.9846	11.699	10.5017	12.821	12.9333	0.700616	-0.513303	0.800668	0.810855
804	7	25.7491	4.25087769E8;4.26090576E8;4.61064362E8;4.88083038E8;4.71092896E8;4.63061218E8;4.62067474E8;	999.0;224.51;87.61;50.66;49.73;23.79;16.0;	425.088	Epiafzelechin 3-O-gallate	flavan-3-ols	48225.5	45826.3	33382.7	11576.4	4	40688.8	49372	60127.5	3	15.5575	15.4839	15.0268	13.4989	15.3123	15.5914	15.8757	0.694183	-0.526612	0.282623	0.308176
643	3	21.8033	4.33113861E8;4.35223541E8;4.34117371E8;	999.0;159.26;154.58;	433.114	naringenin-hexoside	flavonoids	39516.6	30580.4	35647.9	29186.1	4	45342.7	45901.8	59200.3	3	15.2702	14.9003	15.1215	14.833	15.4686	15.4863	15.8533	0.672661	-0.572049	0.0155499	0.0206985
455	15	16.7465	8.65197266E8;8.66200378E8;8.67203491E8;8.6820697E8;8.63183044E8;9.55192505E8;8.79176147E8;9.01173462E8;9.56196106E8;8.80180908E8;8.971875E8;8.83206787E8;9.33184631E8;7.13151123E8;8.87178345E8;	999.0;487.71;149.65;22.93;20.0;17.74;14.03;12.38;8.65;8.04;4.93;2.72;2.21;2.12;1.87;	865.197	procyanidin hexamer [M-H]2-	flavan-3-ols	2.57997e+06	2.14448e+06	2.01262e+06	2.54023e+06	4	2.57965e+06	3.12991e+06	4.74335e+06	3	21.2989	21.0322	20.9406	21.2765	21.2987	21.5777	22.1775	0.66565	-0.587164	0.0723835	0.0862534
903	2	28.2104	4.6312384E8;4.64127289E8;	999.0;194.33;	463.124			5222.77	1171.34	5205.89	3417.64	3	9277.86	3509.69	4484.05	3	12.3506	10.1939	12.3459	11.7388	13.1796	11.7771	12.1306	0.652124	-0.616781	0.358284	0.383326
785	2	25.275	5.76126709E8;5.76628845E8;	999.0;629.11;	576.127			48468.6	46709.9	43178.4	53863.5	4	55802.8	66480.6	104420	3	15.5648	15.5114	15.398	15.717	15.7681	16.0206	16.672	0.635919	-0.653085	0.0519363	0.0637983
168	6	7.0487	3.15108124E8;1.53055664E8;3.1611145E8;4.05103516E8;1.79047073E8;2.53056183E8;	999.0;170.36;113.28;72.17;25.38;21.26;	315.108	Vanillyl alcohol hexoside	phenolics	64092.1	53284.9	55305.3	60625	4	86318.8	81390.6	107511	3	15.9679	15.7014	15.7551	15.8876	16.3974	16.3126	16.7141	0.635784	-0.653392	0.00355032	0.00543473
21	20	2.08157	1.79056015E8;2.25061554E8;2.23045944E8;1.13024506E8;1.61045425E8;1.43035095E8;1.01024467E8;1.19035141E8;1.80059555E8;1.31035126E8;2.26064713E8;5.65161804E8;9.5013916E7;1.25024498E8;5.66165466E8;2.64072418E8;1.14027878E8;1.02027878E8;4.47099243E8;9.0027855E7;	999.0;651.75;181.04;157.09;153.07;134.46;119.2;61.84;60.61;48.62;45.97;41.95;8.55;8.21;6.95;5.36;5.22;2.19;1.41;1.37;	179.056	hexose sugar	sugars	3.98419e+06	3.49212e+06	3.54993e+06	6.29783e+06	4	7.02994e+06	6.05284e+06	7.41857e+06	3	21.9259	21.7357	21.7594	22.5864	22.7451	22.5292	22.8227	0.633766	-0.657978	0.0370556	0.0463777
857	2	27.0248	6.59139648E8;6.59641418E8;	999.0;914.03;	659.14			1033.18	1442.36	1362.07	1096.8	0	1472.94	1009.55	3368.5	1	10.0129	10.4942	10.4116	10.0991	10.5245	9.97949	11.7179	0.632509	-0.660842	0.330559	0.355574
1009	4	32.3337	5.552229E8;5.5622644E8;7.92257874E8;7.43233765E8;	999.0;302.43;68.15;43.49;	555.223	unknown C30H36O10		68991.1	63810.4	64818.4	29208.7	4	89749.9	81277.3	103560	3	16.0741	15.9615	15.9841	14.8341	16.4536	16.3106	16.6601	0.619554	-0.690698	0.0869247	0.102053
89	7	3.0976	2.03019592E8;1.88056351E8;2.04022781E8;5.45135376E8;2.18066818E8;4.07046265E8;4.17028229E8;	999.0;218.69;60.42;20.55;12.06;11.76;6.39;	203.02			207897	214979	216429	197426	4	328725	289727	426391	3	17.6655	17.7138	17.7235	17.591	18.3265	18.1443	18.7018	0.600616	-0.735486	0.00391491	0.00587975
244	3	10.6467	4.43191925E8;4.44195465E8;5.33187622E8;	999.0;202.13;57.14;	443.192			251561	190433	200702	181569	4	288831	270689	472462	3	17.9405	17.5389	17.6147	17.4702	18.1399	18.0463	18.8498	0.599041	-0.739274	0.0350063	0.0439512
1065	4	37.0568	5.07207489E8;4.93228424E8;5.08211151E8;4.94231873E8;	999.0;388.79;199.46;105.21;	507.207			30824.8	11265.7	24471	15695.1	4	28256.6	27861.4	48282.3	3	14.9118	13.4597	14.5788	13.938	14.7863	14.766	15.5592	0.590922	-0.758961	0.124434	0.143967
413	8	15.7267	4.53118713E8;5.63234436E8;4.54122009E8;4.21163239E8;4.75181732E8;3.85186432E8;4.48182037E8;5.43113953E8;	999.0;268.82;234.13;100.62;81.21;64.96;42.88;29.97;	453.119	(epi)catechin conjugate	flavan-3-ols	10467.4	5894.73	5202.11	5915.6	4	7625.66	14465	13668.8	3	13.3536	12.5252	12.3449	12.5303	12.8966	13.8203	13.7386	0.576348	-0.794989	0.0801688	0.0946801
1028	6	34.0771	6.11328064E8;6.12331482E8;5.65322083E8;6.01298706E8;5.66325806E8;6.13333557E8;	999.0;265.37;226.22;67.14;54.51;41.93;	565.322	hydroxy fatty acid glycoside [M+FA-H]-	hydroxy fatty acid glycosides	116416	92414.8	134737	108770	4	179388	189998	222405	3	16.8289	16.4958	17.0398	16.7309	17.4527	17.5356	17.7628	0.573266	-0.802724	0.00334325	0.00515742
596	8	20.6155	1.153259277E9;1.154263916E9;5.67208191E8;1.155266357E9;5.68211304E8;5.21202881E8;5.75621033E8;5.22205811E8;	999.0;561.66;444.52;194.7;112.52;84.7;32.3;20.86;	1153.26			131652	120142	112129	146208	4	178810	210474	282381	3	17.0064	16.8744	16.7748	17.1577	17.4481	17.6833	18.1073	0.569628	-0.811908	0.00851246	0.0117637
824	5	26.1981	4.50111908E8;5.49254883E8;4.85085358E8;5.03176666E8;5.63118774E8;	999.0;579.8;325.54;298.95;226.96;	450.112			1195.41	1186.01	1272.58	2474.32	0	1087.23	3646.89	3775.15	2	10.2233	10.2119	10.3135	11.2728	10.0864	11.8325	11.8823	0.540145	-0.888581	0.24614	0.270618
1025	2	34.1792	5.63118835E8;5.64121948E8;	999.0;295.96;	563.119	Theaflavin	flavonoids	8400.47	7806.46	4766.98	5166.62	4	7061.71	13586.2	16268.5	3	13.0363	12.9305	12.2189	12.335	12.7858	13.7299	13.9898	0.531075	-0.913012	0.0765343	0.0909273
662	2	22.4224	5.65192261E8;5.6619574E8;	999.0;275.02;	565.192			12067.2	11076.9	9510.95	1109.27	3	3527.58	29160.2	16086.9	3	13.5588	13.4353	13.2154	10.1154	11.7845	14.8317	13.9736	0.519187	-0.945673	0.477581	0.500203
213	2	9.47204	2.8705896E8;1.20996521E8;	999.0;916.39;	287.059			3678.71	1096.57	1409.23	1068.19	1	1495.56	4783.32	4381.64	2	11.845	10.0988	10.4607	10.061	10.5465	12.2238	12.0973	0.510249	-0.970726	0.193824	0.21669
1064	3	36.8021	6.13343689E8;6.14346985E8;5.6733783E8;	999.0;249.63;159.59;	613.344			12856.7	13677.3	8842.51	9068.86	4	19184	22322	24608.3	3	13.6502	13.7395	13.1102	13.1467	14.2276	14.4462	14.5869	0.504188	-0.987966	0.0052325	0.00762834
129	2	4.59922	3.4709787E8;3.48101471E8;	999.0;97.99;	347.098			33111.4	19509.1	29087.3	12475.8	4	39966.9	38204.9	62015.7	3	15.015	14.2519	14.8281	13.6068	15.2865	15.2215	15.9203	0.50388	-0.988847	0.0541742	0.0659368
171	3	7.24205	5.39161316E8;5.83150818E8;5.4016449E8;	999.0;185.33;175.55;	539.161			24266	20727.9	12801.6	7714.17	4	30458.4	32214.4	37627.8	3	14.5667	14.3393	13.644	12.9133	14.8946	14.9754	15.1995	0.48985	-1.02959	0.0492952	0.0607414
519	8	18.7058	4.15160675E8;4.621698E8;4.51137329E8;4.16164001E8;5.1022699E8;4.35223175E8;4.53134521E8;5.29153442E8;	999.0;746.06;243.45;167.82;124.76;78.52;75.43;59.62;	415.161			9675.73	4461.11	8447.63	9233.35	4	12892	14649.1	21806.5	3	13.2402	12.1232	13.0443	13.1726	13.6542	13.8385	14.4125	0.483577	-1.04818	0.0315189	0.0398813
98	3	3.18697	2.12988953E8;2.56978546E8;3.26969086E8;	999.0;196.18;158.36;	212.989			3456.88	8726.14	5402.5	4817	4	1340.71	9078.93	24608.4	2	11.7553	13.0911	12.3994	12.2339	10.3888	13.1483	14.5869	0.47967	-1.05989	0.767155	0.778897
390	49	15.1541	2.89071564E8;5.79150574E8;3.35076874E8;2.9007489E8;5.80153931E8;3.25048523E8;3.36080261E8;3.79066864E8;5.81156616E8;2.45082001E8;3.52067047E8;3.07082092E8;8.69230286E8;3.27045319E8;2.21082031E8;1.3702446E8;3.74088013E8;8.70233765E8;3.03050781E8;2.05050766E8;3.26051514E8;5.97160706E8;2.03071381E8;1.79035141E8;3.05066437E8;6.1512677E8;3.90082703E8;3.08085663E8;8.71236267E8;2.47061234E8;3.04057556E8…	999.0;382.59;164.5;159.65;123.79;32.37;27.66;26.23;25.7;23.04;13.23;11.99;11.84;8.82;7.15;6.86;5.91;5.31;4.4;4.36;4.16;3.76;3.64;3.59;2.53;2.04;1.96;1.42;1.42;1.39;1.28;0.97;0.9;0.81;0.68;0.52;0.52;0.38;0.36;0.34;0.34;0.34;0.32;0.26;0.24;0.23;0.23;0.21;0.19;	289.072	(-)-Epicatechin	flavan-3-ols	1.23641e+07	1.06896e+07	9.81082e+06	9.55732e+06	4	1.68087e+07	2.22789e+07	2.76592e+07	3	23.5597	23.3497	23.2259	23.1882	24.0027	24.4092	24.7213	0.476672	-1.06893	0.00338809	0.00520641
87	3	3.07253	4.05028137E8;4.35957642E8;4.36966187E8;	999.0;689.48;163.4;	405.028			6758.39	10190.7	2697.37	4484.68	4	13787	18248.5	6076.08	3	12.7225	13.315	11.3973	12.1308	13.751	14.1555	12.5689	0.474877	-1.07437	0.139999	0.160114
948	10	29.7728	4.55097809E8;4.09092377E8;4.56101501E8;4.10095825E8;2.89071411E8;4.45069031E8;4.72088135E8;2.90074799E8;4.77079712E8;4.47065399E8;	999.0;913.68;232.04;201.33;173.8;73.29;35.42;27.58;24.4;22.43;	455.098			187192	136560	150697	122725	4	215189	289824	446357	3	17.5142	17.0592	17.2013	16.9051	17.7152	18.1448	18.7678	0.470774	-1.08689	0.0175509	0.02313
808	3	25.8497	6.51626892E8;5.19150574E8;7.26182007E8;	999.0;512.77;490.31;	651.627			1011.52	33629.6	1089.57	1224.04	1	15916.6	20479.9	22663.2	3	9.98231	15.0374	10.0895	10.2574	13.9582	14.3219	14.4681	0.469288	-1.09145	0.103879	0.121599
97	4	3.28409	1.45014114E8;1.46017456E8;4.87130219E8;2.35045624E8;	999.0;45.56;37.36;23.9;	145.014			20091.7	15535.1	21912.2	26312.7	4	37383.6	39876.2	59953	3	14.2943	13.9232	14.4194	14.6835	15.1901	15.2832	15.8715	0.45833	-1.12554	0.00752868	0.0105137
332	3	13.534	8.65197266E8;9.11203308E8;4.29139893E8;	999.0;58.1;31.53;	865.197	Procyanidin trimer (Pentahydroxyflavan trimer)	flavan-3-ols	46774.3	44562.1	41299	45198.4	4	76756.7	88814	128270	3	15.5134	15.4435	15.3338	15.464	16.228	16.4385	16.9688	0.453904	-1.13954	0.00209851	0.00339515
464	6	17.0979	5.77133484E8;5.78138489E8;6.67129578E8;6.13111206E8;3.03087158E8;6.40130188E8;	999.0;250.1;33.41;20.7;19.88;12.28;	577.133	Procyanidin dimer	flavan-3-ols	118433	96842.6	99290.9	149642	4	201876	248901	317368	3	16.8537	16.5634	16.5994	17.1912	17.6231	17.9252	18.2758	0.453243	-1.14164	0.00451545	0.00665611
1055	3	36.3424	5.07207581E8;5.08211121E8;4.61202332E8;	999.0;223.35;58.06;	461.202	terpenyl-rhamnosyl-glucoside [M+FA-H]-	terpene glycosides	1131.63	1182.31	1193.35	1273.46	0	2744.74	1252.3	4114.27	2	10.1442	10.2074	10.2208	10.3145	11.4225	10.2904	12.0064	0.442045	-1.17774	0.0613328	0.0737476
415	8	15.7659	3.23124878E8;3.69129883E8;3.24127716E8;3.5910141E8;3.7013327E8;4.13119904E8;3.91111938E8;1.89066879E8;	999.0;214.86;147.36;31.7;26.68;20.1;19.24;17.69;	323.125			156631	133110	126932	138797	4	263471	295347	389426	3	17.257	17.0223	16.9537	17.0826	18.0073	18.1721	18.571	0.439341	-1.18659	0.000739549	0.00149411
592	2	20.5694	5.05161438E8;3.01071381E8;	999.0;373.43;	505.161			1382.31	1231.56	1483.88	1185.6	0	1087.01	3532.57	5111.59	2	10.4329	10.2663	10.5352	10.2114	10.0862	11.7865	12.3196	0.407197	-1.2962	0.128991	0.148807
1076	3	38.2776	3.37107605E8;3.55118042E8;3.25107635E8;	999.0;655.64;420.15;	337.108			17898.2	8038.2	9081.14	1196.97	3	14339	27821.9	25518.6	3	14.1275	12.9727	13.1487	10.2252	13.8077	14.7639	14.6393	0.401316	-1.31719	0.141114	0.160927
399	2	15.3385	6.23140564E8;6.24143494E8;	999.0;350.39;	623.141			1485.81	1375.53	1430.33	1458.81	0	3111.99	3609.11	4249.41	3	10.537	10.4258	10.4821	10.5106	11.6036	11.8174	12.053	0.393133	-1.34691	7.36357e-05	0.000311777
901	3	27.93	4.77103546E8;5.23109009E8;4.78106659E8;	999.0;445.62;190.89;	477.104	Isorhamnetin 3-O-hexoside	flavonols	11950.2	12831	11092	18149.5	4	19102.3	37236.3	49869.1	3	13.5448	13.6473	13.4372	14.1476	14.2215	15.1844	15.6059	0.381489	-1.39029	0.0201379	0.0262783
580	3	20.1456	4.7618515E8;4.65153076E8;4.2917627E8;	999.0;239.25;237.76;	476.185	Dihydroxyphenyl)ethanol-Me ether, hexoside-deoxyhexoside	phenolics	1204.89	1489.11	1239.36	1431.07	0	3006.6	3276.04	4430.36	3	10.2347	10.5402	10.2754	10.4829	11.5539	11.6777	12.1132	0.375555	-1.4129	0.000404973	0.000951025
45	2	2.30789	4.93123505E8;6.44139587E8;	999.0;234.02;	493.124	unknown		1285.52	1224.69	1007.64	1084.19	0	6924.92	1052.02	1229.63	1	10.3281	10.2582	9.97676	10.0824	12.7576	10.0389	10.264	0.374898	-1.41543	0.295312	0.320257
303	2	12.6094	3.91124084E8;3.92127472E8;	999.0;122.51;	391.124			19697	14725.8	12493.7	7343.5	4	18654	25038.7	67734.4	3	14.2657	13.8461	13.6089	12.8423	14.1872	14.6119	16.0476	0.365216	-1.45318	0.0769825	0.0911876
1077	2	38.3763	1.069275391E9;1.070278931E9;	999.0;678.7;	1069.28	Unknown		1420.23	1468.54	1447.41	1126.11	0	1136.9	3074.21	7967.27	2	10.4719	10.5202	10.4993	10.1371	10.1509	11.586	12.9599	0.336393	-1.57178	0.152501	0.173415
721	5	23.6586	6.97156128E8;6.98158875E8;9.75291199E8;4.37238922E8;5.25291321E8;	999.0;346.9;310.22;266.69;212.03;	697.156			14548.5	12422.6	12824.9	5969.04	4	25717.1	31517.4	45901.7	3	13.8286	13.6007	13.6467	12.5433	14.6504	14.9439	15.4863	0.332801	-1.58727	0.00987386	0.0135045
668	20	22.5456	5.77134583E8;5.78138245E8;6.23140564E8;5.79140991E8;6.24143799E8;6.13111023E8;6.67129578E8;4.25087799E8;5.5315625E8;6.40130188E8;5.91113708E8;6.45121948E8;6.14114807E8;6.15108276E8;6.25146057E8;5.39176575E8;2.37040237E8;4.21113647E8;5.54159424E8;6.09124573E8;	999.0;320.84;170.42;55.29;53.75;35.36;21.99;19.4;17.72;12.6;11.72;10.52;9.9;9.6;8.66;7.86;7.66;5.31;4.99;4.96;	577.135	Procyanidin dimer	flavan-3-ols	408204	353517	370381	430497	4	923243	1.20429e+06	1.71959e+06	3	18.6389	18.4314	18.4986	18.7156	19.8164	20.1998	20.7136	0.30463	-1.71487	0.000778599	0.00154941
729	4	23.8588	4.85202606E8;4.86205658E8;8.79212708E8;4.75173828E8;	999.0;209.83;85.75;49.74;	485.203	unknown		57972.9	45016.2	40043.1	24250.9	4	104798	153796	169424	3	15.8231	15.4582	15.2893	14.5658	16.6773	17.2307	17.3703	0.293124	-1.77042	0.00398	0.00595304
320	29	13.0551	5.77134705E8;5.78138184E8;5.79140747E8;6.67129944E8;1.155275513E9;4.2508786E8;6.13110962E8;6.68133179E8;1.156281128E9;6.4013031E8;6.45122009E8;1.157283813E9;4.2609082E8;6.15108459E8;4.07076782E8;4.51103485E8;6.69136475E8;6.21124817E8;5.92117676E8;1.158286255E9;6.41133484E8;6.16111511E8;6.63154541E8;7.11156189E8;6.77059265E8;4.08080383E8;6.07108582E8;6.7914917E8;2.4504538E8;	999.0;320.16;72.0;58.37;29.91;26.2;21.3;18.9;18.23;9.08;6.97;6.31;5.28;5.2;5.09;4.52;3.67;2.67;1.8;1.78;1.71;1.63;1.26;1.14;1.13;1.08;0.82;0.8;0.68;	577.135	Procyanidin B3	flavan-3-ols	2.46718e+06	2.0002e+06	2.03345e+06	2.2549e+06	4	6.21375e+06	7.3101e+06	9.32919e+06	3	21.2344	20.9317	20.9555	21.1046	22.567	22.8015	23.1533	0.287349	-1.79913	0.000118088	0.00040829
44	19	2.43716	7.81202515E8;3.33058838E8;6.01138184E8;8.79179199E8;7.82205627E8;5.89103027E8;1.123319336E9;4.21074982E8;6.35039795E8;6.99115662E8;6.02141846E8;5.55096252E8;7.63191284E8;3.51936615E8;6.07172852E8;6.59171021E8;8.8018219E8;5.87159424E8;9.17136963E8;	999.0;880.46;347.92;191.0;175.56;123.9;90.22;78.64;76.89;70.01;62.55;46.88;46.47;40.57;36.06;34.61;34.06;32.25;12.31;	781.203			13161.6	8831.88	52822.6	5945.96	4	51837.1	72984.2	86206	3	13.684	13.1085	15.6889	12.5377	15.6617	16.1553	16.3955	0.287032	-1.80072	0.0386375	0.048206
974	19	30.6131	4.3910321E8;4.85108368E8;4.40106049E8;2.8907135E8;4.86111633E8;4.75079926E8;5.02098358E8;2.90074677E8;4.77076752E8;5.07090271E8;8.79212708E8;5.15119202E8;4.87114319E8;4.76082916E8;2.72064362E8;4.69113586E8;5.53095886E8;5.29098267E8;8.09265137E8;	999.0;676.0;243.42;175.98;172.92;85.85;36.82;25.64;22.65;22.6;21.3;19.43;18.5;17.84;16.15;13.39;12.25;10.78;7.44;	439.103			302580	239231	220388	147571	4	704465	765171	962046	3	18.207	17.868	17.7497	17.171	19.4262	19.5454	19.8757	0.280599	-1.83342	0.00112434	0.00206216
637	4	21.5471	8.65196472E8;8.66200317E8;8.67203613E8;5.8311676E8;	999.0;433.68;118.72;8.59;	865.196	Procyanidin trimer (Pentahydroxyflavan trimer)	flavan-3-ols	266439	234918	226803	281501	4	761500	875892	1.12081e+06	3	18.0234	17.8418	17.7911	18.1028	19.5385	19.7404	20.0961	0.274543	-1.86489	8.94672e-05	0.000349098
868	3	27.3128	4.77103546E8;4.7810672E8;4.63087952E8;	999.0;226.9;32.54;	477.104	Isorhamnetin 3-O-hexoside	flavonols	1288.36	1447	1337.55	1330.87	0	1428.77	5804.71	7556.74	2	10.3313	10.4989	10.3854	10.3782	10.4806	12.503	12.8835	0.274021	-1.86764	0.055136	0.0669029
703	34	23.2946	4.63087982E8;4.64091492E8;9.27182922E8;4.65093384E8;9.28186218E8;3.00027344E8;4.99064697E8;5.53083435E8;5.2608429E8;9.29189087E8;5.31075378E8;3.01035126E8;5.01061707E8;5.54086548E8;5.00068024E8;9.30191772E8;5.77080811E8;5.27086609E8;5.32078735E8;8.84681213E8;5.4810437E8;5.97109436E8;8.84178772E8;3.03050781E8;5.64099121E8;5.47239258E8;5.02065094E8;5.93046082E8;5.63012817E8;4.15197235E8;9.63160034E…	999.0;228.39;95.09;46.31;43.4;19.17;16.08;12.74;12.36;11.09;8.94;6.19;4.3;2.78;2.78;2.63;2.62;2.31;1.81;1.71;1.71;1.7;1.58;1.47;1.21;1.17;1.04;0.96;0.88;0.87;0.85;0.84;0.61;0.57;	463.088	Quercetin 3-O-glucoside	flavonols	88533	68716	72541	103900	4	187533	394964	344971	3	16.4339	16.0684	16.1465	16.6648	17.5168	18.5914	18.3961	0.26984	-1.88983	0.00224836	0.00360826
759	4	24.5631	5.75118835E8;8.79212585E8;4.65139679E8;3.65181366E8;	999.0;272.23;145.03;118.94;	575.119			1296.1	1064.01	1194.56	1467.84	0	3650.87	5031.88	5315.24	3	10.34	10.0553	10.2223	10.5195	11.834	12.2969	12.3759	0.269102	-1.89378	0.000147198	0.000472459
1029	2	34.4132	5.91150269E8;5.92153076E8;	999.0;264.53;	591.15	3',4',5,7-Tetrahydroxyisoflavone; 7-Me ether, 3'-O-[3-O-E-cinnamoyl-?-D-glucopyranoside] OR 3,4',5,7-Tetrahydroxyflavan(4?8)-3,3',4',5,7-pentahydroxyflavan, 5'''-Hydroxy, 4'''-Me ether	flavonoids	1443.12	1491.79	1233.33	1442.08	0	1070.16	3986.92	10667.3	2	10.495	10.5428	10.2683	10.4939	10.0636	11.9611	13.3809	0.267593	-1.90189	0.154867	0.175106
981	3	30.8322	7.1314978E8;7.14153625E8;8.39239014E8;	999.0;378.8;265.87;	713.15			5358.47	4237.99	4302.44	6597.94	4	15083.1	19006.4	23666.3	3	12.3876	12.0492	12.0709	12.6878	13.8806	14.2142	14.5305	0.266166	-1.9096	0.000484218	0.00107066
370	2	14.6212	5.31182922E8;4.86180664E8;	999.0;982.61;	486.181			1294.02	1073.69	1031.57	1299.9	0	2841.55	5203.88	5239.67	3	10.3376	10.0684	10.0106	10.3442	11.4725	12.3454	12.3553	0.265288	-1.91437	0.000903937	0.00174644
568	5	19.9358	5.78138306E8;5.7914093E8;8.43292297E8;7.19231934E8;6.1311145E8;	999.0;155.56;94.12;84.22;81.58;	578.138			1344.74	1340.64	1427.92	1399.73	0	5471.33	4545.69	5659.25	3	10.3931	10.3887	10.4797	10.4509	12.4177	12.1503	12.4664	0.26376	-1.9227	3.44481e-06	3.69636e-05
347	3	13.8794	4.05085938E8;3.61150177E8;4.06089111E8;	999.0;147.53;137.6;	405.086			10963.5	7897.29	10593.7	1030.45	3	17235.2	31866.6	39553.1	3	13.4204	12.9471	13.3709	10.0091	14.0731	14.9598	15.2715	0.257896	-1.95514	0.0693397	0.0831241
1040	2	35.3989	5.1519165E8;5.16195251E8;	999.0;269.69;	515.192			5921.73	5950.56	6661.45	1145.26	3	19736.3	17871.7	21572.3	3	12.5318	12.5388	12.7016	10.1615	14.2686	14.1254	14.3969	0.249394	-2.0035	0.0252797	0.032773
1010	3	32.4568	6.93276733E8;6.94280151E8;6.77281799E8;	999.0;366.4;306.1;	693.277	unknown		1018.93	1184.39	1411.1	1044.46	0	2832.61	5915.76	5352.02	3	9.99284	10.2099	10.4626	10.0285	11.4679	12.5303	12.3859	0.247806	-2.01272	0.001393	0.00243164
312	2	12.7703	3.25150085E8;3.61056152E8;	999.0;516.0;	325.15			1445.61	1423.9	1393	1013.35	0	4914.56	4355.79	6715.13	3	10.4975	10.4756	10.444	9.98492	12.2628	12.0887	12.7132	0.247531	-2.01432	0.000226477	0.000637567
522	2	18.7522	2.89082733E8;2.9008606E8;	999.0;121.61;	289.083			5057.73	6255.79	4118.17	7516.5	4	13179.7	15850.3	40756.6	3	12.3043	12.611	12.0078	12.8758	13.686	13.9522	15.3147	0.246625	-2.01961	0.0112322	0.0152573
31	10	2.16354	4.31103973E8;4.32107483E8;7.19201843E8;7.7321991E8;4.17125E8;7.20204834E8;7.74223694E8;5.44187927E8;7.71240723E8;1.072348022E9;	999.0;138.15;50.57;46.03;12.31;11.68;8.66;8.47;3.88;2.57;	431.104			22668	25443.7	42525.9	11586.9	4	109235	105160	97085.7	3	14.4684	14.635	15.3761	13.5002	16.7371	16.6822	16.567	0.246141	-2.02244	0.00520755	0.00761987
40	22	2.244	2.37061523E8;5.79177551E8;5.8018103E8;5.51182678E8;4.91161774E8;9.21293884E8;9.47309937E8;2.38064713E8;2.67072144E8;5.35187683E8;9.48313293E8;9.22297607E8;5.52185913E8;3.27056763E8;6.03177917E8;7.41230469E8;9.4529425E8;9.23299927E8;9.49316101E8;1.289427124E9;9.46297913E8;8.15267517E8;	999.0;881.51;183.38;121.9;87.69;77.87;70.08;68.6;50.6;31.83;26.82;26.28;20.25;16.12;16.1;15.09;9.49;7.73;6.26;5.16;4.52;3.95;	237.062			572607	586660	641335	480871	4	1.98997e+06	2.40987e+06	2.62337e+06	3	19.1272	19.1622	19.2907	18.8753	20.9243	21.2005	21.323	0.243636	-2.0372	3.03336e-05	0.000167678
514	3	18.6017	9.11203247E8;9.1220697E8;9.13209229E8;	999.0;486.62;138.75;	911.203			1041.56	1372.32	1044.15	1423.02	0	3203.46	4340.88	7969.87	3	10.0245	10.4224	10.0281	10.4747	11.6454	12.0838	12.9603	0.235964	-2.08336	0.00246354	0.00392196
207	2	9.28106	3.00108551E8;3.81176178E8;	999.0;235.07;	300.109	unknown		1437.11	1392.22	1131.27	1426.07	0	5525.12	5604.54	6117.84	3	10.489	10.4432	10.1437	10.4778	12.4318	12.4524	12.5788	0.234237	-2.09396	5.65744e-06	5.14654e-05
953	4	30.0089	7.53180908E8;7.54184692E8;1.015228088E9;7.55187439E8;	999.0;398.64;135.02;99.54;	753.181			12309.7	10211.8	10510.1	14564.6	4	44458.4	51852.6	57349.7	3	13.5875	13.318	13.3595	13.8302	15.4402	15.6621	15.8075	0.232312	-2.10587	5.29907e-05	0.00024918
1021	2	33.567	6.1518634E8;6.16189697E8;	999.0;341.63;	615.186			6629.5	5689.95	7092.81	1136.77	3	14465.1	22036.1	32851.4	3	12.6947	12.4742	12.7921	10.1507	13.8203	14.4276	15.0037	0.222224	-2.16992	0.0302457	0.0384594
218	2	9.65549	3.61113586E8;4.77160919E8;	999.0;767.89;	361.114			1454.05	1161.66	1252.9	1346.83	0	4688.86	5188.97	7891.33	3	10.5059	10.182	10.2911	10.3954	12.195	12.3412	12.9461	0.220133	-2.18355	0.000149583	0.000472493
1066	4	37.2178	5.1519165E8;5.69317017E8;5.16195251E8;5.23311584E8;	999.0;564.52;253.98;94.88;	515.192			27926.1	26193.3	20885.4	5216.98	4	83002.9	91345	99475.7	3	14.7693	14.6769	14.3502	12.349	16.3409	16.479	16.6021	0.219727	-2.18622	0.0155242	0.0206985
653	5	22.2175	5.77134094E8;5.9115033E8;5.78138062E8;5.92153687E8;5.79140991E8;	999.0;391.75;291.65;120.5;53.1;	577.134	Procyanidin dimer	flavan-3-ols	1034.15	1050.03	1229.12	1005.19	0	4115.18	5124.34	5941.61	3	10.0142	10.0362	10.2634	9.97326	12.0067	12.3232	12.5366	0.213348	-2.22872	2.5734e-05	0.000144255
80	12	2.93919	3.47215729E8;3.93221161E8;1.74107742E8;3.53167389E8;2.55071945E8;2.6707196E8;2.36099854E8;2.08054321E8;5.84322937E8;4.10211609E8;5.68336914E8;2.4912027E8;	999.0;977.72;714.5;614.66;269.61;153.61;152.12;138.04;119.41;103.14;98.97;97.1;	174.108			1346.45	4770.21	1068.27	1008.35	1	4239.33	7010.01	17889.3	3	10.3949	12.2198	10.0611	9.97778	12.0496	12.7752	14.1268	0.210887	-2.24546	0.0344387	0.0433754
739	3	24.0116	4.59129242E8;4.60132813E8;5.33166016E8;	999.0;199.25;75.77;	459.129	Dihydroxy-dimethoxyflavone-pentoside	flavonoids	18565.1	11119.6	13970.8	17029	4	66681.4	64456.2	90733.6	3	14.1803	13.4408	13.7701	14.0557	16.025	15.976	16.4693	0.205134	-2.28536	0.000190546	0.000561757
337	42	13.6757	5.77134277E8;5.78138245E8;5.79140747E8;6.67130005E8;6.13110901E8;4.2508786E8;1.15627832E9;6.6813324E8;5.91113525E8;6.40130188E8;1.157283447E9;6.14114685E8;6.15108398E8;6.62151184E8;4.26090881E8;6.45122192E8;4.07076874E8;4.51103516E8;2.87055878E8;5.95142578E8;6.21124878E8;6.69136597E8;6.78145752E8;6.09124756E8;6.9112738E8;1.158286011E9;6.16111511E8;6.41133606E8;6.63154541E8;5.99116333E8;5.9614801E…	999.0;314.83;70.33;50.97;26.25;24.75;24.62;16.41;9.48;8.3;7.91;7.62;6.99;4.93;4.75;4.61;4.33;4.22;3.96;3.88;3.7;3.19;2.87;2.58;2.3;2.14;2.06;1.63;1.32;1.1;1.06;1.01;0.96;0.93;0.92;0.9;0.85;0.82;0.75;0.74;0.68;0.6;	577.134	Procyanidin B2	flavan-3-ols	2.108e+06	1.69364e+06	1.69934e+06	1.93751e+06	4	7.01076e+06	8.86111e+06	1.18809e+07	3	21.0074	20.6917	20.6965	20.8858	22.7411	23.0791	23.5021	0.20102	-2.31459	0.000102091	0.000369383
423	5	15.9363	2.21045349E8;4.61166229E8;4.91142761E8;4.05139801E8;1.33065857E8;	999.0;608.67;534.72;497.37;311.06;	221.045			1290.35	1121.65	1241.44	1200.86	0	3709.51	3871.95	10806.9	3	10.3336	10.1314	10.2778	10.2299	11.857	11.9188	13.3997	0.197991	-2.33649	0.00391033	0.00587975
24	35	2.10735	3.87114136E8;3.41109009E8;7.2923053E8;6.83224854E8;3.88117493E8;7.30234314E8;3.42111969E8;6.84227905E8;3.85098633E8;7.27214966E8;7.31235535E8;4.26125153E8;1.025341919E9;6.8523053E8;4.04104095E8;3.79082733E8;4.29125E8;1.07034021E9;5.93156616E8;1.070842285E9;1.07134436E9;4.27128662E8;1.027347412E9;1.241398926E9;4.45130951E8;4.41136078E8;4.25141205E8;7.68241272E8;8.89267334E8;4.43123383E8;4.57130798…	999.0;446.35;286.02;198.83;144.53;81.14;57.69;53.53;23.74;22.64;18.36;15.75;12.6;10.77;7.69;3.87;3.35;3.25;3.04;2.52;2.33;2.23;1.6;1.59;1.47;1.35;1.24;0.98;0.84;0.74;0.67;0.62;0.57;0.46;0.37;	341.109	sucrose [M+FA-H]-	sugars	5.4113e+06	6.32406e+06	1.01772e+07	3.64915e+06	4	3.20707e+07	3.36846e+07	3.17952e+07	3	22.3675	22.5924	23.2788	21.7991	24.9348	25.0056	24.9223	0.196527	-2.3472	0.0010903	0.00200898
123	9	4.43984	1.69014069E8;1.25024414E8;1.70017563E8;2.36988831E8;2.82994263E8;2.59009216E8;2.08994019E8;2.38986343E8;2.80978638E8;	999.0;210.6;74.62;53.65;10.25;7.89;7.67;5.6;5.58;	169.014	Gallic acid	phenolics	91428.2	61794	69439.1	125599	4	337896	343502	673011	3	16.4804	15.9152	16.0835	16.9385	18.3662	18.39	19.3603	0.192848	-2.37446	0.00169437	0.00286962
471	5	17.326	5.51176819E8;5.52180054E8;5.97182129E8;6.41171997E8;5.87153198E8;	999.0;247.45;127.39;51.58;46.62;	551.177	feruloyl-conjugate	phenolics	32780.8	22604.9	20081.7	7074.99	4	86719.5	98194.5	144716	3	15.0006	14.4643	14.2936	12.7885	16.4041	16.5834	17.1429	0.187807	-2.41268	0.00732509	0.0102654
934	2	29.2662	8.93228516E8;8.9423175E8;	999.0;450.48;	893.229			1242.52	1268.62	1410.58	1414.62	0	4120.15	3058.3	15079.7	3	10.2791	10.309	10.4621	10.4662	12.0085	11.5785	13.8803	0.179811	-2.47545	0.0163566	0.0216277
1027	6	34.2789	6.15186401E8;6.47212402E8;6.16189636E8;6.61191711E8;3.31081848E8;9.17264709E8;	999.0;590.51;344.17;104.91;87.36;67.48;	615.186	Viniferin 3''-glucoside	stilbenes	4358.92	3784.53	4039.17	1100.26	3	14842.7	18013	25736.6	3	12.0898	11.8859	11.9798	10.1036	13.8575	14.1367	14.6515	0.170025	-2.55618	0.00603338	0.00863771
863	2	27.1714	3.80955322E8;3.00998718E8;	999.0;437.7;	380.955			1470.15	1418.84	1279.48	1349.06	0	1295.59	4561.6	18656.6	2	10.5217	10.4705	10.3213	10.3977	10.3394	12.1553	14.1874	0.168809	-2.56653	0.111164	0.129746
431	2	16.1666	4.29212891E8;4.3021579E8;	999.0;174.03;	429.213			9566.4	8765.32	8859.4	7657.3	4	44415.7	44436.6	67249.7	3	13.2238	13.0976	13.113	12.9026	15.4388	15.4395	16.0372	0.167431	-2.57836	3.53709e-05	0.000190238
144	4	5.31355	3.04913757E8;2.04966522E8;2.32972656E8;2.17961823E8;	999.0;234.27;200.46;199.06;	304.914			2522.4	3014.55	5635.38	1079.5	3	19351.6	18141.6	19326.4	3	11.3006	11.5577	12.4603	10.0761	14.2402	14.147	14.2383	0.16172	-2.62843	0.00443239	0.00655796
128	3	4.50855	4.29160919E8;2.67108276E8;2.64072052E8;	999.0;225.29;55.19;	429.161			1173.51	1173.53	1107.83	1429.6	0	4765.38	8621.37	9289.57	3	10.1966	10.1966	10.1135	10.4814	12.2184	13.0737	13.1814	0.16155	-2.62995	0.000221626	0.000630052
490	5	17.8422	4.61166321E8;6.29187134E8;4.59092957E8;6.75192444E8;6.30190308E8;	999.0;211.41;142.29;89.63;70.37;	629.187	(epi)catechin-coumaroyl-C7H16O7	flavan-3-ols	1370.4	1281.52	1122.34	1494.24	0	6940.59	6644.57	11020.3	3	10.4204	10.3236	10.1323	10.5452	12.7608	12.698	13.4279	0.16059	-2.63855	7.68855e-05	0.000318755
204	3	9.10983	3.45118988E8;6.13176575E8;2.99113251E8;	999.0;251.55;161.48;	345.119			4724.65	4289.18	6340.3	4931.46	4	22700.6	32998	39289.6	3	12.206	12.0665	12.6303	12.2678	14.4704	15.0101	15.2619	0.160169	-2.64233	0.000115417	0.00040829
179	2	7.4898	4.35092712E8;8.65198303E8;	999.0;622.05;	435.093			1252.17	1088.31	1113.13	1251.57	0	6442.71	8178.66	8043.45	3	10.2902	10.0879	10.1204	10.2895	12.6535	12.9976	12.9736	0.155699	-2.68317	2.45923e-06	3.26258e-05
555	3	19.6084	3.19093567E8;3.20096558E8;3.01082733E8;	999.0;148.14;117.34;	319.094			5305.65	5631.89	4890.62	5565.29	4	22639.5	34161.9	51946.5	3	12.3733	12.4594	12.2558	12.4422	14.4666	15.0601	15.6647	0.147544	-2.76079	0.000267719	0.000719947
434	2	16.266	3.99092712E8;4.35223236E8;	999.0;305.27;	399.093			4160.92	1205.88	1232.97	3232.29	2	14634.3	14106.4	22786.1	3	12.0227	10.2359	10.2679	11.6583	13.8371	13.7841	14.4759	0.143111	-2.80479	0.00362939	0.00551335
187	11	8.17652	2.03082321E8;4.07172058E8;2.35072266E8;2.04085876E8;2.71069672E8;4.08175507E8;2.49087891E8;4.29154083E8;2.19077316E8;3.4901236E8;8.65197144E8;	999.0;244.87;101.41;97.52;76.59;47.84;36.37;35.2;22.65;16.32;15.53;	203.082	Tryptophan		5286.4	6485.46	4489.02	6078.82	4	33062	33531.1	50555.7	3	12.3681	12.663	12.1322	12.5696	15.0129	15.0332	15.6256	0.143021	-2.8057	5.21227e-05	0.00024918
979	2	30.7614	2.27071136E8;2.73076477E8;	999.0;180.15;	227.071	Resveratrol	stilbenes	1399.05	1043.71	1414.92	1492.47	0	5288.65	11843.2	11644.1	3	10.4502	10.0275	10.4665	10.5435	12.3687	13.5318	13.5073	0.139443	-2.84225	0.000519543	0.00112379
345	5	13.8018	4.52127655E8;4.98133423E8;5.41119751E8;4.87101105E8;5.14120056E8;	999.0;611.8;593.6;378.47;241.78;	452.128			1310	1326.32	1232.31	1312.39	0	4810.98	11960.1	11833.6	3	10.3554	10.3732	10.2671	10.358	12.2321	13.5459	13.5306	0.135843	-2.87999	0.000639826	0.00131943
1048	15	35.9304	4.65118561E8;5.11123932E8;4.66121613E8;2.89071381E8;5.12127258E8;5.01095551E8;5.28113953E8;5.03092407E8;4.67125092E8;1.93050461E8;5.02098541E8;5.33105835E8;1.75039963E8;2.90074707E8;5.79111328E8;	999.0;469.37;268.58;132.32;128.48;106.07;58.06;29.74;28.0;27.7;27.0;25.01;23.47;21.14;18.98;	465.119	Unknown		59218.1	44922.9	40042.1	67776.2	4	323624	428265	420251	3	15.8538	15.4552	15.2892	16.0485	18.304	18.7081	18.6809	0.135623	-2.88232	6.05318e-05	0.000273769
478	6	17.5358	5.84105957E8;5.84607727E8;5.85109497E8;5.08100952E8;4.25072327E8;5.53191833E8;	999.0;605.76;213.34;212.87;188.63;89.09;	584.106			14708.6	13107.9	11582.7	13730.2	4	79213.6	81872.2	147091	3	13.8444	13.6781	13.4997	13.7451	16.2735	16.3211	17.1664	0.129299	-2.95121	9.70175e-05	0.000366193
884	3	27.718	8.39239197E8;8.79212646E8;8.40242432E8;	999.0;469.26;460.55;	839.239			1221.43	1233.45	1307.07	1391.87	0	7379.12	9045.12	13836.9	3	10.2544	10.2685	10.3521	10.4428	12.8492	13.1429	13.7562	0.127734	-2.96879	5.32168e-05	0.00024918
842	7	26.6778	5.79171814E8;5.80174866E8;5.33166077E8;5.34169373E8;5.69142761E8;3.5310257E8;5.15155396E8;	999.0;263.95;209.86;58.58;51.91;37.72;36.06;	579.172			35186.3	19470.6	21770.7	5012.99	4	134107	149249	197641	3	15.1027	14.249	14.4101	12.2915	17.033	17.1874	17.5925	0.126987	-2.97725	0.00651707	0.00926354
510	3	18.4383	6.25140381E8;6.26144104E8;6.71145691E8;	999.0;271.25;109.32;	625.14	Quercetin dihexoside	flavonols	1262.88	1408.03	1358.36	1325.83	0	4355.2	20577.9	8936.02	3	10.3025	10.4595	10.4077	10.3727	12.0885	14.3288	13.1254	0.118584	-3.07602	0.00362046	0.00551335
559	10	19.7302	5.8521875E8;5.86222229E8;5.39212952E8;8.49203247E8;6.83255188E8;4.36132843E8;8.50206787E8;5.75189819E8;2.52124039E8;6.84258362E8;	999.0;268.81;250.8;105.68;88.85;49.83;49.49;47.75;46.3;31.28;	585.219	procyanidin	flavan-3-ols	29987.2	27778.2	29711.6	29698.7	4	206000	243479	294137	3	14.8721	14.7617	14.8587	14.8581	17.6523	17.8934	18.1661	0.118181	-3.08092	2.34367e-06	3.21648e-05
687	2	22.8641	5.93129517E8;5.94132935E8;	999.0;323.45;	593.13	Procyanidin	flavan-3-ols	2606.09	1209.71	2989.42	3678.83	3	24612.9	38275	4359.45	3	11.3477	10.2404	11.5456	11.845	14.5871	15.2241	12.0899	0.116927	-3.09632	0.029367	0.0375823
613	3	21.0292	5.67208008E8;5.21202637E8;5.68211304E8;	999.0;288.39;274.03;	567.208	Isolariciresinol-β-4′-O-glucopyranoside [M+FA-H]-	lignans	4639.15	4013.77	3960.08	3862.64	4	33045.5	32380.9	41428.7	3	12.1796	11.9707	11.9513	11.9154	15.0122	14.9829	15.3383	0.11564	-3.11229	1.51159e-06	2.31389e-05
963	3	30.3013	6.05165955E8;6.06169006E8;6.07172058E8;	999.0;337.19;61.98;	605.166			1179.9	1464.38	1082.96	1483.15	0	1075.62	6085.88	27139.4	2	10.2045	10.5161	10.0808	10.5345	10.071	12.5712	14.7281	0.113927	-3.13382	0.120053	0.139545
1024	4	34.021	4.09092316E8;4.55097809E8;4.10095734E8;4.56101044E8;	999.0;609.34;216.49;150.78;	409.092			1057.89	1147.89	1482.44	1119.02	0	9447.74	11600.6	11445.9	3	10.047	10.1648	10.5338	10.128	13.2058	13.5019	13.4825	0.110956	-3.17194	4.4474e-06	4.31724e-05
796	4	25.5314	7.27165955E8;6.87228271E8;6.88231995E8;6.89234802E8;	999.0;523.37;244.39;39.62;	727.166	unknown		9874.47	6953.24	7280.81	1307.13	3	57106.8	67035.1	50060.1	3	13.2695	12.7635	12.8299	10.3522	15.8014	16.0326	15.6114	0.109423	-3.19201	0.00665458	0.00939193
420	3	15.9189	7.29146729E8;7.30148682E8;7.31150574E8;	999.0;397.59;110.64;	729.147	(Epi)catechin dimer-gallate	flavan-3-ols	5024.67	16665.6	52942.6	1382.88	3	1404.8	523165	1146.64	1	12.2948	14.0246	15.6921	10.4335	10.4561	18.9969	10.1632	0.108446	-3.20495	0.974181	0.974181
889	4	27.825	5.75118774E8;5.76122009E8;5.77125244E8;6.87228638E8;	999.0;313.17;44.68;26.22;	575.119			1182.83	1219.94	1422.04	1040.97	0	10068.8	10393.4	13713.2	3	10.208	10.2526	10.4737	10.0237	13.2976	13.3434	13.7433	0.106783	-3.22725	5.7993e-06	5.14654e-05
830	3	26.3434	5.61139832E8;4.93117218E8;5.62143127E8;	999.0;598.22;272.41;	561.14			3605.04	3240.68	1356.8	2894.13	3	20047.9	23752	34295.8	3	11.8158	11.6621	10.406	11.4989	14.2912	14.5358	15.0657	0.106568	-3.23016	0.000572715	0.00121245
1044	2	35.6547	7.91254395E8;7.92257996E8;	999.0;445.87;	791.254			1006.03	1195.75	1391.34	1058.64	0	5616.49	14419	13132.9	3	9.97446	10.2237	10.4423	10.048	12.4555	13.8157	13.6809	0.105185	-3.249	0.000432766	0.000995613
550	3	19.5506	5.85218689E8;5.86221802E8;3.6618454E8;	999.0;253.93;46.93;	585.219			27391.5	23477.1	1352.26	1313.1	2	103235	127903	152223	3	14.7414	14.519	10.4012	10.3588	16.6556	16.9647	17.2158	0.104733	-3.25522	0.0286453	0.0367769
920	2	28.7741	4.15197205E8;4.16200043E8;	999.0;184.95;	415.197	e.g. 2-Methyl-6-methylene-2-octene-1,8-diol, 8-O-(2,6-Diacetyl-?-D-glucopyranoside)	terpene glycosides	8989.12	3773.8	10092.6	7287.13	4	56184.3	55790.7	109912	3	13.134	11.8818	13.301	12.8311	15.7779	15.7677	16.746	0.101885	-3.29498	0.000831568	0.00162237
923	2	28.8879	4.25087128E8;4.26090454E8;	999.0;203.55;	425.087			1028.84	1480.66	1048.78	1036.12	0	7055.17	9280.29	17904.1	3	10.0068	10.532	10.0345	10.017	12.7845	13.18	14.128	0.100638	-3.31275	0.000318224	0.000827799
913	2	28.5517	4.61108185E8;7.27129395E8;	999.0;323.1;	461.108			1015.54	1184.36	1409.53	1272.6	0	10482.3	12142.7	13902.5	3	9.98803	10.2099	10.461	10.3136	13.3557	13.5678	13.7631	0.10024	-3.31847	3.90969e-06	3.89015e-05
1034	4	34.9984	6.47212463E8;7.91254456E8;6.93217712E8;6.48215759E8;	999.0;328.01;293.64;291.98;	647.212			1153.93	1494.28	1480.57	1498.01	0	8092.16	14802.6	21201.7	3	10.1723	10.5452	10.5319	10.5488	12.9823	13.8536	14.3719	0.0957011	-3.38532	0.000251957	0.000682169
907	3	28.3747	8.39239075E8;8.40242554E8;7.20659851E8;	999.0;479.56;310.12;	839.239			1248.42	1110.46	1067.59	1064.67	0	8880.33	10823.3	15572.8	3	10.2859	10.1169	10.0601	10.0562	13.1164	13.4019	13.9267	0.0954845	-3.38859	1.69721e-05	0.000107671
351	22	14.094	4.35129364E8;4.81135193E8;4.3613266E8;5.25124634E8;4.82138275E8;4.7110614E8;4.98125061E8;8.71265991E8;4.73103271E8;5.26128052E8;2.71061005E8;4.72109619E8;5.20145691E8;5.03116852E8;8.72269348E8;4.99128418E8;5.36140625E8;5.4912207E8;4.53139984E8;5.2314563E8;5.11145416E8;4.83140228E8;	999.0;409.01;226.72;103.97;92.04;82.32;56.78;23.66;21.9;21.15;15.94;14.57;13.25;11.91;11.89;9.94;9.54;8.87;7.78;7.67;7.03;5.77;	435.129			1394.27	1206.73	1116.08	1026.32	0	9512.05	14553.7	13267.8	3	10.4453	10.2369	10.1242	10.0033	13.2155	13.8291	13.6956	0.0952908	-3.39152	1.07348e-05	8.21625e-05
358	3	14.249	5.71112244E8;4.18150513E8;3.73148346E8;	999.0;869.67;484.22;	571.112			1269.2	1056.76	1050.45	1337.09	0	9417.49	15422.7	13979.1	3	10.3097	10.0454	10.0368	10.3849	13.2011	13.9128	13.771	0.0910661	-3.45694	1.58407e-05	0.000106258
528	2	18.9393	8.49203247E8;8.50206543E8;	999.0;465.38;	849.203			2627.82	1278.56	1467.73	3622.7	2	17361.7	24504.5	33461.5	3	11.3596	10.3203	10.5194	11.8229	14.0836	14.5808	15.0302	0.0895767	-3.48073	0.000680141	0.00139534
1056	4	36.4031	8.79176331E8;8.80179932E8;8.81182068E8;9.15153137E8;	999.0;452.23;130.46;65.09;	879.176			5990.92	5061.37	9446.43	4502.64	4	54086.1	77912.2	79182.8	3	12.5486	12.3053	13.2056	12.1366	15.723	16.2496	16.2729	0.0887912	-3.49344	9.93665e-05	0.000366193
65	11	2.66435	3.33058838E8;3.340625E8;4.21074799E8;4.95111725E8;6.75175476E8;6.67125366E8;5.55096313E8;7.55141724E8;4.22078278E8;6.7617865E8;4.17124878E8;	999.0;89.22;67.87;47.6;28.71;25.49;17.68;8.62;6.85;6.36;5.44;	333.059			9418.62	9910.94	9680.13	13577.2	4	116685	120150	131812	3	13.2013	13.2748	13.2408	13.7289	16.8323	16.8745	17.0081	0.0866417	-3.52879	2.7556e-06	3.42728e-05
576	2	20.1494	3.07139496E8;4.81265228E8;	999.0;215.73;	307.139	hydroxy-hexanoic acid hexoside	hydroxy fatty acid	3856.68	1163.47	3636.95	3201.47	3	28371.8	34573.7	40488.5	3	11.9131	10.1842	11.8285	11.6445	14.7922	15.0774	15.3052	0.0859864	-3.53975	0.000719748	0.00146153
301	2	12.5466	6.53229004E8;6.54232666E8;	999.0;278.08;	653.229			1432.22	1466.29	1435.75	1375.47	0	22156.5	8218.05	20292.9	3	10.484	10.518	10.4876	10.4257	14.4354	13.0046	14.3087	0.0845177	-3.5646	0.000287436	0.000762664
1023	2	33.8305	6.47212463E8;6.48215881E8;	999.0;270.5;	647.212	unknown		1160.29	1370.11	1207.13	1452.31	0	10785.6	15865.4	19562.8	3	10.1803	10.4201	10.2374	10.5041	13.3968	13.9536	14.2558	0.0842257	-3.5696	2.07115e-05	0.000124896
127	2	4.48426	3.5909787E8;3.50145172E8;	999.0;506.65;	359.098	syringic acid glucoside		1313.88	1117.9	1499.44	1209.17	0	13737.1	14702.6	18499.1	3	10.3596	10.1266	10.5502	10.2398	13.7458	13.8438	14.1752	0.0821344	-3.60587	2.5417e-06	3.26321e-05
681	14	22.848	4.41082306E8;4.42085938E8;4.77059052E8;5.04078247E8;5.31077637E8;4.79056335E8;4.87088043E8;4.78062408E8;5.05081451E8;5.09069794E8;5.32080627E8;8.83165649E8;5.42093689E8;2.9007489E8;	999.0;240.75;68.06;49.75;28.71;18.62;16.8;13.95;10.28;8.51;6.94;6.12;4.43;3.71;	441.082	(epi)catechin gallate	flavan-3-ols	10935.5	14537.6	51292.5	7008.99	4	192561	241906	374061	3	13.4167	13.8275	15.6465	12.775	17.555	17.8841	18.5129	0.0777103	-3.68575	0.00316286	0.00491726
1000	6	31.6463	4.3811911E8;4.84124298E8;4.85127563E8;4.3912207E8;4.74095764E8;5.01114441E8;	999.0;994.43;244.46;233.14;119.03;50.81;	438.119			21093.6	27815.4	14821.6	2618.43	4	232211	172509	242296	3	14.3645	14.7636	13.8554	11.3545	17.8251	17.3963	17.8864	0.0769096	-3.70069	0.00641681	0.00915373
1030	5	34.6199	4.3510791E8;4.81113495E8;4.3611145E8;4.82117157E8;4.71084961E8;	999.0;572.51;237.43;137.69;80.66;	435.108			8518.54	8405.18	4253.25	22017.7	4	84933.3	172263	164442	3	13.0564	13.0371	12.0544	14.4264	16.374	17.3943	17.3272	0.0768337	-3.70212	0.00173599	0.00292764
1071	4	37.6075	5.69317078E8;7.99223083E8;5.3922821E8;5.85233276E8;	999.0;636.42;619.79;591.81;	569.317	Unknown		1060.52	1417.35	1082	1176.17	0	14060.6	13709.6	18793.6	3	10.0506	10.469	10.0795	10.1999	13.7794	13.7429	14.198	0.0762831	-3.71249	3.37649e-06	3.69636e-05
137	2	5.02246	3.45082245E8;2.99076904E8;	999.0;773.08;	345.082			1106.58	1009.56	1242.67	1161.86	0	9031.53	11369.9	25265.9	3	10.1119	9.97951	10.2792	10.1822	13.1408	13.4729	14.6249	0.0742435	-3.75159	0.000229076	0.000637567
212	2	9.28239	2.82061584E8;8.66200867E8;	999.0;186.26;	282.062			1321.14	1425.85	1034.05	1384.94	0	18424.4	14348	19571.7	3	10.3676	10.4776	10.0141	10.4356	14.1693	13.8086	14.2565	0.0740196	-3.75595	3.50215e-06	3.69636e-05
815	3	25.9876	6.87228333E8;6.88232056E8;5.55223083E8;	999.0;366.85;175.2;	687.228			4899.64	1431.65	4914.56	1182.58	2	29857.2	45986.7	52998.2	3	12.2585	10.4835	12.2628	10.2077	14.8658	15.4889	15.6937	0.0723469	-3.78892	0.00204079	0.00332883
1038	3	35.3172	4.65118622E8;4.66121796E8;5.11124268E8;	999.0;245.53;87.84;	465.119			1427.6	4552.26	1024	1222.25	1	24169.2	35119.7	28753.3	3	10.4794	12.1524	10	10.2553	14.5609	15.1	14.8114	0.0700754	-3.83495	0.000949701	0.00179991
441	6	16.4299	1.72097763E8;3.63165985E8;1.30087418E8;1.73101181E8;3.64168884E8;2.16087555E8;	999.0;474.36;137.93;65.75;65.63;53.79;	172.098			18366.3	12353.4	13667.8	17176.2	4	209529	218393	257316	3	14.1648	13.5926	13.7385	14.0681	17.6768	17.7366	17.9732	0.0673821	-3.89149	3.52919e-06	3.69636e-05
524	8	18.822	5.76127136E8;5.83203064E8;2.73076538E8;5.76628967E8;5.84205994E8;5.3719751E8;2.74079956E8;5.73174133E8;	999.0;666.01;540.61;515.89;192.63;171.01;67.77;46.99;	576.127			1175.7	3600.16	1036.74	1101.56	1	15405.8	24428.9	37211.5	3	10.1993	11.8138	10.0178	10.1053	13.9112	14.5763	15.1835	0.0673054	-3.89313	0.00105538	0.00196507
425	2	15.9634	4.27181824E8;4.2818515E8;	999.0;155.21;	427.182			1242.04	1065.2	1151.8	1119.27	0	4870.6	10111.8	36739.9	3	10.2785	10.0569	10.1697	10.1283	12.2499	13.3038	15.1651	0.0663878	-3.91294	0.00499393	0.00733426
283	2	11.8175	4.51124207E8;4.52127686E8;	999.0;201.61;	451.124	Epicatechin hexoside	flavan-3-ols	2631.77	1345.85	1387.34	1037.04	1	19639.3	22723.5	30276.8	3	11.3618	10.3943	10.4381	10.0183	14.2615	14.4719	14.8859	0.0661003	-3.9192	0.000121119	0.000408522
1036	2	35.0354	6.0516571E8;6.06169189E8;	999.0;296.28;	605.166			1470.61	1205.17	1423.24	1052.45	0	11249.6	7858.32	39991.7	3	10.5222	10.235	10.475	10.0395	13.4576	12.94	15.2874	0.0653743	-3.93513	0.00205001	0.00333022
84	3	3.01988	2.69069763E8;2.04087524E8;1.60061478E8;	999.0;556.77;166.21;	269.07			1000.78	1018.87	1394.37	1202.68	0	12189.5	18172	22716.9	3	9.96691	9.99275	10.4454	10.232	13.5733	14.1494	14.4715	0.0652343	-3.93823	2.2354e-05	0.000128941
930	3	29.139	5.91149963E8;5.92153381E8;5.9315625E8;	999.0;318.45;57.95;	591.15			7009.43	5469.34	4691.84	4393.57	4	63941.9	81506.3	127097	3	12.7751	12.4172	12.1959	12.1012	15.9645	16.3146	16.9556	0.059341	-4.07483	4.0808e-05	0.000208225
1014	4	32.8692	8.65160645E8;4.32076782E8;8.66164246E8;4.32578491E8;	999.0;691.09;447.04;333.37;	865.161			2998.48	1139.87	2532.21	3170.48	3	31270.6	47335.4	45977.3	3	11.55	10.1547	11.3062	11.6305	14.9325	15.5306	15.4886	0.0592438	-4.07719	0.000214497	0.000614172
371	3	14.5483	5.78138428E8;6.23140198E8;6.24143311E8;	999.0;709.03;239.63;	578.138			1179.74	1256.46	1001.32	1494.39	0	14809.6	21428.5	27876.7	3	10.2043	10.2952	9.96769	10.5453	13.8542	14.3872	14.7668	0.0576923	-4.11548	2.00092e-05	0.000122518
181	4	7.65449	3.77108307E8;1.69050461E8;3.78111755E8;8.63181702E8;	999.0;161.72;140.98;128.61;	377.108	Unknown		3760.96	3367.48	1244.94	1391.94	2	38494.1	40357.2	48636	3	11.8769	11.7175	10.2819	10.4429	15.2323	15.3005	15.5697	0.0574488	-4.12158	0.000357404	0.000894504
836	18	26.4792	4.47092896E8;4.48096161E8;8.95192871E8;4.49098328E8;8.96196289E8;5.15081604E8;2.8403241E8;5.10088623E8;4.8306958E8;5.37088196E8;2.85040222E8;8.97199219E8;5.1608374E8;4.85066803E8;5.11091949E8;5.38091553E8;4.84072906E8;5.32109253E8;	999.0;228.36;50.3;39.44;20.63;15.29;13.54;13.49;11.09;8.37;5.42;5.36;3.41;3.17;3.03;2.07;2.01;1.59;	447.093	Kaempferol-hexoside	flavonols	1123.21	1149.88	1077.57	1186.98	0	33599.9	22647.2	6412.79	3	10.1334	10.1673	10.0736	10.2131	15.0362	14.467	12.6467	0.0543127	-4.20257	0.00132023	0.00234571
17	14	2.03081	6.44216614E8;2.21066681E8;6.50214905E8;9.86334045E8;6.45220703E8;2.63077209E8;7.45265442E8;6.51218201E8;2.81087738E8;9.87337769E8;4.8216452E8;8.06270081E8;1.087382568E9;9.92331848E8;	999.0;920.16;659.68;390.52;204.48;196.44;185.55;150.15;127.27;116.38;94.21;90.46;51.24;47.58;	644.217			4375.99	2927.93	7629.9	6024.81	4	97636.1	85083.6	120277	3	12.0954	11.5157	12.8974	12.5567	16.5751	16.3766	16.876	0.0518784	-4.26872	8.36267e-05	0.00033185
498	3	18.2108	5.51176575E8;5.9718219E8;5.52180054E8;	999.0;468.17;270.78;	551.177	feruloyl-conjugate	phenolics	1287.73	1253.04	1046.45	1092.38	0	3939.2	13324.6	50572.7	3	10.3306	10.2912	10.0313	10.0933	11.9437	13.7018	15.6261	0.0517376	-4.27264	0.0103811	0.0141496
502	4	18.2823	1.017207092E9;4.9714856E8;5.61139771E8;4.981521E8;	999.0;237.88;58.06;55.36;	1017.21			1123.73	1159.62	1212.79	1107.97	0	14309	22636.2	29967.9	3	10.1341	10.1794	10.2441	10.1137	13.8046	14.4663	14.8711	0.0516055	-4.27633	1.70434e-05	0.000107671
962	3	30.2735	8.39238953E8;8.40242371E8;8.41245422E8;	999.0;426.18;111.98;	839.239	unknown		5950.56	4824.08	5398.75	1161.32	3	63902.6	81131.7	109522	3	12.5388	12.236	12.3984	10.1816	15.9636	16.308	16.7409	0.0510733	-4.29129	0.00121984	0.00219681
705	3	23.3135	3.9321286E8;7.27129883E8;3.94216003E8;	999.0;195.55;192.07;	393.213	hydroxy-dodecenoic acid hexoside	hydroxy fatty acid	1320.69	1111.61	1098.76	2739.15	1	31072	32610	39561.1	3	10.3671	10.1184	10.1017	11.4195	14.9233	14.993	15.2718	0.0455493	-4.45643	7.04989e-05	0.000308336
246	2	10.7021	6.23140259E8;6.24143311E8;	999.0;324.95;	623.14			2559.19	1023.55	1027.25	1023.41	1	25412.5	35409.3	36568.5	3	11.3215	9.99937	10.0046	9.99916	14.6333	15.1118	15.1583	0.0433826	-4.52674	0.000100289	0.000366193
879	2	27.5212	5.74106506E8;6.21124207E8;	999.0;489.79;	574.107			1240.46	1473.48	1076.63	1265.16	0	19943.8	28616.4	40132.4	3	10.2767	10.525	10.0723	10.3051	14.2837	14.8046	15.2925	0.0427521	-4.54786	1.35133e-05	9.43558e-05
778	3	25.0907	5.77133728E8;5.78138E8;6.51625977E8;	999.0;290.55;50.19;	577.134	Procyanidin dimer	flavan-3-ols	3083.16	5318.22	4694.83	1123.48	3	80653.9	91386.2	120179	3	11.5902	12.3767	12.1969	10.1338	16.2995	16.4797	16.8748	0.0364957	-4.77613	0.000480006	0.00107066
1017	5	33.1376	5.83115967E8;5.83617737E8;9.61275269E8;1.167239258E9;9.6227887E8;	999.0;641.19;582.15;422.86;322.32;	583.116	unknown		1367.31	1025.92	1320.87	1022	0	26862.3	33663.5	39669.5	3	10.4171	10.0027	10.3673	9.99719	14.7133	15.0389	15.2757	0.0354516	-4.81801	1.8646e-06	2.74857e-05
375	2	14.7363	3.59097992E8;3.60101379E8;	999.0;130.68;	359.098			1122.19	1116.27	1440.2	1040.99	0	19438.8	1427.35	79712.8	2	10.1321	10.1245	10.4921	10.0237	14.2467	10.4791	16.2825	0.0351936	-4.82854	0.0589942	0.0711506
110	3	3.75627	4.93119659E8;5.83114807E8;4.94123077E8;	999.0;239.39;180.69;	493.12	unknown		1282.03	1135.63	1288.92	1269.85	0	48241.9	17920.6	41091.4	3	10.3242	10.1493	10.3319	10.3104	15.558	14.1293	15.3265	0.0347989	-4.84481	5.51309e-05	0.000252208
482	8	17.6686	3.66119232E8;3.67122528E8;4.56114532E8;4.02095886E8;3.70113983E8;4.34106628E8;4.12124603E8;4.29114655E8;	999.0;165.21;17.83;15.26;14.74;13.8;12.02;6.6;	366.119			4556.93	1156.44	7856.33	1485.85	2	124660	91719.2	122004	3	12.1538	10.1755	12.9396	10.5371	16.9276	16.4849	16.8966	0.0333695	-4.90533	0.00107098	0.00198255
72	4	2.75992	3.87113556E8;3.77085205E8;3.79082214E8;3.78088501E8;	999.0;386.53;95.86;38.33;	387.114			1399.44	1127.66	5479.92	1428.54	1	71606.4	64080.9	87520.1	3	10.4506	10.1391	12.4199	10.4803	16.1278	15.9676	16.4173	0.0317044	-4.97917	0.000380528	0.000906888
155	3	6.14565	5.75119141E8;5.76122192E8;6.6511438E8;	999.0;274.55;139.76;	575.119			3194.51	1158.54	1116.19	1373.15	1	59047.6	57139.8	52746.5	3	11.6414	10.1781	10.1244	10.4233	15.8496	15.8022	15.6868	0.0303775	-5.04085	6.3778e-05	0.00028521
990	2	31.2198	8.39238831E8;8.40242432E8;	999.0;421.59;	839.239	(+)-alpha-Viniferin-hexoside	stilbenes	1451.13	1329.69	1261.94	1226.12	0	38152.1	40887.2	51914.4	3	10.503	10.3769	10.3014	10.2599	15.2195	15.3194	15.6638	0.030176	-5.05045	2.07796e-07	4.35278e-06
131	2	4.78224	3.15071716E8;4.05066986E8;	999.0;131.35;	315.072	Dihydroxybenzoic acid		1126	1168.21	1144.01	1255.35	0	35685.5	35803.8	46402.4	3	10.137	10.1901	10.1599	10.2939	15.123	15.1278	15.5019	0.0298594	-5.06567	1.03993e-07	3.00463e-06
893	4	27.9236	4.27066589E8;4.28070068E8;3.83076691E8;4.29082214E8;	999.0;196.98;106.59;54.48;	427.067	Theaflavic acid	flavonoids	1272.35	1385.3	1254.93	1479.95	0	37352.1	50003.9	56177.7	3	10.3133	10.436	10.2934	10.5313	15.1889	15.6098	15.7777	0.0281773	-5.14932	5.6494e-07	9.77592e-06
926	4	28.9843	4.99139374E8;4.53133881E8;5.00142761E8;4.54137451E8;	999.0;301.09;276.76;79.05;	453.134	Viniferin (resveratrol dimer) [M+FA-H]-	stilbenes	1377.33	1271	1429	1402.15	0	29487.7	95957.3	21938.5	3	10.4277	10.3117	10.4808	10.4534	14.8478	16.5501	14.4212	0.0278838	-5.16443	0.000299102	0.000788362
724	3	23.7474	5.91150452E8;5.92153503E8;7.31151611E8;	999.0;318.98;255.95;	591.15			1270.66	1314.51	1307.91	1325.46	0	26354.2	34361.6	83074.5	3	10.3114	10.3603	10.353	10.3723	14.6857	15.0685	16.3421	0.0272195	-5.19921	7.18638e-05	0.000310889
194	4	8.53256	4.51123901E8;4.97129517E8;5.41119385E8;4.52127411E8;	999.0;359.99;214.34;184.72;	451.124			1100.66	1295.8	1478.84	1361.48	0	44989.5	51859.6	48552.8	3	10.1042	10.3396	10.5302	10.411	15.4573	15.6623	15.5673	0.0270119	-5.21026	1.08148e-07	3.00463e-06
547	12	19.4106	2.06082123E8;1.64071609E8;2.07085342E8;2.50071762E8;5.01151123E8;1.47045044E8;1.65074997E8;2.51075272E8;5.02154602E8;2.28064011E8;9.90231018E8;9.89729309E8;	999.0;120.39;115.22;76.26;33.42;16.73;9.6;7.79;7.59;2.91;2.86;2.74;	206.082			41249	25136.2	29003.1	43631.5	4	1.37261e+06	1.22418e+06	1.31711e+06	3	15.3321	14.6175	14.8239	15.4131	20.3885	20.2234	20.3289	0.0266397	-5.23028	3.11898e-06	3.69636e-05
806	3	25.8179	4.39066559E8;4.40070313E8;2.8701944E8;	999.0;220.15;19.89;	439.067			1351.28	1432.22	1191.88	1318.89	0	54374.7	52810.6	49232.2	3	10.4001	10.484	10.219	10.3651	15.7306	15.6885	15.5873	0.0253853	-5.29986	1.03625e-08	5.85044e-07
159	3	6.44785	3.29087402E8;3.75092743E8;1.67034866E8;	999.0;382.55;191.14;	329.087			2633.51	1192.72	1482.47	1190.48	1	61623.7	16330.5	119643	3	11.3628	10.22	10.5338	10.2173	15.9112	13.9953	16.8684	0.0246683	-5.3412	0.00132609	0.00234571
119	4	4.14181	2.83068207E8;2.84071472E8;1.51026047E8;3.73063263E8;	999.0;99.98;97.68;94.87;	283.068			1354.22	1332.88	1017.27	1289.69	0	25880.6	71148.2	54928.9	3	10.4032	10.3803	9.99049	10.3328	14.6596	16.1185	15.7453	0.0246487	-5.34235	3.79788e-05	0.000198889
852	3	26.8522	6.87228394E8;6.88231934E8;6.89234741E8;	999.0;360.65;79.98;	687.228			2932.83	1405.45	1091.69	1464.78	1	49533.9	67985.4	95860	3	11.5181	10.4568	10.0923	10.5165	15.5961	16.0529	16.5486	0.0242341	-5.36682	5.48547e-05	0.000252208
944	4	29.6301	4.2706662E8;4.2807019E8;3.83076782E8;5.76108704E8;	999.0;204.17;126.28;87.15;	427.067	resveratrol conjugate	stilbenes	1051.59	1302.88	1092.06	1475.54	0	38638.4	54030.5	70790.8	3	10.0384	10.3475	10.0928	10.527	15.2377	15.7215	16.1113	0.0225839	-5.46856	3.8616e-06	3.89015e-05
1003	2	31.8273	4.67212921E8;4.68216156E8;	999.0;193.18;	467.213	octanol-glucoside-gluconic acid conjugate II	alcohol glycosides	1411.58	1224.5	1033.04	1057.18	0	47361.9	56272.3	57771.6	3	10.4631	10.258	10.0127	10.046	15.5314	15.7801	15.8181	0.0219616	-5.50887	2.35225e-07	4.68098e-06
746	17	24.1924	5.69223511E8;5.23218384E8;5.70226929E8;5.24221313E8;5.59195129E8;5.7122937E8;6.13213135E8;5.61192017E8;5.6019812E8;5.25224487E8;5.8621344E8;6.37210876E8;6.01213135E8;5.99234192E8;6.1123407E8;7.27667297E8;4.35223236E8;	999.0;519.3;299.01;138.48;71.99;48.18;20.78;20.63;18.81;17.72;15.47;14.45;13.8;11.64;11.33;8.45;7.26;	569.224			40846.9	33034.5	32103.5	2632.95	4	1.14546e+06	1.1909e+06	1.49322e+06	3	15.3179	15.0117	14.9704	11.3625	20.1275	20.1836	20.51	0.0212722	-5.55489	0.00275066	0.00432713
587	2	20.3915	4.3906662E8;4.40070282E8;	999.0;203.18;	439.067	unknown		1206.6	1220.23	1042.37	1054.42	0	65348.7	61905.7	59790	3	10.2367	10.2529	10.0256	10.0422	15.9959	15.9178	15.8676	0.0181385	-5.7848	8.80967e-09	5.85044e-07
916	3	28.666	5.91150269E8;5.92153259E8;5.93156067E8;	999.0;312.92;46.13;	591.15			1212	1342.7	1217.94	1066.88	0	42164.7	54853.2	103465	3	10.2432	10.3909	10.2502	10.0592	15.3637	15.7433	16.6588	0.0181045	-5.7875	1.23307e-05	8.76357e-05
657	3	22.3145	2.45092896E8;2.89082703E8;2.46096252E8;	999.0;137.62;115.57;	245.093			1368.42	1270.09	1280.48	1140.03	0	71339.1	79002.8	67826.4	3	10.4183	10.3107	10.3225	10.1549	16.1224	16.2696	16.0496	0.0173915	-5.84548	1.17597e-08	5.85044e-07
601	3	20.7361	3.68134827E8;3.22129242E8;3.69138123E8;	999.0;282.11;154.82;	322.129	tryptophol-hexoside [M+FA-H]-	tryptamine glycosides	1434.64	1483.83	1437.49	1421.37	0	107619	51058.9	116536	3	10.4865	10.5351	10.4893	10.4731	16.7156	15.6399	16.8304	0.0157441	-5.98904	8.32745e-06	6.90485e-05
870	2	27.3787	4.39066559E8;4.40070099E8;	999.0;203.85;	439.067			1411.88	1429.33	1225.74	1070.03	0	89575.6	85902.5	86240.4	3	10.4634	10.4811	10.2594	10.0634	16.4508	16.3904	16.3961	0.0147209	-6.08599	5.01693e-08	1.99674e-06
208	10	9.24498	4.51123901E8;4.97129486E8;5.41119446E8;4.52127502E8;2.89071442E8;1.58082108E8;4.98133057E8;4.87100861E8;5.42122742E8;4.03106415E8;	999.0;414.68;218.72;199.11;107.39;91.24;82.17;71.3;49.59;46.08;	451.124			3889.71	2521.52	1438.15	2540.79	3	179685	200464	194024	3	11.9254	11.3001	10.49	11.3111	17.4551	17.613	17.5659	0.0135719	-6.20323	9.88244e-06	7.71218e-05
1037	3	35.2293	6.61191711E8;6.62195313E8;6.63207336E8;	999.0;383.75;162.05;	661.192			1076.52	1177.66	1111.73	1024.75	0	88418.3	76843.1	82924.5	3	10.0722	10.2017	10.1186	10.0011	16.4321	16.2296	16.3395	0.0132683	-6.23588	3.33656e-09	3.96734e-07
819	2	26.1359	4.39066559E8;4.40069977E8;	999.0;201.6;	439.067			1061.14	1200.92	1021.48	1050.12	0	77405.4	91474.4	80604.8	3	10.0514	10.2299	9.99644	10.0363	16.2401	16.4811	16.2986	0.0130279	-6.26226	9.39477e-09	5.85044e-07
773	5	24.9082	5.69223389E8;5.23217957E8;5.70226807E8;5.24221313E8;5.5919458E8;	999.0;346.72;262.81;89.47;64.41;	569.223			2467.22	1309.68	1406.25	1284.57	0	107958	111974	159193	3	11.2687	10.355	10.4576	10.3271	16.7201	16.7728	17.2804	0.0127947	-6.28831	4.77773e-06	4.52746e-05
234	6	10.2323	4.51123932E8;4.97129578E8;4.52127563E8;5.41119507E8;4.87100861E8;4.98133148E8;	999.0;345.44;194.32;159.72;76.19;72.69;	451.124			1067	1421.83	1001.05	1072.03	0	83181.4	96511.1	95626.8	3	10.0593	10.4735	9.9673	10.0661	16.344	16.5584	16.5451	0.0124271	-6.33036	1.20789e-07	3.00463e-06
984	3	30.9098	4.67212921E8;4.68216187E8;4.65118561E8;	999.0;192.73;64.39;	467.213	octanol-sucrose	glycosides	1494.44	1352.87	1025.99	1144.67	0	96064.6	103926	113100	3	10.5454	10.4018	10.0028	10.1607	16.5517	16.6652	16.7872	0.0120204	-6.37837	1.54792e-07	3.42263e-06
239	7	10.4246	3.44098328E8;1.36040344E8;3.45101654E8;2.98092957E8;3.34069611E8;3.88088226E8;1.37043716E8;	999.0;260.25;146.5;131.88;86.45;35.3;18.35;	344.098			3063.51	1042.17	1485.17	1302.36	1	47942.5	89287.9	460857	3	11.581	10.0254	10.5364	10.3469	15.549	16.4462	18.814	0.00864406	-6.85407	0.000939669	0.00178942
5	47	1.83741	3.56156097E8;4.4011734E8;5.24078674E8;6.08039673E8;2.16939041E8;3.57159149E8;6.92001099E8;7.75962341E8;4.4112085E8;1.26943993E8;8.5992334E8;4.84107391E8;5.25082153E8;5.26077454E8;9.43884644E8;6.10037231E8;7.51275085E8;6.93998474E8;6.09043274E8;4.4211557E8;6.06024109E8;8.35236084E8;5.22063049E8;7.77960266E8;1.027846802E9;6.93004517E8;8.61921875E8;9.1919751E8;6.89985535E8;4.01147552E8;9.45883179E8;…	999.0;418.42;265.06;168.28;163.49;137.46;109.43;69.99;52.83;51.42;45.29;42.15;36.25;31.95;31.07;28.09;27.88;26.54;25.73;23.27;22.54;22.46;22.25;21.8;20.02;17.59;17.53;17.11;16.06;15.39;15.28;12.63;11.78;11.7;11.58;10.72;10.32;8.74;8.59;8.46;8.44;7.98;7.64;7.51;5.39;5.01;4.14;	356.156			8679.3	5869.89	3326.44	1160.43	3	791986	662544	780155	3	13.0834	12.5191	11.6998	10.1804	19.5951	19.3377	19.5734	0.00638884	-7.29023	0.000157005	0.000484405
1074	10	37.9834	9.05259033E8;9.06262512E8;9.51264771E8;9.0726532E8;9.08268555E8;9.41235718E8;1.019252197E9;9.19238525E8;9.42239563E8;1.020255432E9;	999.0;654.0;323.0;221.12;46.33;32.24;27.64;25.51;21.23;19.33;	905.259	Isohopeaphenol (resveratrol tetramer)	stilbenes	1356.06	1309.53	1052.72	1269.58	0	92341.6	516617	24366.5	3	10.4052	10.3548	10.0399	10.3101	16.4947	18.9787	14.5726	0.00590679	-7.40341	0.00187728	0.00311316
251	11	10.8541	4.52127655E8;5.41119873E8;5.14120239E8;9.03256042E8;4.69134979E8;5.36140991E8;4.89098297E8;5.52136047E8;5.19111877E8;5.65118225E8;4.88104492E8;	999.0;518.31;76.68;59.42;52.27;48.92;44.81;44.22;34.08;33.78;33.27;	452.128			1196.5	1459.24	1490.53	1020.24	0	202428	255156	308370	3	10.2246	10.511	10.5416	9.99469	17.627	17.961	18.2343	0.0050589	-7.62696	3.13733e-07	5.67571e-06
1039	13	35.3923	4.08108398E8;4.54113708E8;2.71060852E8;4.09111755E8;4.55117218E8;4.44085175E8;4.71104095E8;2.72064331E8;1.3604039E8;4.46082367E8;4.76095886E8;4.45088776E8;5.22101379E8;	999.0;847.99;355.9;235.15;205.91;134.63;61.53;53.26;46.28;41.51;34.37;28.85;24.02;	408.108			1355.35	1096.56	1329.12	1312.17	0	57362.4	122656	577558	3	10.4045	10.0988	10.3763	10.3577	15.8078	16.9043	19.1396	0.00504227	-7.63171	0.00037908	0.000906888
174	6	7.37259	4.51123932E8;4.52127502E8;5.41119385E8;2.89071472E8;4.87100861E8;5.42122681E8;	999.0;217.55;168.6;45.98;38.68;36.7;	451.124			1126.86	1373.38	1236.07	1231.62	0	269436	318563	297881	3	10.1381	10.4235	10.2715	10.2663	18.0396	18.2812	18.1844	0.00420593	-7.89336	3.79017e-09	3.96734e-07
151	30	5.92512	3.3106665E8;1.69014145E8;4.21062317E8;3.32070282E8;6.63140869E8;6.64144531E8;4.22065216E8;4.61024445E8;3.67043274E8;4.32078125E8;1.70017563E8;3.940625E8;4.1501947E8;3.99054138E8;4.16082886E8;3.69040497E8;6.65146484E8;6.99117676E8;7.47093506E8;3.77072144E8;5.05014374E8;4.62028015E8;3.47061462E8;3.68046722E8;4.3308139E8;4.30991486E8;7.53136536E8;4.65088196E8;6.85122925E8;4.47035522E8;	999.0;172.1;152.88;140.22;113.71;29.2;24.16;23.32;22.95;16.55;11.47;8.61;8.54;7.2;7.03;6.17;5.57;5.3;4.27;4.27;4.14;3.18;3.07;2.6;2.5;2.32;2.12;1.84;1.65;0.9;	331.067	unknown		1432.04	1164.11	1126.06	1242.89	0	439974	564319	660715	3	10.4839	10.185	10.1371	10.2795	18.7471	19.1062	19.3337	0.00223653	-8.80453	5.007e-08	1.99674e-06

## Sheet: Table S3
		Table S3 - Significant metabolites in seed at green stage (microclimate effects)
Green									Description of column heads
		Microclimate main effect							Column head	Description
Peak number	Average peak intensity	Cluster ID	Put ID	Compound (sub)class	Fold change (HL/LL)	Log2 FC	FDR-adjusted p value		Cluster ID	Number of mass signal cluster, as defined by MSClust software
57	11.252	1049	trihydroxy octadecanoic acid glycoside [M+FA-H]-	hydroxy fatty acid glycosides	4.7161	2.2376	0.0139987		Put ID	Metabolite identity
82	10.6752	285	coumaroyl conjugate	phenolics	4.261	2.09119	0.0128822		Compound (sub)class	Classification of chemical compounds into compound classes
100	10.1611	613	Isolariciresinol-β-4′-O-glucopyranoside [M+FA-H]-	lignans	2.24272	1.16525	0.0139987		Fold change (HL/LL)	Fold change between the averages of the HL and LL groups (HL/LL); HL - High Light; LL - Low Light.
109	7.65625	317	procyanidin pentamer	flavan-3-ols	2.20729	1.14228	0.032533		FDR-adjusted p value	Benjamini-Hochberg false discovery rate correction of p value
117	11.512	189	unknown		1.73128	0.791835	0.0340141
359	11.5245	168	Vanillyl alcohol hexoside	phenolics	1.70872	0.772913	0.0354999
367	11.3652	162	(epi)gallocatechin-conjugate	flavan-3-ols	1.66507	0.73558	0.0139987
384	12.1261	1053	unknown		1.63243	0.707019	0.0128822
62	11.4331	195	Unknown		1.61911	0.6952	0.0128822
79	8.87763	170	pentahydroxyflavan dimer	flavan-3-ols	1.57695	0.657133	0.0362611
218	7.79441	559	procyanidin	flavan-3-ols	1.56303	0.644345	0.0186372
382	8.17122	739	Dihydroxy-dimethoxyflavone-pentoside	flavonoids	1.51799	0.60216	0.0338861
77	9.61489	304	Procyanidin trimer (Pentahydroxyflavan trimer)	flavan-3-ols	1.51194	0.596404	0.0128822
199	10.0226	327	unknown		1.50825	0.592871	0.0354999
299	9.88658	229	Gallocatechin	flavan-3-ols	1.49231	0.577543	0.0354999
78	9.14629	1028	hydroxy fatty acid glycoside [M+FA-H]-	hydroxy fatty acid glycosides	1.48092	0.566496	0.0128822
122	10.3106	150	(epi)catechin-gallocatechin dimer	flavan-3-ols	1.45962	0.545598	0.0128822
134	14.5876	185	hydroxy-procyanidin trimer	flavan-3-ols	1.4279	0.513896	0.0186372
257	9.38017	243	hydroxy-procyanidin trimer	flavan-3-ols	1.42756	0.513554	0.0128822
80	9.30869	186	unknown		1.4234	0.509343	0.0286685
66	10.7063	1020	hydroxy fatty acid glycoside [M+FA-H]-	hydroxy fatty acid glycosides	1.40749	0.493122	0.0128822
95	14.1187	354	(epi)gallocatechin-(epi)catechin-gallate	flavan-3-ols	1.38961	0.474675	0.0338861
125	11.0742	587	unknown		0.857325	-0.222085	0.0381016
309	13.6225	873			0.851622	-0.231715	0.0186372
68	9.01275	898			0.796919	-0.327495	0.0354999
208	7.12794	187	Tryptophan	amino acid	0.578758	-0.788968	0.0139987

## Sheet: Table S4
		Table S4 - Significant metabolites in seed at mature stage (microclimate effects)
Mature									Description of column heads
		Microclimate main effect							Column head	Description
Peak number	Average peak intensity	Cluster ID	Put ID	Compound (sub)class	Fold change (HL/LL)	Log2 FC	FDR-adjusted p value		Cluster ID	Number of mass signal cluster, as defined by MSClust software
18	7.64855	45	unknown		3.37209	1.75364	0.000984712		Put ID	Metabolite identity
245	9.96064	110	unknown		2.89871	1.53541	0.00104115		Compound (sub)class	Classification of chemical compounds into compound classes
340	11.0926	413	(epi)catechin conjugate	flavan-3-ols	2.08383	1.05924	0.0463494		Fold change (HL/LL)	Fold change between the averages of the HL and LL groups (HL/LL); HL - High Light; LL - Low Light.
39	9.99396	601	tryptophol-hexoside [M+FA-H]-	tryptamine glycosides	1.90492	0.929728	0.031968		FDR-adjusted p value	Benjamini-Hochberg false discovery rate correction of p value
348	10.4109	984	octanol-sucrose	glycosides	1.72095	0.783209	0.00102371
85	8.27906	1003	octanol-glucoside-gluconic acid conjugate II	alcohol glycosides	1.69559	0.761791	0.00153342
342	10.6711	705	hydroxy-dodecenoic acid hexoside	hydroxy fatty acid	1.65679	0.728387	0.000984712
66	11.1378	207	unknown		1.40244	0.487937	0.00339712
308	10.7917	576	hydroxy-hexanoic acid hexoside	hydroxy fatty acid	1.37586	0.460334	0.00901221
204	10.0691	168	Vanillyl alcohol hexoside	phenolics	1.31776	0.398086	0.00724249
290	11.108	729	unknown		1.28556	0.362398	0.0163886
358	10.4245	131	Dihydroxybenzoic acid	phenolic acid	1.2836	0.360198	0.0329517
332	11.3163	374			1.2235	0.291018	0.031968
379	9.34515	1053	unknown		1.19385	0.25562	0.0165143
253	11.5129	990	(+)-alpha-Viniferin-hexoside	stilbenes	0.835667	-0.258999	0.00377116
327	10.8556	1048	Unknown		0.829495	-0.269695	0.0216767
384	11.7529	953			0.8174	-0.290887	0.0329517
352	8.59789	796	unknown		0.799508	-0.322816	0.0210911
398	8.13119	1017	unknown		0.781464	-0.355749	0.00901221
272	11.0897	962	unknown		0.778881	-0.360525	0.0126863
362	9.71027	944	resveratrol conjugate	stilbenes	0.766969	-0.38276	0.0165143
381	12.8961	893	Theaflavic acid	flavonoids	0.747435	-0.419979	0.00739558
366	9.89555	1023	unknown		0.744747	-0.425178	0.0216767
386	7.66124	1027	Viniferin 3''-glucoside	stilbenes	0.712776	-0.48848	0.0217282
364	9.33318	852			0.706719	-0.500791	0.00901221
142	10.9555	892			0.651367	-0.618457	0.0386961
214	10.7419	1055	terpenyl-rhamnosyl-glucoside [M+FA-H]-	terpene glycosides	0.630239	-0.66603	0.0221251
52	10.3183	1044			0.62042	-0.688683	0.0126863
330	10.8751	1025	Theaflavin	flavonoids	0.619009	-0.691968	0.0307102
307	9.78234	1010	unknown		0.506651	-0.980935	0.0192422
150	8.4794	1077	Unknown		0.461283	-1.11628	0.020235

## Sheet: Table S5
		Table S5 - Significant metabolites in seed at véraison stage (irrigation effects)
Véraison									Description of column heads
		Irrigation main effect							Column head	Description
Peak number	Average peak intensity	Cluster ID	put ID	Compound (sub)class	Fold change (Irrigation/Non-Irrigation)	Log2 FC	FDR-adjusted p value		Cluster ID	Number of mass signal cluster, as defined by MSClust software
10	15.8437	162	(epi)gallocatechin-conjugate	flavan-3-ols	2.05844	1.04155	0.0252637		Put ID	Metabolite identity
77	7.4314	185	hydroxy-procyanidin trimer	flavan-3-ols	2.04184	1.02987	0.0128094		Compound (sub)class	Classification of chemical compounds into compound classes
57	8.60894	229	Gallocatechin	flavan-3-ols	2.03309	1.02368	0.0162611		Fold change (Irrigation/Non-Irrigation)	Fold change between the average of the irrigation and non-irrigation groups (Irrigation/Non-Irrigation)
95	12.1517	592			1.72902	0.789956	0.0350375		FDR-adjusted p value	Benjamini-Hochberg false discovery rate correction of p value
395	9.65263	150	(epi)catechin-gallocatechin dimer	flavan-3-ols	1.60951	0.686625	0.0162611
75	10.5982	354	(epi)gallocatechin-(epi)catechin-gallate	flavan-3-ols	1.57008	0.650842	0.0466098
62	8.14225	377	(epi)gallocatechin-(epi)catechin-gallate	flavan-3-ols	1.53816	0.621207	0.0466098
136	11.7244	579	Procyanidin trimer (Pentahydroxyflavan trimer)	flavan-3-ols	1.5144	0.59875	0.0324986
146	17.0131	1031	Artonin E; Hydroxy or Epimedokoreanin A	Flavone/Flavonol	1.5103	0.594835	0.0350375
344	10.7052	524			1.4547	0.540717	0.0350375
205	9.68656	127	syringic acid glucoside	phenolic	1.43757	0.523632	0.0412115
41	10.0213	705	hydroxy-dodecenoic acid hexoside	hydroxy fatty acid	1.43397	0.520013	0.0466098
42	9.04081	359	feruloyl-hexoside	phenolics	1.41765	0.503498	0.0288948
78	8.49289	608	Monoterpendiol pentosyl-hexoside [M+FA-H]-	terpene glycosides	1.36453	0.448409	0.0350375
[truncated: 16 more rows]
