# Supplementary material for: Metabolomics of Photosynthetically Active Tissues in White Grapes: Effects of Light Microclimate and Stress Mitigation Strategies
Source: Metabolites. 2021 Mar 30;11(4):205. doi: 10.3390/metabo11040205 (PMC8067353; doi:10.3390/metabo11040205)
Supplement: Supplementary file 1 [file metabolites-11-00205-s001.zip › Supplemental File 1 - Exocarp (LCMS and GCMS results)_vs6.xlsx]

## Sheet: Table S1
Supplemental Table 1: relative level of compounds detected by untargeted LCMS profiling of semi-polar extracts from exocarp samples
Compounds are sorted on retention time (column D).
	Compound mass cluster info						Compound annotation info									Sample Name	Exo Green__NK_LL (1)	Exo Green__NK_LL (2)	Exo Green__NK_LL (3)	Exo Green__NK_LL (4)	Exo Green__NK_HL (9)	Exo Green__NK_HL (10)	Exo Green__NK_HL (11)	Exo Green__NK_HL (12)	Exo Green__K_LL (17)	Exo Green__K_LL (18)	Exo Green__K_LL (19)	Exo Green__K_LL (20)	Exo Green__K_HL (25)	Exo Green__K_HL (26)	Exo Green__K_HL (27)	Exo Green__K_HL (28)	Exo Véraison_Nir_NK_LL (33)	Exo Véraison_Nir_NK_LL (34)	Exo Véraison_Nir_NK_LL (35)	Exo Véraison_Nir_NK_HL (39)	Exo Véraison_Nir_NK_HL (40)	Exo Véraison_Nir_NK_HL (41)	Exo Véraison_Nir_K_LL (45)	Exo Véraison_Nir_K_LL (46)	Exo Véraison_Nir_K_LL (47)	Exo Véraison_Nir_K_HL (51)	Exo Véraison_Nir_K_HL (52)	Exo Véraison_Nir_K_HL (53)	Exo Véraison_ir_NK_LL (57)	Exo Véraison_ir_NK_LL (58)	Exo Véraison_ir_NK_LL (59)	Exo Véraison_ir_NK_HL (63)	Exo Véraison_ir_NK_HL (64)
Main effect factor (from ANOVA analysis)	Cluster ID	Nº of peaks in cluster	RT (min)	Mass list	Relative intensity list	SIM (put Ion mass)	Mass Calculated ([M-H]-)	Elemental Formula	Put ID	Level of annotation	ppm	Fragments (mz)	UV (nm)	Reference/Database	Compound (sub)class	max value	F026181	F026160	F026204	F026177	F026167	F026154	F026161	F026202	F026192	F026195	F026176	F026175	F026187	F026207	F026194	F026191	F026151	F026188	F026146	F026159	F026199	F026153	F026164	F026169	F026179	F026209	F026145	F026147	F026184	F026205	F026174	F026196	F026158
	1	2	1.71801	2.27955658E8;2.189375E8;	999.0;863.22;	218.938										6968.67	1496.26	6968.67	1325.47	1093.35	1217.05	1108.64	1312.3	1318.39	1457.96	1303.31	1063.61	6735.02	1292.01	1293.9	1018.9	1371.42	4352.81	5174.05	4477.09	4615.29	4780.33	5682.11	4851.92	4946.37	4523.82	4798.23	4194.72	4468.14	4842.97	4096.29	4671.96	5122.35	4897.65
	4	110	1.8531	3.80843842E8;2.12921249E8;4.64805725E8;5.48767212E8;6.32728455E8;1.30957916E8;2.98880768E8;7.16690186E8;3.8284198E8;8.00651489E8;4.66803772E8;5.5076532E8;6.3472644E8;8.84612915E8;7.18687561E8;8.02648865E8;8.86611389E8;2.14919418E8;9.68574219E8;9.70573059E8;1.054534668E9;1.052536621E9;3.78828247E8;8.01652405E8;3.81847534E8;8.85613342E8;7.59670288E8;7.17691284E8;4.62790161E8;8.43631653E8;1.13849597…	999.0;792.0;654.19;507.68;365.61;315.48;295.09;283.35;276.57;228.13;224.21;203.44;175.5;159.9;149.21;139.77;118.59;106.43;94.15;79.91;54.1;53.43;50.07;44.78;42.53;37.28;36.27;35.4;34.74;34.72;33.32;32.75;32.5;29.99;29.83;29.38;28.42;28.36;27.79;27.27;27.0;26.55;25.16;24.02;23.99;23.88;23.33;22.28;20.0;19.96;18.52;18.28;18.21;17.96;17.91;17.01;15.85;15.81;15.45;15.3;14.34;13.39;12.77;12.33;12.29;1…	380.844										8.4729e+06	968658	796063	1.34273e+06	1.52746e+06	658138	537523	767038	1.28299e+06	1.28044e+06	1.67523e+06	1.40292e+06	1.1606e+06	1.12522e+06	740902	1.20557e+06	1.19309e+06	7.70863e+06	5.80544e+06	7.12869e+06	6.48379e+06	5.92299e+06	6.56099e+06	6.80855e+06	4.6044e+06	6.39229e+06	5.08229e+06	6.4464e+06	6.7708e+06	6.62303e+06	6.61224e+06	6.67584e+06	5.77708e+06	6.71349e+06
	5	29	1.79085	1.12985916E8;1.26944237E8;1.9694722E8;4.48831787E8;5.32793091E8;6.167547E8;3.62854614E8;7.00716125E8;2.78893097E8;3.66868469E8;6.00793213E8;4.72841888E8;2.64934906E8;4.50829773E8;7.84677307E8;5.3479126E8;3.48896301E8;2.82906952E8;6.18752625E8;5.1681958E8;4.46816254E8;4.56868469E8;7.0271405E8;5.30777649E8;8.68638916E8;7.86675781E8;3.0090097E8;2.11960678E8;3.84862427E8;	999.0;301.85;224.73;196.87;164.13;106.43;70.38;67.73;61.48;58.29;55.39;51.71;51.5;51.18;49.51;49.46;47.51;46.42;43.02;39.02;37.88;36.3;34.54;34.46;34.43;30.06;29.52;27.61;18.52;	112.986										345443	180293	217092	176269	197373	207443	317969	292573	260622	174712	161812	154173	182072	163946	258896	264683	345443	25712.6	30269.3	68168.7	42741.6	16666.1	23875.5	13743.4	68584	47942.5	42092	33920.9	65446.4	15622	16678	27291.6	28728.7	31796.3
	12	3	1.94666	2.15007889E8;2.58997772E8;2.74045044E8;	999.0;136.43;96.2;	215.008										62376.8	1308.4	1187.57	1064.28	6579.99	1113.86	1301.68	1261.18	1337.5	1011.48	1262.22	1414.73	5947.72	1170.87	1006.4	1486.77	1397.14	1471.4	1325.38	1110.18	1157.38	1351.1	1207.22	1076.25	1098.57	1042.15	1148.02	1116.22	1049.01	1369.25	1145.07	1415.51	1064.24	1184.63
	15	26	2.01114	1.18051247E8;2.98114838E8;1.32030502E8;4.88163055E8;4.74147278E8;1.47049423E8;1.2803566E8;4.89166016E8;5.26118896E8;3.26109619E8;4.71076202E8;4.46152222E8;8.68236816E8;5.1210321E8;2.15991974E8;3.64065582E8;8.69240295E8;1.210354614E9;5.27122375E8;3.12093903E8;5.15066284E8;3.0700766E8;6.10080444E8;7.67188171E8;8.54221191E8;4.08055603E8;	999.0;614.87;210.72;96.01;30.44;23.26;21.65;12.27;12.02;11.29;9.02;8.65;6.24;3.27;2.4;2.23;2.05;1.97;1.76;1.62;1.52;1.51;1.5;1.48;1.42;1.12;	118.051										2.53237e+06	477891	529948	502009	666697	277658	489779	327172	492528	691059	546887	411261	541606	230532	425714	403860	446499	2.53237e+06	1.34566e+06	1.72695e+06	1.67769e+06	1.50016e+06	1.72772e+06	1.57865e+06	1.4397e+06	1.61446e+06	1.43992e+06	1.72949e+06	1.91306e+06	1.56352e+06	1.9794e+06	1.8039e+06	1.98741e+06	1.5114e+06
Véraison (Ir/NI)	18	42	2.02827	4.611521E8;5.4916803E8;2.2806456E8;3.13114532E8;2.39077606E8;4.08128387E8;4.15146362E8;3.43125122E8;3.89130768E8;6.11205017E8;5.50171692E8;5.70181519E8;4.62155457E8;5.03162781E8;4.82129028E8;6.49233887E8;4.5918396E8;3.85147064E8;4.88182281E8;5.62200073E8;7.32235718E8;4.89194611E8;2.14049057E8;3.55136383E8;4.15157562E8;4.33120514E8;6.44182007E8;4.09131622E8;2.8412561E8;5.71185059E8;4.54134521E8;6.…	999.0;805.41;700.06;618.33;369.31;342.14;198.75;194.72;146.73;144.14;140.31;138.94;127.69;106.31;98.64;93.58;88.4;72.48;63.25;53.98;51.42;49.47;49.24;42.79;39.19;37.93;36.41;35.44;33.5;23.32;21.35;18.46;18.41;18.25;16.79;15.52;15.1;9.07;8.72;8.48;6.17;5.65;	313.115	313.114	C11H22O10	a sugar	4	-1.63646			Masses Japan	sugars	1.0119e+06	714918	765463	766006	731563	863390	876343	957850	881414	838583	893963	757282	813516	820600	1.0119e+06	794615	785795	2853.79	18657.3	1458.22	14306	25072.7	21927.2	7413.99	21241.4	21955.9	34044.9	19397.7	21341.8	1396.74	1396.82	1173.67	12793.6	1484.19
	20	4	2.07062	8.45280029E8;8.91286438E8;8.9228894E8;8.46283875E8;	999.0;914.96;279.76;218.43;	845.28										36934.7	1404.47	1224.22	3867.14	1170.78	4533.78	1279.81	14624.7	5654.69	4741.25	7438.31	1369.54	4867.11	12285	3539.71	9374.17	3421.72	1283.53	1071.4	1413.02	1248.13	1424.76	1009.98	1095.11	1120.32	3838.62	5178.8	2989.09	1488.37	1224.3	1117.54	1119.02	1092.97	1065.94
	21	16	2.09076	3.87115143E8;3.41109344E8;6.83226379E8;3.88118561E8;6.84230103E8;5.65163147E8;3.42112762E8;1.025343872E9;7.31237366E8;6.85231628E8;1.026347534E9;5.66166443E8;1.027349731E9;9.07280518E8;3.761185E8;1.241401611E9;	999.0;414.81;259.71;141.8;53.51;47.13;46.43;21.46;14.05;12.46;8.6;8.06;2.23;1.9;1.7;1.51;	341.109	341.109	C12H22O11	sucrose [M+FA-H]-	1	-1.2002			standard	sugars	1.64791e+07	549724	503442	1.19286e+06	747527	891604	524145	1.82379e+06	1.05202e+06	1.03372e+06	1.62289e+06	1.71354e+06	1.1726e+06	1.88133e+06	712632	2.10435e+06	1.18679e+06	1.21416e+07	1.16612e+07	1.18097e+07	1.40209e+07	1.2495e+07	1.2313e+07	1.13333e+07	1.2825e+07	1.13997e+07	1.14894e+07	1.2926e+07	1.19726e+07	1.17602e+07	1.08807e+07	1.15311e+07	1.17996e+07	1.19818e+07
	23	4	2.1088	1.95051422E8;1.96054642E8;1.29019577E8;1.59030243E8;	999.0;57.33;10.4;8.55;	195.051	195.051	C6H12O7	quinic acid	1	-2.03229	129.02		standard	organic acid	3.98348e+07	2.42773e+07	2.73019e+07	2.57955e+07	2.84677e+07	2.84924e+07	3.01196e+07	2.54645e+07	3.25811e+07	2.77565e+07	2.16554e+07	2.8225e+07	2.72361e+07	2.95813e+07	3.11084e+07	2.88702e+07	2.65169e+07	3.40418e+07	3.44609e+07	3.45975e+07	2.90995e+07	3.32926e+07	3.1877e+07	3.81631e+07	2.68958e+07	3.41147e+07	3.10296e+07	2.79425e+07	3.14977e+07	3.6899e+07	3.78439e+07	3.55203e+07	3.51609e+07	3.6569e+07
	26	22	2.1264	3.91109985E8;3.92113403E8;2.39041046E8;4.1910498E8;7.13201233E8;5.74176575E8;4.05125671E8;4.29066071E8;7.20235229E8;3.99095856E8;4.79162811E8;5.21137207E8;7.14204407E8;4.94210236E8;6.12208862E8;7.55210327E8;2.40044693E8;5.52151184E8;9.33296814E8;8.75255005E8;5.91179016E8;5.23152954E8;	999.0;108.04;102.24;22.98;17.95;17.55;17.01;16.62;16.39;9.96;7.0;6.42;5.08;4.64;4.18;4.11;3.85;3.58;3.48;2.16;1.67;1.11;	391.11										140878	104441	110205	67938.1	140878	127275	120126	89027.2	118414	118070	91647.9	99140.6	98019.3	73632.2	126475	74736.5	106467	1194.35	1492.36	1241	1174.02	1133.16	1183.7	1224.76	1479.81	1304.36	1160.54	1324.98	1377.91	1146.08	1087	1085.56	1039.42	1072.03
	31	25	2.19157	1.93035843E8;3.89094421E8;3.87078735E8;4.33120728E8;3.5908371E8;7.00225159E8;2.85065369E8;2.79053345E8;4.13093292E8;3.7108374E8;5.49131958E8;5.23188599E8;4.11076355E8;9.17265564E8;5.05141998E8;4.17089233E8;4.27050385E8;5.72160706E8;7.23221741E8;8.00241516E8;6.04182434E8;4.33157074E8;4.34124023E8;4.63167786E8;9.19281555E8;	999.0;59.9;37.36;6.97;6.41;5.39;5.29;4.82;4.79;3.59;2.67;2.26;2.15;2.05;1.88;1.85;1.67;1.66;1.6;1.25;1.23;1.19;1.01;0.64;0.18;	193.036										358394	269995	348923	301422	358394	268827	331141	220035	325335	273765	226053	327571	263232	231004	320029	209683	277169	10769.9	3918	8685.31	1490.83	4090.18	11814.9	8995.11	5516.51	9215.61	5876.52	5584.01	5077.1	2792.01	5071.23	12079.1	1180.18	17692
	32	25	2.2111	2.09067078E8;2.95067474E8;6.3718396E8;3.11098907E8;5.79178833E8;3.69104553E8;5.19157715E8;5.21173157E8;4.91162354E8;5.51183594E8;6.53179321E8;6.09189697E8;4.73152008E8;2.36023727E8;8.61275452E8;4.01093994E8;6.38187378E8;4.17125641E8;5.80182129E8;8.15268677E8;4.71076447E8;6.54219055E8;5.22176575E8;6.54182739E8;5.20164063E8;	999.0;530.66;420.27;288.12;281.1;260.85;241.58;226.93;211.32;209.25;171.98;148.69;100.86;100.1;94.82;94.41;89.89;78.21;59.98;59.53;55.08;44.76;33.42;32.12;24.05;	209.067										299237	26608.6	33932	36248.2	30782.8	31218.5	26068.4	34818	27756.1	30471.9	25145.3	34245.5	29669.8	30077.7	20377.9	27378.2	35565.6	178972	219083	222541	243144	202739	217598	180772	197383	170188	221975	190881	211102	165791	175784	197903	198552	208538
	33	28	2.28471	5.15221497E8;1.73104736E8;7.35339172E8;5.6122699E8;6.05216736E8;6.13196594E8;6.65237976E8;7.79328918E8;7.36342712E8;2.71081665E8;2.63100037E8;9.47320557E8;8.39350586E8;4.85210663E8;9.55315491E8;3.54171448E8;3.5309549E8;7.87310608E8;6.0622052E8;9.09451782E8;1.077456177E9;4.13116669E8;4.59158661E8;6.47263977E8;6.66241699E8;7.39275024E8;8.40354126E8;7.5329126E8;	999.0;650.82;140.14;96.4;92.88;58.89;51.27;43.49;36.29;35.19;33.63;30.89;29.08;27.99;23.69;20.01;18.23;17.77;16.19;15.2;13.76;13.24;11.62;10.19;9.57;8.48;8.45;4.67;	515.221										605236	1274.65	1403.15	1391.63	1135.54	1123.97	1309.89	1326.17	1363.67	1118.18	1088.38	1064.98	1181.35	1248.44	1133.93	1486.54	1072.28	101270	3726.69	6228.89	1398.96	3554.16	3396.96	17216	1433.13	1335.22	1457.81	1156.94	6532.53	17460.2	63453	33842.3	24426	1121.58
	37	16	2.26559	1.49009384E8;1.50012665E8;7.55211731E8;9.13239746E8;7.56215332E8;3.06015564E8;8.43264587E8;5.05105591E8;7.53196167E8;6.07199768E8;4.96073242E8;4.82092743E8;8.71223389E8;7.57216553E8;8.65226196E8;7.54199951E8;	999.0;44.35;0.8;0.48;0.22;0.19;0.13;0.1;0.09;0.09;0.05;0.04;0.02;0.01;0.0;0.0;	149.009	149.009	C4H6O6	L-(+)-Tartaric acid	2	-1.493			kanaya	organic acid	278581	95152.6	84962.3	102718	78942.3	132136	145287	278581	90674.8	97634.4	102458	113720	115085	173897	84634.6	173547	135140	3390.03	12583	10819.4	3090.12	17913.4	8514.28	7917.67	23625.6	14196.2	28076.5	17409.8	13164.9	7330.21	1208.12	7723.64	9723.49	9698.96
	40	10	2.30592	3.33059753E8;6.01139771E8;2.45043533E8;6.75176575E8;5.87160217E8;4.21075867E8;9.43257324E8;3.34062866E8;5.89103271E8;6.02143372E8;	999.0;418.11;221.76;171.8;72.44;72.13;68.81;60.46;58.91;53.66;	333.06										272211	1042.21	1395.97	1070.96	11814.4	4656.36	5442.56	8000.39	16219.1	9457.99	18711.5	20555	12619	12025.7	5088.23	17034.9	12115.9	128690	240551	200266	230102	267615	240210	213561	136059	198343	184356	168001	171884	112027	145857	152135	139635	226914
	42	15	2.31608	9.6960472E7;4.39077484E8;2.30981857E8;2.03020081E8;4.40080383E8;3.56990234E8;2.88987366E8;9.8956177E7;2.77023712E8;4.41074066E8;4.35045685E8;3.35029358E8;4.02968079E8;4.9711908E8;4.12851379E8;	999.0;368.16;62.6;37.01;33.12;32.35;26.72;21.06;16.94;16.84;14.12;6.2;4.96;3.2;2.49;	96.9605	96.9601	H2O4S	Sulfate	1	-3.80981				sulphur compounds	2.8657e+06	1462.19	1329.03	3074.77	1271.75	1174.1	1367.83	1137.69	1090.66	1221.66	1351.02	1463.93	1274.87	1255.69	1301.72	1313.95	1223.8	957721	666211	888717	771251	581820	221289	973518	1301.74	604158	62380	78001.5	66487.2	969020	563284	626945	416834	539462
	44	5	2.45444	4.55017365E8;5.13023071E8;4.3902243E8;5.81026123E8;5.82028748E8;	999.0;750.02;657.47;333.17;32.26;	455.017										57214.1	50651.7	57214.1	45929.1	1228.53	17762.2	21983.8	1229.98	1029.63	15504.3	1120.2	1443.09	1124.39	4083.37	50648.3	3729.42	6745.96	1336.96	1333.62	1025.59	1433.9	1408.1	1338.46	1450.05	1325.03	1022.4	1348.48	1394.35	1105.13	4468.14	7258.99	1101.51	1403.94	1277.97
	47	9	2.50185	4.41148193E8;4.99153656E8;5.57159241E8;6.49243164E8;6.15260132E8;3.07126221E8;7.0724884E8;5.00156891E8;8.81361328E8;	999.0;272.81;117.43;110.61;88.66;60.57;35.53;31.45;28.34;	441.148										100371	1483.17	1318.21	1122.73	1179.09	1086.79	1296.72	1195.51	1215.13	1198.34	1433.59	1033.94	1151.19	1373.19	1436.1	1495.11	1036.01	69286.1	1177.27	11878.7	9008.66	1196.49	3253.18	44205.7	1175.26	1002.89	1254.83	1180.47	4711.24	47364.1	36296	74949.1	65207.6	4649.89
	49	2	2.38815	4.69179626E8;6.03201294E8;	999.0;619.69;	469.18										8338.74	1282.3	1379.42	1465.21	1378.59	1352.93	1152.98	1001.55	1024.46	1205.25	1155.2	1225.54	1491.85	1186.82	1214.95	1240.07	1205.35	1321.79	1353.14	1001.5	1488.11	1033.7	1030.32	1394.18	1083.84	1146.67	1156.77	1270.65	1270.04	1010.76	1172.84	1164.93	1307.75	1358.12
	51	4	2.46618	1.33014526E8;1.15003906E8;1.34017761E8;1.16007309E8;	999.0;226.36;43.22;8.53;	133.015	133.014	C4H6O5	Malic acid	1	-2.10053			standard	organic acid	2.5071e+07	2.14999e+07	2.07438e+07	2.11023e+07	1.40436e+07	1.77246e+07	2.23859e+07	1.1749e+07	1.07721e+07	1.18475e+07	1.18296e+07	1.10481e+07	1.0325e+07	1.19878e+07	2.5071e+07	1.26893e+07	1.21979e+07	1.91421e+07	1.23879e+07	1.63881e+07	1.55918e+07	1.21484e+07	1.58616e+07	1.76482e+07	1.00863e+07	1.46404e+07	1.09708e+07	1.45004e+07	1.41862e+07	1.61794e+07	1.7432e+07	1.67121e+07	1.36335e+07	1.44908e+07
	52	13	2.48444	4.73138E8;6.47249878E8;4.74141388E8;2.99025909E8;6.4825415E8;6.71345398E8;8.21362427E8;6.90264465E8;8.63372803E8;5.61190613E8;9.71379639E8;8.35221619E8;8.22365234E8;	999.0;327.28;108.69;80.42;54.36;53.06;45.15;16.55;15.75;15.27;12.9;9.42;9.0;	473.138										33174.3	1026.52	1292.91	1494.14	1468	1285.68	1387.84	1192.19	1273.51	1084.99	1346.19	1059.21	1291.93	1087.34	1307.03	1115.13	1366.52	1238.79	1286.91	1369.16	1003.85	1416.98	1400	14062.3	1157.91	1195.47	1245	1036.47	1156.86	1426	1396.55	7960.62	9890.61	1258.99
	53	6	2.46598	1.49009354E8;3.21007813E8;3.51937439E8;5.01954529E8;3.22984253E8;3.63018707E8;	999.0;3.03;1.38;0.74;0.67;0.46;	149.009	149.009	C4H6O6	L-(+)-Tartaric acid	2	-1.29167			kanaya	organic acid	2.14647e+07	1.71199e+07	1.83081e+07	1.75804e+07	1.11463e+07	1.7451e+07	2.14647e+07	1.67344e+07	1.35652e+07	1.22152e+07	1.23253e+07	1.4159e+07	1.50368e+07	1.59279e+07	1.95817e+07	1.37587e+07	1.39606e+07	8.10538e+06	7.08037e+06	8.53833e+06	7.2824e+06	7.61432e+06	8.90308e+06	7.2039e+06	7.96333e+06	7.04399e+06	8.36745e+06	9.18803e+06	1.0516e+07	6.15991e+06	7.71269e+06	6.71857e+06	6.62906e+06	9.1077e+06
	58	27	2.59639	2.30991257E8;4.67036041E8;5.65013E8;6.62990112E8;5.03080475E8;7.60967712E8;5.190755E8;3.69058594E8;8.58945007E8;7.39125183E8;8.371026E8;6.29089111E8;9.35080139E8;6.41147949E8;5.31111694E8;6.59063354E8;1.033057007E9;8.25043701E8;6.17052673E8;4.68039307E8;9.23021057E8;9.07130676E8;5.66016663E8;6.05148743E8;1.131035278E9;1.005107971E9;8.01103394E8;	999.0;223.85;166.07;93.2;64.31;48.19;34.16;31.45;27.8;27.68;26.99;24.49;23.89;21.3;20.96;19.76;14.32;14.31;13.36;11.98;8.58;8.04;7.56;6.91;6.84;6.35;4.86;	230.991										646567	1080.8	1409.81	1445.97	1281.7	1000.91	1414.41	1168.16	1018.57	1352.11	1239.72	1226.52	1292.52	1365.18	1223.3	1433.55	1196.26	438761	1107.91	514586	245667	127814	3360.55	380030	1219.53	96833.2	18734.1	152649	173381	130892	142713	308124	111749	224793
	61	4	2.62573	5.93089783E8;6.8110614E8;5.94093384E8;6.67126831E8;	999.0;133.66;131.58;125.36;	593.09										66884.9	10178.1	13083.9	10274.5	12493.7	9847.01	13625.1	12459.9	15914.9	11863.3	27450.6	28962.9	13690.8	13252.3	12406.2	14597.5	11241.9	13420.3	60157.5	13491.9	16734.1	33134.2	59410.2	9634.24	66884.9	18128.3	30885.4	12048.3	17585.1	16305.5	25862.2	18623.2	11063	23979.2
	63	41	2.62907	2.59022736E8;3.93044586E8;5.19052856E8;2.29012192E8;2.89033325E8;4.09039154E8;2.60026215E8;5.49063721E8;7.79083679E8;3.94048004E8;5.20056519E8;3.63033844E8;4.23055206E8;4.51050323E8;3.87010529E8;2.09030594E8;7.15007751E8;8.09094666E8;7.49073059E8;8.77061401E8;3.26989258E8;5.21057434E8;7.80087402E8;1.03911499E9;4.10042969E8;4.39050201E8;5.60079529E8;4.81060944E8;2.90036804E8;5.500672E8;8.12984741E…	999.0;415.74;309.73;177.82;118.78;101.17;56.54;52.86;45.36;36.38;31.15;30.15;25.88;24.01;17.91;15.32;13.02;11.71;11.43;10.0;9.91;9.04;8.14;7.67;7.5;7.38;6.6;6.28;6.01;5.76;5.74;5.39;4.89;4.85;4.63;4.37;4.33;4.1;3.23;2.64;2.37;	259.023										1.69881e+06	913631	1.02643e+06	1.23369e+06	1.41095e+06	867487	1.04249e+06	1.32974e+06	1.47555e+06	813967	1.69881e+06	1.49987e+06	1.17549e+06	1.01811e+06	881500	1.18563e+06	1.12428e+06	268994	335683	243968	299159	261167	417236	238955	398525	265374	308062	316115	299905	267937	272614	289222	273181	274339
	68	16	2.74487	2.15033096E8;2.09081299E8;4.99153778E8;2.17030167E8;3.77085938E8;3.43102905E8;3.07126312E8;2.11078384E8;5.7921521E8;4.01108612E8;2.67036072E8;6.37220764E8;5.00157257E8;5.17214966E8;5.51198181E8;3.45100067E8;	999.0;390.07;315.73;280.57;117.92;115.14;105.55;100.99;87.01;65.01;59.55;45.94;41.96;36.76;35.85;31.53;	215.033										213510	2606.31	3756.96	1139.47	1460.8	1113.83	4041.44	1047.95	1172.47	1245.13	1105.83	1266.17	1184.17	1176.12	1270.89	1107.33	1047.8	149005	65578.5	213510	186570	143344	133725	171463	10607.1	180140	121136	212349	190793	123918	92671.8	159892	133652	205443
	71	9	2.79838	3.47011078E8;5.39038696E8;4.97027924E8;4.05016876E8;5.55033386E8;3.4801181E8;4.37006531E8;4.82035645E8;4.55017273E8;	999.0;329.48;327.77;199.28;195.62;117.74;107.04;101.4;68.13;	347.011										79415.5	50108.4	55647.1	79415.5	3005.85	46254.8	45793.5	43026.9	33288.2	52937.4	5578	5620.76	15024.5	31312.2	39712.6	36520.2	53403	1142.81	1272.36	1162.5	1386.83	1305.29	1395.13	1026.91	1152.07	1380.88	1000.22	1104.14	1095.61	1116.71	4371.61	1127.65	1128.34	1249.9
	73	3	2.80599	2.53030899E8;3.89050537E8;3.87052612E8;	999.0;569.4;545.79;	253.031										12938.8	1299.71	1068.43	1334.03	1095.87	1300.58	1028.89	1059.95	1453.68	1394.19	1149.68	1449.45	1112.24	1076.07	1315.12	1440.27	1280.2	1052.88	1142	1270.26	1119.72	1394.4	1426.56	1242.53	1236.97	1181.66	1288.4	1056.79	1363.71	1457.42	1408.55	1200.52	1382.39	9295.17
	76	11	2.92167	2.03020081E8;2.00989288E8;2.44979263E8;2.16984329E8;1.72994507E8;1.59979614E8;2.70994934E8;1.60976364E8;3.14969879E8;1.42983917E8;2.7295932E8;	999.0;103.14;63.88;10.63;9.63;3.13;2.33;1.83;0.97;0.0;0.0;	203.02										61876.9	34405	35241.5	31251.8	22412.1	40648.4	30391.9	61876.9	48275.5	52286	32186.5	33728.5	36582.8	50336.2	15054.3	49562.7	49203.9	4202.24	1110.6	1441.61	1175.68	1389.77	1436.63	5475.32	1223.27	1090.44	1140.92	1267.44	1490.25	6756.27	6634.18	6547.54	7006.36	1313.47
Véraison (Ir/NI)	77	21	2.88565	1.73104553E8;2.63100098E8;3.5309549E8;3.93222015E8;3.47216553E8;1.74108047E8;3.53167999E8;4.37212067E8;5.67333862E8;5.27207275E8;6.11323975E8;2.19110168E8;5.21328613E8;6.29239258E8;2.36100296E8;3.54098572E8;2.41092056E8;5.84324158E8;2.64103241E8;3.48219757E8;4.10212036E8;	999.0;134.19;105.56;82.88;70.34;57.34;49.03;40.25;35.15;29.75;27.92;22.62;14.08;10.79;9.57;9.08;7.85;7.6;6.52;6.15;5.62;	173.105	173.104	C6H14N4O2	Arginine	1	-0.891947			standard	amino acid	1.10721e+06	5760.23	5135.18	1413.66	8094.76	1426.85	7568.55	3939.33	6078.09	3767.8	6865.96	10953.6	10823.7	1168.74	1416.3	1221.54	4987.88	485665	727946	690457	772392	651009	822398	464023	750052	610018	747112	907505	911778	331260	347904	413972	410826	757806
Véraison (Ir/NI)	79	5	2.99212	3.38989441E8;3.68999786E8;3.23028992E8;4.36956757E8;3.39992554E8;	999.0;235.55;181.94;66.67;48.51;	338.989	338.989	C6H14O12P2	D-Fructose 1,6-bisphosphate	3	-1.9747			Masses Japan	sugars	184174	129562	150309	157976	109732	73435.5	92456	83376.6	155158	135551	183623	184174	105046	66795.2	87330.5	135417	130007	17074.1	22906.3	20879.8	25771.7	26328.8	24509.6	22503.1	20383.9	19394	20922.8	32074	22244.2	12581.6	10957.3	14574.7	15342.8	21092.8
	80	2	3.00689	1.64935165E8;2.1094072E8;	999.0;774.22;	164.935										86031.5	26435.6	33856.5	35228.9	1105.55	1449.84	1245.41	1331.37	1291.74	66521.3	1242.59	62445.4	86031.5	1273.12	4106.48	1382.92	54186.3	42532.6	1455.99	39276.5	5053.75	1343.72	1456.81	53173.7	1356.38	1157.98	1002.58	9104.72	1239.91	61399.5	1143.7	45878.4	21193.3	9511.95
	82	6	3.04984	5.02984253E8;4.05016907E8;5.97044067E8;5.0398645E8;5.04981476E8;4.95012054E8;	999.0;440.6;258.25;122.22;119.58;86.12;	502.984										161729	108746	127650	95890.6	60305	144056	161729	83414.4	50118.2	67957.5	91034.8	41607.6	23949.1	73637.9	63034.5	73463	72408	43812.5	8770.53	58485.2	18231.3	50740.8	5775.5	70121.8	1336.95	53325.7	28212.5	47371	32614.9	65417.3	100069	86351.8	71517.6	58217.6
	83	3	3.07278	2.88987457E8;2.89990662E8;2.90983215E8;	999.0;40.34;24.86;	288.987										23166.8	18504.5	23166.8	21045.4	14502.7	10253	16612	6555.7	5709.67	13500.7	1145.25	13988.5	12660.7	6073.93	20753.8	1012.75	14872.2	15868	13705.8	17398.1	13139.5	6229.62	11105.4	11115.5	3547.62	8614.92	8917.34	12034.8	12886.6	11288.9	5325.83	12060.9	7418.81	12580.7
Véraison (Ir/NI)	84	10	3.01729	3.69039337E8;4.67007202E8;6.41119019E8;5.43151733E8;4.45183929E8;3.71035217E8;7.39086792E8;3.70042847E8;5.35179504E8;4.75099396E8;	999.0;286.48;134.01;125.79;80.08;76.2;59.01;48.6;30.74;19.88;	369.039			Unknown							539523	10510.5	8219.53	1098.82	1334.14	3713.74	8006.66	1047.46	1324.21	1059.03	1059.03	1176.17	1460.08	1160.78	3365.23	1099.18	1110.68	389957	471904	354788	453246	146068	424484	121994	345501	135058	198450	347784	275961	149656	87284.1	118311	88257.6	181454
	85	12	3.11113	2.03020035E8;3.00987488E8;3.22956848E8;2.04023361E8;4.20924408E8;5.14984253E8;3.01990784E8;6.12951599E8;3.66913727E8;5.40861511E8;3.33027527E8;4.57890076E8;	999.0;291.64;78.49;57.43;43.3;34.93;14.83;12.95;12.83;9.21;8.98;6.2;	203.02										168252	119402	153700	146959	158254	99779.5	107139	138182	136981	139071	102165	156318	168252	111156	101817	113145	145023	36204.5	29385.9	39212	32483	24301.3	30656.6	29370	23443.3	29442.6	34922.9	27011.7	33404.7	32939.4	19359	29284.5	19273.4	27450.1
	90	5	3.19269	2.62902527E8;2.16897217E8;3.06892517E8;3.90913818E8;2.63903381E8;	999.0;238.12;217.36;160.73;79.81;	262.903										106896	43157.5	50784.7	36334.9	83721.1	35443.6	32731.3	78878.4	75825.5	76467.3	60930.5	90352.4	106896	64655.3	12052.6	53214.7	71834.7	70623.3	41251.3	80449.2	63784.6	55970.8	37018.6	59746.8	11154.9	58603.7	59912.5	46827.8	57545.3	70931	40293.7	59084.6	56664.6	50741.1
	93	2	3.40669	2.44979279E8;2.16984283E8;	999.0;718.27;	244.979										12484.7	7600.03	9298.75	3605.13	3556.42	11858.8	12484.7	8185.83	6588	3014.55	7420.65	6708.2	7837.96	10166.8	1476.09	7788.66	4120.15	1334.34	1030.08	1312.12	1433.55	1141.48	1436.19	1265.06	1101.34	1393.2	1070.2	1007.07	1184.24	1107.47	3198.49	1276.05	1429.89	1012.84
	94	2	3.41145	3.87114868E8;2.05035721E8;	999.0;98.94;	387.115										41568.7	1221.87	1315.74	1078.25	1399.41	1002.34	1026.91	1331.99	1039.15	1341.37	1039.4	1006.67	1116.57	1138.45	1450.06	1266.05	1194.58	29600.1	23630.8	28116.7	29682.4	18455.2	28143.3	23772.8	14171	15334.2	20110.4	16570.1	18941.8	16618.8	25563.1	22881.3	18900.1	26410
Veraison (Ir/NI)	97	13	3.4714	5.65048889E8;5.6605188E8;5.35037964E8;6.3302356E8;5.67053223E8;6.77013428E8;6.34025879E8;3.23028992E8;5.87030396E8;2.98974976E8;5.36041504E8;5.7603302E8;6.35019592E8;	999.0;164.68;66.78;63.65;32.42;22.51;13.96;10.2;9.12;8.69;8.55;8.5;7.53;	565.049	565.048	C15H24N2O17P2	UDP-glucose	2	-2.02709			standard	sugars	1.11611e+06	697292	763918	733049	951178	653596	663832	814713	1.01717e+06	738669	1.11611e+06	963415	745655	669000	590613	909650	797996	59469.1	71757.6	71565.3	69170.2	68065	71524.1	63283	90427.4	69500.1	94326.5	71406.8	82717.8	53514.3	67668.1	62734.8	76869.2	83229
	98	2	3.44102	2.69051666E8;2.55072266E8;	999.0;747.75;	269.052										7828.69	1139.87	1092.54	1235.43	1389.48	1086.48	1062.38	1447.71	1493.82	1049.76	1279.43	1235.51	1435.07	1345.13	1449.05	1499.98	1411.04	4591.43	5454.43	5699.02	5553.86	6633.61	5394.78	4098.28	4138.05	5238.68	7828.69	5278.45	6105.66	4056.52	1012.62	3363.53	4944.38	3793.05
	99	7	3.69331	2.46977112E8;2.44961914E8;3.30929962E8;2.60956848E8;1.72977173E8;2.72993134E8;3.14952484E8;	999.0;583.63;539.91;524.18;490.75;355.88;241.66;	246.977										18974.8	15696	12303.6	17114.1	1076.75	13455	15583.9	2809.74	1222.34	1179.05	1022.91	1285.96	1322.43	3405.29	18974.8	3072.22	3105.03	1436.47	1313.97	1443.99	1447.94	1194.89	1323.8	1368.47	1409.37	1255.82	1273.47	1341.69	1241.31	1142.9	1363.13	1116.51	1071.7	1421.85
	100	5	3.57913	1.73104599E8;2.63100037E8;3.53095367E8;3.93221863E8;4.21135803E8;	999.0;129.59;100.41;29.23;16.49;	173.105										387013	1339.72	1304.36	1409.88	1485.51	1087.2	1350.1	1309.56	1435.73	1082.73	1051.62	1477.46	1288.49	1478.03	1333.2	1432.58	1369.22	309026	157915	236181	240486	174514	220633	219534	172157	167192	173970	272734	255330	187045	200628	235981	189283	228531
Véraison (Ir/NI)	101	4	3.83758	3.06925995E8;3.04914368E8;2.88936829E8;2.30982635E8;	999.0;715.93;295.71;121.74;	306.926			Unknown							53753.9	32302	41860.1	24942.9	9471.03	45667.8	49230.1	53753.9	38571	40567.3	26385.3	38661	31387.4	40527.3	29980.8	35022.9	34410.3	1293.07	1081.45	1079.58	1262.7	1470.14	1350.93	1418.41	1435.39	1323.27	1253.28	1475.67	1299.77	1451.52	6476.23	1313.42	4363	1237.46
	105	18	4.00185	1.47030121E8;1.15003899E8;3.79019928E8;2.76988159E8;1.48033493E8;4.81052032E8;3.63042328E8;4.23009857E8;3.17049377E8;3.80023254E8;3.19025574E8;7.13042114E8;3.18998749E8;5.08978119E8;4.65074432E8;4.8205545E8;2.77991547E8;5.4903949E8;	999.0;140.45;111.59;54.36;53.83;35.49;14.15;11.3;10.69;10.15;7.69;7.65;6.64;5.09;4.17;3.98;3.17;3.11;	147.03	147.03	C5H8O5	Hydroxyglutarate	4	-1.52622				organic acid	2.35662e+06	977285	601448	1.46095e+06	242627	681850	544398	221191	330614	316061	346062	212924	270816	485535	2.35662e+06	429772	450907	1264.3	62932.3	70811	2442.78	81403.3	2507.39	60035.6	46333	61392.2	125401	1351.81	63890.9	63786.4	120511	50907.5	81329.3	1100.33
	108	3	4.43358	8.6519928E8;8.67206238E8;4.34873108E8;	999.0;110.35;87.31;	865.199	865.199	C45H38O18	Procyanidin trimer (Pentahydroxyflavan trimer)	2	-0.858069	289.057		Masses Japan/FlavonQ DB2/kanaya	flavan-3-ols	6102.68	3225.33	3786.09	3189.54	4005.82	4596.4	6102.68	5517.07	4199.69	4274.26	5031.88	4639.15	4809.17	4531.77	3169.65	4099.27	3770.18	1169.93	1304.66	1103.76	1312.98	1327.49	1170.38	1330.35	1077.49	1175.47	1465.07	1290.03	1211.99	1395.1	1029.53	1211.7	1290.05	1283.7
	109	2	4.45424	1.69014542E8;1.70017792E8;	999.0;55.19;	169.015	169.014	C7H6O5	Gallic acid	1	-1.74601			standard	phenolics	101973	2772.95	3164.68	4920.52	5156.16	1157.94	1461.79	6443.71	5786.51	4424.39	5576.72	5097.5	2978.76	3808.95	3830.83	3211.41	1269.03	1421.43	1423.79	1159.1	1362.82	3063.27	1212.08	1459.74	1401.61	1249.35	1263.7	4140.04	1003.29	1030.54	1110.84	1091.45	1292.55	1418.35
	110	4	4.50251	4.29161896E8;3.83156189E8;4.73151794E8;4.30165283E8;	999.0;290.23;201.34;133.88;	429.162										149912	2814.71	2742.13	1313.24	3459.97	2695.4	5292.37	1127.08	4462.17	1140.37	1335.82	3150.76	1437.92	3343.65	1331.07	4036.64	1284.64	82520.5	52280.1	57848	40329.7	44733	55858.9	43172.3	50782.9	39193.7	128696	49428.2	60201.5	93071.5	112665	61677.2	98299.8	91067.1
Véraison (Microclimate)	111	3	4.57169	4.69099396E8;3.37093262E8;4.70102631E8;	999.0;215.46;165.4;	469.099	469.099	C20H22O13	5-(Hydroxymethyl)-1,2,3-benzenetriol; 1'-O-(3,4,5-Trihydroxybenzoyl), 2-O-?-D-glucopyranoside	4	-1.34812	337.093		Masses Japan	phenolics	78692.5	3470.91	3283.99	7428.01	3058.3	54655.7	32784.3	43800.5	22215.4	1054.73	9634.24	5432.56	20682.3	78692.5	12703.5	39302.5	12435	4494.98	3353.59	5197.92	4701.79	7107.86	10927.8	4822.09	3725.44	3884.52	9472.18	12071.1	12477.8	6797.66	4758.46	3956.1	13694.7	12897.4
	112	2	4.76118	2.05035706E8;1.73009491E8;	999.0;247.24;	205.036										61426.2	18207.5	12211.2	31530.8	23622.6	12406.2	6065.43	10809.4	33789.3	21952.6	21635.2	17088	19231.8	20276.3	32822.3	32278.2	26028.5	9195.98	24802.2	5465.67	19782.7	26847.2	10310	20750.6	10261.8	26172.1	27109.7	4085.24	5112.7	30616.7	38890.6	23571.1	29199	16669
	114	5	5.08084	1.98988708E8;1.36988312E8;2.82941162E8;3.26931122E8;3.23017731E8;	999.0;529.09;418.58;173.65;123.46;	198.989										42866.2	24331.7	28252.5	22689.9	40372.8	16517.5	20548.8	22375	32599	42866.2	28196.6	37622.2	34603	18707.1	18941.2	20183.9	36254.8	4677.93	3502.73	4330.93	4784.31	3570.34	5238.68	4715.71	3962.07	5128.32	1167.48	4898.65	4521.83	4542.71	4837	5567.78	1040.11	5107.44
	115	2	5.09366	1.64071915E8;2.94029755E8;	999.0;634.01;	164.072										39102.7	9767.47	11188.2	7055.17	7788.92	4908.59	6685.31	4894.67	4703.78	6688.29	10050.8	4852.91	5105.45	2842.55	5505.14	6169.29	5603.57	12984.8	7359.41	12135.8	13431.3	5318.22	8946.22	7644.75	4237.47	4052.54	13646	7672.59	8590.28	5463.38	6078.82	6743.97	5192.94	6339.31
	116	3	5.3567	5.93130676E8;5.94134155E8;5.95136902E8;	999.0;271.48;40.01;	593.131										39459.3	13339.8	11417.9	1272.62	10912.8	31746.3	32007.1	24356.9	1015.86	15423.7	22045.9	1104.93	23258	37037.7	1218.02	39459.3	23112.4	8028.53	5069.66	6079.81	5943.6	1354.71	7447.89	1390.32	3566.36	6401.95	8066.31	8313.88	8114.04	9620.32	1276.03	6014.19	10339.2	10864.1
Mature (Microclimate)	117	7	5.42663	8.65199158E8;8.66202942E8;3.23134796E8;8.67206116E8;9.5519519E8;9.56198669E8;8.68208679E8;	999.0;461.34;121.08;114.1;90.87;41.68;22.72;	865.199	865.199	C45H38O18	Procyanidin trimer (Pentahydroxyflavan trimer)	3	-0.717061	289.057		Masses Japan/FlavonQ DB2/kanaya	flavan-3-ols	344915	233719	229576	289817	248289	330559	296675	344915	275384	247167	286890	259242	275528	315128	281819	324749	208063	161492	87114.2	111190	89192	75121.3	108770	125758	65659.5	103853	134217	107898	116873	142806	164552	137330	117488	123284
Green (Microclimate)	118	4	5.55013	4.69099426E8;4.70102722E8;3.37093201E8;5.53051819E8;	999.0;188.77;152.19;45.17;	469.099	469.099	C20H22O13	5-(Hydroxymethyl)-1,2,3-benzenetriol; 1'-O-(3,4,5-Trihydroxybenzoyl), 2-O-?-D-glucopyranoside	2	-1.41207	337.093		Masses Japan	phenolics	291387	10167.5	9948.02	32744.3	7458.4	215896	135269	159438	85578	6435.95	42854.4	13675.8	76503.5	291387	57953.1	149216	50327.1	7609.49	5605.44	10778.5	10128.6	14120.5	22413.7	10450.7	3933.03	6897.76	21255.7	27568.4	29227.9	12521.3	9177.38	6910.11	36670.6	32737.9
	119	5	5.78628	3.68099121E8;3.69102661E8;4.58094788E8;1.44045715E8;4.98057129E8;	999.0;155.41;103.8;37.09;23.64;	368.099										307820	15843.3	14708.9	14542.8	19236.7	28414.5	19137.2	29029.9	14844.1	17333.6	25055.9	15394.9	26134.7	21792.9	19969.4	30826.5	24958.5	111995	99363.5	111080	150617	115492	136531	157994	122477	139846	172301	161600	188446	206811	141118	154220	173755	149608
	121	2	5.8537	3.99151184E8;3.5314566E8;	999.0;487.69;	399.151										5554.85	1219.7	1167.65	1058.34	1466.12	1479.86	1424.09	1434.78	1010.98	1496.65	1189.3	1355.69	1314.1	1042.39	1128.71	1243.21	1348.93	1102.15	1387.54	1271.04	1334.77	1205.23	1299.03	1417.89	1083.36	1044	1405.6	1154.13	1229.79	1287.61	1032.95	1299.56	1273.79	1006
Green (Microclimate); Mature (Ir/NI)	122	10	5.88684	5.93131104E8;5.94134033E8;6.8312616E8;5.95136719E8;6.84129517E8;6.0912561E8;6.29107361E8;5.91115173E8;7.23089111E8;4.25088348E8;	999.0;322.2;142.25;51.13;41.44;36.28;22.71;22.22;19.97;17.72;	593.131	593.13	C30H26O13	(epi)catechin-gallocatechin dimer	3	-1.75408	289.072		Masses Japan	flavan-3-ols	600359	250758	220238	219618	224741	499941	504616	399653	468714	279738	351574	275132	402860	600359	410291	570581	360989	177163	96364.6	140693	131277	134546	171626	165063	17860.1	127384	134745	191694	179025	185985	158784	119345	201190	218025
	123	15	5.51764	3.31067596E8;4.21062958E8;3.3207074E8;1.69014526E8;6.63142273E8;3.67044098E8;4.22066223E8;4.61025574E8;4.32078857E8;3.99054932E8;3.94063171E8;6.64145935E8;4.15019958E8;4.16083801E8;1.70017822E8;	999.0;192.05;139.58;137.15;31.6;28.67;26.77;24.25;23.97;10.9;10.31;8.84;8.47;7.92;6.85;	331.068										1.19574e+06	118391	120411	83684.7	79618.7	105423	95495.6	132324	174914	73663.7	81548.4	154816	120595	113093	113123	127672	132345	17223.3	9471.61	9614.78	9734.08	8979.49	10873.4	9828.53	10091	10565.2	11290	24873.9	13530.9	13956.4	28398.9	17105	14024	19293.2
	124	2	6.25918	2.79108795E8;2.80112183E8;	999.0;74.48;	279.109										5271.49	3210.42	3127.9	3176.61	3248.2	4234.49	3672.74	4974.21	3451.03	5033.87	3667.77	3275.04	3001.63	4342.86	3079.18	4182.79	3333.71	3926.28	1196.96	3108.01	2977.77	1239.24	2902.2	2824.65	1061.77	1077.99	1449.36	3028.47	2904.19	2801.78	3412.25	2761.02	1299.59	3862.64
	125	2	6.27965	3.31103729E8;3.77109314E8;	999.0;939.63;	331.104										20235.8	1193.53	1482.25	2817.69	1230.94	1366.37	1053.4	1137.18	1372.87	1398.91	6571.32	1163.02	1428.41	1238.47	1393.04	1419.54	1430.7	10391	1431.27	1162.2	1175.2	1425.95	1453.34	6219.82	1318.19	1122.62	1349.37	1337.64	11750.7	1012.38	18393.2	6216.16	15246.5	12647.1
	126	2	6.32951	3.45119171E8;3.51130066E8;	999.0;207.05;	345.119										30179.3	18777.3	17912.3	18549.6	30179.3	19618.5	19814.3	20949.7	23066.5	21987.7	24029.9	28622.3	25163.4	23399.6	19727.8	24528	18241.4	5283.42	4966.26	4318.01	5718.9	4468.14	5826.28	6566	4004.82	6249.83	3382.42	5919.74	5049.77	6851.35	7120.79	8130.94	4092.31	6305.51
	127	2	6.44822	3.83208008E8;1.49009415E8;	999.0;522.81;	383.208										8199.54	3202.46	7698.44	6927.9	3320.78	6634.6	1351.11	6004.25	1258.53	3902.41	3791.06	4299.12	5167.09	3323.76	8199.54	5114.4	5010	1350.73	1126.63	1390.88	1490.96	1093.74	1085.78	1495.09	1065.24	1127.95	1031.21	1379.59	1312.09	1306.22	1090.87	1225.03	1093.44	1014.89
	128	2	6.60044	6.51251648E8;6.52254822E8;	999.0;322.37;	651.252										21800.4	3769.56	3931.21	5259.78	2522.28	3175.57	2865.67	3497.91	1469.52	4245.89	3354.44	4498.41	1227.87	3630.87	1280.58	3195.66	3291.31	15252	8485.09	9716.1	13220.2	8683.09	13393.5	12669.8	9302.9	13594.2	12481.5	12539.1	9608.02	8392.31	12204	14325.1	9251.25	10471.7
	130	7	6.67524	3.15072266E8;3.16075806E8;4.05067932E8;1.5201178E8;6.31152771E8;4.4503064E8;3.83060089E8;	999.0;132.65;42.45;21.84;18.37;13.56;9.51;	315.072										42121.4	35006.2	42121.4	16078.3	6467.51	7285.39	9156.82	11332.6	14858.2	19153	19704.5	11128.4	7493.55	8290.82	7381.62	8345.8	7369.83	6270.15	2744.3	4486.11	3605.39	1293.5	3770.34	4339.82	2709.93	4462.55	3983.4	6568.64	4778.71	3495.42	25465.8	6924.07	5056.57	6256.41
Mature (Ir/NI)	131	21	6.67874	3.05066864E8;3.06070251E8;3.95062408E8;6.11141541E8;6.12144897E8;6.21146973E8;3.96065765E8;3.51072449E8;3.90083618E8;3.21061829E8;3.73054474E8;6.22150391E8;1.79035339E8;2.6107724E8;6.13147705E8;3.42047089E8;1.66027405E8;2.1906665E8;3.93083374E8;1.39040344E8;5.92123779E8;	999.0;157.82;125.72;104.57;29.35;23.25;20.9;12.77;9.18;8.14;7.45;5.98;5.08;5.05;5.01;3.9;3.62;3.55;3.22;3.1;2.12;	305.067	305.067	C15H14O7	(+)-Gallocatechin	2	-0.614948	125.025		kanaya	flavan-3-ols	2.35146e+06	885751	910407	774073	1.29237e+06	1.79601e+06	1.78743e+06	1.62521e+06	2.35146e+06	936656	1.04909e+06	1.10736e+06	2.17325e+06	1.95914e+06	1.45425e+06	1.96172e+06	1.92752e+06	284031	200804	252540	239723	259804	308162	326232	87707	234314	248962	299576	241399	355449	273576	161584	375063	347872
Green (Microclimate); Mature (Ir/NI)	135	7	7.01669	5.93131104E8;5.94133972E8;6.83126221E8;5.91115112E8;5.95136841E8;6.84129761E8;4.81099396E8;	999.0;310.55;107.01;51.19;46.49;31.53;22.84;	593.131	593.13	C30H26O13	(epi)catechin-gallocatechin dimer	4	-1.75408	305.067		Masses Japan	flavan-3-ols	265484	130227	116184	123845	133211	232104	218370	221100	218169	133708	185008	145991	203937	265484	180492	263459	196704	86297.6	56571.6	66621.8	63187.9	74021.5	92726.9	87542.3	7664.64	66798.8	68442.2	105046	88494.7	103025	95797	68825.9	100846	110811
Véraison and Mature (Microclimate)	136	7	7.088	3.15108826E8;1.53055893E8;3.16112213E8;4.05104401E8;3.51085571E8;6.31225159E8;4.06107697E8;	999.0;171.29;141.59;85.16;35.02;11.1;10.0;	315.109	315.109	C14H20O8	Vanillyl alcohol hexoside	3	-0.90572	153.056		inhouse (tomato)	phenolics	531781	1071.09	1110.69	10642.3	13831.5	21957.7	17245.4	25383.5	16947.2	1341.56	12856.3	12837.4	14953.9	22472.7	13078	23895.3	12117.6	81788.1	16519.7	114779	93084.8	193543	210746	70756	89146.9	46453.6	393922	258896	401056	160187	60989.3	53128.6	531781	290544
	137	4	7.19233	2.99077545E8;5.92123291E8;5.84125671E8;5.92624756E8;	999.0;43.76;36.64;18.09;	299.078	299.077	C13H16O8	Hydroxybenzoic acid hexoside	4	-1.0178	137.024		Masses Japan	phenolics	293954	79897.3	72731	107321	71522	243675	189436	232858	199010	149015	168785	96287.3	174191	293954	178718	202522	113449	33693	13803.1	31250.1	24842.2	20645.5	26295.8	27124	17339.6	19352	32663	28133.2	49557.2	27275.1	42714.8	22027.5	54515.5	48149.3
	140	5	7.41907	5.93130859E8;4.7712561E8;6.83126526E8;3.51129974E8;1.39040298E8;	999.0;288.13;117.94;82.49;64.66;	593.131	593.13	C30H26O13	(epi)catechin-gallocatechin dimer	2	-1.34102	305.067		Flamini (2015)	flavan-3-ols	57205.7	14052.7	30415.5	39532.2	43263.8	47693.2	41355.8	45871.9	57205.7	41202	46319.8	41617.6	41078	52634.5	46963.1	50176.5	43438.3	7679.98	4028.58	3748.34	3953.2	3727.09	4682.77	5904.2	1337.48	4739.79	6391.22	4965.9	4407.37	3470.91	7946.54	4087.52	1125.48	5286.72
	141	4	7.42282	3.73114502E8;3.74117645E8;1.93050797E8;4.63109802E8;	999.0;140.32;86.34;74.81;	373.115	373.114	C16H22O10	ferulic acid conjugate	4	-1.2929	193.051		Masses Japan	phenolics	20977.3	1005.03	1260.3	1026.77	1149.62	1262.67	1211.83	1124.71	1019.66	1250.88	1310.29	1068.19	1091.81	1354.73	1376.71	1044.02	1402.02	3887.05	3297.26	3889.03	7928.25	3174.56	3877.15	4265.07	3460.54	3801.95	3216.12	2904.4	3717.83	1479.14	4578.76	3902.88	3872.21	4446.16
	142	3	7.48766	3.31067596E8;3.32070465E8;1.69014511E8;	999.0;129.2;34.91;	331.068										92719.4	46775.8	52728.2	34865.2	24870.1	10112.7	12257.6	21853.7	47846.3	41100.9	47045.4	35486.7	14660.3	19119.7	12672.3	27366	25497.5	11960.6	8768.75	9551.03	7009.12	8790.32	9583.38	12652.7	6847.37	10045.1	7589.45	10801.9	10360.8	7890.4	92719.4	16791.5	11241.1	11023.4
	143	4	7.66741	2.06045975E8;1.46024963E8;1.44045715E8;1.34061401E8;	999.0;130.99;105.53;65.84;	206.046	206.046	C10H9NO4	Unknown	4	-0.45815	161.046		Masses Japan		189101	90028.6	88329.9	94460.2	113770	104155	90922.2	95757	60987.7	101595	119591	125581	137908	120498	115283	118224	96552.2	119545	76413.4	95559.8	135400	96185.4	116573	109874	123314	117474	122103	114938	118219	160175	135847	129531	88442.4	103291
	144	5	7.64789	5.92122986E8;5.92624817E8;1.185253662E9;1.186257568E9;7.44654175E8;	999.0;627.94;434.82;290.87;273.18;	592.123										43643.6	15772.1	15810.1	7944.54	18472.5	41651.1	39820.8	30019.9	36381.1	16306.7	21456.6	18220.4	35053.8	43643.6	25381.4	37661.5	26664.6	3453.16	1162	2753.4	3024.37	2873.5	4864.6	3725.13	1403.43	3489.89	2635.28	13154	11264.3	4793.14	3207	1337.42	10829.8	13293.4
	145	6	7.81537	5.33151978E8;5.77141907E8;3.25093231E8;4.87146393E8;5.34155396E8;5.23123291E8;	999.0;255.65;227.74;225.6;204.03;111.98;	533.152										90046.4	52640.2	49790.8	52131.3	45343.7	67476.5	52687.2	90046.4	51982	46380.3	61139.8	63835.9	50463.5	75734	48114.2	85613	60132.5	7679.9	7635.18	5023.2	6375.9	6247.69	8272.27	13872.6	5654.33	13579.4	4314.54	6641.27	5444.61	14295	14030.7	22894	5804.41	11222.9
Green (Microclimate); Mature (Ir/NI)	147	8	8.02631	8.97189819E8;8.98192871E8;8.99195618E8;7.44152649E8;8.9517395E8;9.87185242E8;8.96180359E8;7.44654114E8;	999.0;445.53;122.39;107.39;69.94;64.34;50.16;35.06;	897.19	897.188	C45H38O20	hydroxy-procyanidin trimer	4	-1.61884	nd		Masses Japan	flavan-3-ols	143131	43935.1	40202	26767.4	46413.3	117697	111216	92660.1	143131	49215.5	53227.6	46097.2	110777	134680	78710.1	111583	94126.9	12422.8	8046.31	11740.3	12450.3	12981.8	17228.9	16808	8691.08	13777.3	11960.1	19969.3	18853.7	18534.7	14089.4	10188.7	20967.8	22730.4
	149	5	8.18413	2.03082916E8;2.71070221E8;2.35072601E8;2.04086212E8;4.07172943E8;	999.0;111.68;106.59;91.69;84.38;	203.083	203.083	C11H11N2O2	Tryptophan	1	-1.55109	116.051		standard	amino acid	101536	16649.6	16793.8	10138.3	37062.4	15548	20676.3	15153.3	23897.7	11903.1	5424.6	8134.92	25824.5	8709.59	11544.2	22454	22964.1	37343.9	15175.2	30275.8	27776.2	15990.5	23920.6	18495.9	10265.6	9597.45	26199.4	26324.6	24215.8	16901.2	19668.2	23958.3	16833.6	23017.8
Green (Microclimate); Véraison and Mature (Ir/NI)	151	4	8.19232	8.97189819E8;5.94134216E8;7.44152405E8;3.43103699E8;	999.0;993.24;489.77;445.37;	897.19	897.188	C45H38O20	hydroxy-procyanidin trimer	4	-1.61884	nd		Masses Japan	flavan-3-ols	33014.8	13849.1	11605.2	14087.9	15846.2	30341.4	25994.1	27450.7	32802.6	16116.9	19055.3	15438.2	28095	33014.8	26413.4	30615.1	25961.1	2911.26	1100.49	2710.98	3270.2	3726.87	4380.91	6750.11	1278.13	3290.52	3099.92	5548.7	4325.76	7324.04	4056.79	2881.26	5727.69	8564
	153	3	8.60658	4.23060516E8;1.89077057E8;8.98192566E8;	999.0;983.58;298.33;	423.061										19372.6	14971.8	13714.6	11211.1	16082.8	16064.5	14457.1	17411.2	17786.4	15918.6	19372.6	15553.3	14502.3	18735.7	13765.3	17574.7	17265.2	5656.26	4175.83	5210.84	4777.35	4614.29	5699.02	6875.21	5580.7	5312.25	6838.42	9479.56	7383.27	6983.58	7934.08	6750.93	6994.52	7837.64
	155	2	8.8026	6.16109436E8;6.17113342E8;	999.0;231.98;	616.109										5877.98	5661.23	5715.92	5877.98	3531.56	3354.58	3012.56	1394.43	3298.91	3345.64	3266.1	3549.46	3584.26	1028.6	4269.29	3624.02	3251.18	2582.06	3473.89	3583.26	3364.53	1472.57	1249	1332.84	1083.21	1372.68	1049.14	3403.3	1016.81	1120.23	1238.84	1133.51	1047.25	1168.14
	156	2	8.8927	5.94140564E8;5.95144165E8;	999.0;220.61;	594.141										76907.8	21564.2	21890.9	31836	39927.4	9391.8	6396.12	32915.2	39160.1	63171.5	54587.1	50389.2	22334.9	14533.4	15812.5	20779.2	16861.4	54547.2	35321.2	37338.1	32564.2	28566.5	33747	34768.8	33753.9	29782.9	76907.8	55527.9	60719	32913.1	47304.3	53379.9	43029.4	38794.4
	158	11	8.9517	3.71098907E8;1.63040283E8;3.2509317E8;3.72101837E8;5.9910498E8;4.15088684E8;3.61069977E8;8.9718927E8;3.26096558E8;1.153263916E9;6.00108521E8;	999.0;443.24;361.72;151.04;98.71;93.66;73.85;56.0;47.2;34.74;26.92;	371.099										202419	90334	86257.3	106133	110825	182047	152390	188758	145006	99650.1	91744.1	108221	141880	202419	106386	170208	140952	43476.7	28304.1	34559.9	17397.5	22935.6	19219.5	32079.3	5467.39	22090.5	41035.8	32780	17230.5	26731.9	52544.7	24550.7	16206.9	40402.6
	159	3	9.04127	4.05140594E8;4.06143982E8;4.49130493E8;	999.0;150.75;123.64;	405.141										7366.37	1268.15	1390.18	1348.48	1489.94	1068.6	1369.69	1354.86	1310.65	1106.16	1135.89	1253.23	1042.38	1468.4	1380.55	1092.26	1395.18	3441.08	1470.73	1310.34	2565.15	1170.72	1316.06	3071.22	1197.54	1263.41	1115.99	2526.38	3907.38	1339.27	4373.69	3219.37	3541.5	4518.85
	161	3	9.1567	3.00109253E8;3.46114594E8;3.01112488E8;	999.0;347.21;114.13;	300.109										23798.2	1321.41	1134.56	1441.34	1384.39	1465.87	1340.97	1267.76	1375.11	1235.27	1381.78	1242.37	1188	1281.66	1436.87	1233.24	1134.84	7583.11	4109.22	7591.06	11343.7	5570.76	13794.5	12013	4059.5	6385.04	5666.21	13662.7	18392.4	10442.6	5508.12	5435.54	10910.1	15042.8
	163	5	9.24038	8.81194519E8;8.82198181E8;8.83200928E8;8.79179077E8;8.80184875E8;	999.0;456.0;117.14;51.64;38.65;	881.195										9623.3	4402.52	3774.16	3846.74	4857.88	8384.47	8522.67	7330.57	7398.18	6331.36	5954.54	5391.79	7180.44	9623.3	7120.79	8380.5	5957.52	3085.14	1371.75	1024.24	1149.88	1240.38	1484.63	1413.36	1375.1	1052.4	1270.4	3618.06	3824.86	2997.65	1345.06	1196.12	2973.79	3015.55
Mature (Ir/NI)	164	5	9.21731	4.51124939E8;1.90054565E8;4.97130676E8;5.41120667E8;3.74109528E8;	999.0;629.29;327.52;233.6;84.96;	451.125	451.124	C21H24O11	(epi)catechin-hexoside	3	-2.00208	289.072		FlavonQ DB2	flavan-3-ols	13950.6	1091.75	1452.09	1198.44	1188.89	1411.71	1206.02	1113.7	1311.7	1450.97	1151.03	1332	1240.54	1114.96	1302.52	1026.36	1266.37	1390.25	1275.52	1355.62	1188.9	1155.78	1125.08	1236.08	1073.29	1029.06	1294.55	2908.88	3149.57	1131	1235.31	1166.57	2693.62	1038.19
Mature (Microclimate)	168	25	9.56121	1.49009415E8;6.4507196E8;3.27036194E8;4.01036774E8;3.57046783E8;1.95030228E8;6.46074829E8;3.29051697E8;3.43031097E8;6.55079895E8;1.61024765E8;3.61041748E8;3.45046753E8;6.39084778E8;3.55031189E8;1.30998978E8;1.94022446E8;2.21045853E8;3.28043518E8;1.97045898E8;3.7205777E8;3.68062988E8;3.89036713E8;3.26028198E8;5.33095032E8;	999.0;24.63;12.74;7.99;6.58;6.33;6.06;5.61;5.25;4.36;4.33;3.95;3.56;3.43;3.34;3.34;3.29;3.28;2.82;2.79;2.27;2.22;1.92;1.47;0.82;	149.009	149.009	C4H6O6	L-(+)-Tartaric acid containing	4	-1.70104	149.009		kanaya		2.74985e+06	2.39249e+06	2.34313e+06	2.39768e+06	2.29188e+06	2.5474e+06	2.47941e+06	2.28452e+06	2.40941e+06	2.18239e+06	2.28855e+06	2.17314e+06	2.32901e+06	2.5969e+06	2.74985e+06	2.52904e+06	2.32489e+06	695975	766701	647256	695015	758505	768597	777975	537071	791531	595804	770736	627668	828115	1.04048e+06	867666	645676	839809
	171	2	9.77584	5.94140686E8;5.95144775E8;	999.0;241.3;	594.141			Procyanidin dimer? (12C peak missing?)			nd				83801	20371.1	20861.3	28366.8	29578.8	16599.9	13355.7	29518.2	32364.7	46698.7	38749.7	36531.6	21078	16780.9	19156.1	20428.8	16816.7	60641	36982	38678.1	33438.5	30994.6	35449.8	35693.4	38846.2	31323.7	83801	58533.2	65825	34226.9	47749.6	49447.8	43473.4	41076.3
Mature (Microclimate)	174	25	9.90224	5.77136169E8;5.78139343E8;6.67131409E8;5.79141724E8;6.68135132E8;1.155279663E9;6.13112549E8;1.156282593E9;2.89072174E8;5.91115051E8;6.14115845E8;6.15109314E8;6.62152283E8;1.157286255E9;6.6913678E8;1.170262329E9;6.40131592E8;7.36154968E8;4.25088013E8;6.78147217E8;6.63155884E8;3.35077759E8;6.79150757E8;6.83126343E8;6.01120422E8;	999.0;318.41;95.33;69.79;30.96;29.4;26.3;17.96;13.71;10.87;7.59;7.16;6.59;6.48;5.6;5.45;5.4;5.14;4.9;4.81;2.05;1.59;1.51;1.26;1.07;	577.136	577.135	C30H26O12	Procyanidin B1 (pentahydroxy dimer)	1	-1.76579	289.072		Masses Japan	flavan-3-ols	7.07642e+06	4.28835e+06	4.36341e+06	5.35591e+06	4.07104e+06	6.23273e+06	6.13544e+06	6.21968e+06	5.52664e+06	5.0003e+06	5.51703e+06	4.90243e+06	4.82716e+06	7.07642e+06	5.69682e+06	6.60842e+06	4.32012e+06	3.93366e+06	2.12971e+06	2.73088e+06	2.36957e+06	2.00857e+06	2.76824e+06	3.06684e+06	1.74121e+06	2.44031e+06	3.17141e+06	2.83231e+06	2.84537e+06	3.40549e+06	3.75418e+06	3.23257e+06	2.81695e+06	3.09544e+06
	177	2	10.0476	4.35151337E8;3.89145752E8;	999.0;816.69;	435.151										15585.1	1126.68	1455.5	1436.92	1220.44	1229.26	1346.68	1379.73	1076.4	1004.2	1390.11	1471.7	1296.63	1417.3	1102.23	1399.19	1491.03	3342.55	1397.53	2806.32	1394.76	1239.92	1291.92	2771.82	1028.52	1382.48	1009.34	1272.75	3686.56	1353.43	13342.4	7793.03	6188.1	10153.2
	179	9	10.0542	5.76128418E8;3.05066864E8;1.154266357E9;7.36656128E8;5.85128418E8;7.37157959E8;3.06070435E8;3.95062469E8;4.88149811E8;	999.0;493.51;200.63;149.58;115.69;66.6;57.54;36.57;28.87;	576.128										46958.4	18767	17554.9	15319.9	19907.9	39805	44371	35330	44932.6	21628.8	23140.8	12508.1	41027.4	46958.4	34974.4	40733.2	33594.9	4354.9	4072.97	4277.47	4106.72	5128.19	8159.43	5516.33	4731.12	5688.07	3650.09	10608.4	9494.95	9353.12	5858.81	5097.42	8243.54	8532.59
	181	3	10.244	8.33200439E8;7.8719458E8;8.34203552E8;	999.0;593.0;344.87;	833.2										15542	1101.83	1017.74	1300.33	1475.93	1329.94	1326.64	1117.63	1212.31	1229.38	1389.73	1113.68	1298.17	1036.1	1259.28	1130.65	1042.77	1372.38	1278.07	2501.52	4582.48	2931.04	3180.59	1007.77	1308.66	1230.1	7542.35	1009.84	9026.76	1454.78	1319.68	1007.65	7274.89	4357.78
Véraison (Ir/NI)	182	2	10.2407	4.51124969E8;4.97130676E8;	999.0;296.45;	451.125	451.124	C21H24O11	(epi)catechin-hexoside	3	-2.06858	289.072		FlavonQ DB2	flavan-3-ols	24388.9	1256.91	1034.03	1479.72	1465.25	2581.67	1479.23	2861.47	1148.07	1360.75	1365.48	1429.64	1298.16	3384.53	1402.18	2716.28	1478.76	4550.85	1337.91	4144.13	3259.53	3395.11	4328.74	5267.18	2823.01	3636.45	6196	5653.7	5989.27	5694.09	7249.82	5325.83	6645.03	6522.91
	185	4	10.4694	2.99077515E8;1.37024628E8;3.00080902E8;3.89073059E8;	999.0;311.56;115.75;32.03;	299.078	299.077	C13H16O8	Hydroxybenzoic acid hexoside	3	-0.917489	137.025		Masses Japan	phenolics	72413.9	71382.9	72413.9	60007.7	42818.2	1281.88	30654.6	33108.4	46407.4	56898.7	45162.6	44811.6	31537.5	31375.4	1366.2	38791.5	43003.1	1200.73	1399.19	1409.95	1049.93	1389.45	1091.46	1359.83	1090.7	1334.11	1165.76	1315.95	1157.97	17325.7	27668.9	18602.3	1275.5	15948.7
	187	6	10.6534	4.43192932E8;4.44196228E8;5.33188049E8;5.1118045E8;5.34191467E8;4.79169617E8;	999.0;216.96;67.85;13.79;13.28;12.52;	443.193										12637.2	10569.9	11900.8	10527.4	12063.2	7250.82	8647.32	8089.17	8882.45	10963.6	8221.37	12637.2	10970.5	8644.08	7512.88	8293.64	10501.7	8901.84	3568.63	6806.28	7635.81	4078.16	6954.04	6625.67	1494	3136.9	3279.84	7295.34	6361.84	7003.07	7714.3	8168.63	3086.33	7440.86
Mature (Microclimate)	189	14	10.7866	5.77136108E8;5.7813916E8;6.67131409E8;5.79141785E8;6.68134949E8;6.1311261E8;1.155277832E9;1.156282959E9;6.40131531E8;6.15109497E8;1.029268555E9;6.78147217E8;6.62152527E8;1.157286377E9;	999.0;318.25;86.27;66.63;25.71;19.04;14.11;9.07;7.51;5.36;5.16;4.79;3.95;3.08;	577.136	577.135	C30H26O12	Procyanidin dimer (Pentahydroxyflavan dimer)	3	-1.6601	289.072			flavan-3-ols	2.10809e+06	908881	888997	1.20133e+06	1.01366e+06	1.40597e+06	1.24474e+06	1.42059e+06	1.35478e+06	1.13255e+06	1.1778e+06	992563	1.07325e+06	1.46859e+06	1.35262e+06	1.29388e+06	914899	509784	250136	328706	277677	218719	291855	377623	240563	319416	477206	400958	404163	380570	488233	392948	393987	393693
Green (Microclimate); Mature (Ir/NI)	190	5	10.892	5.84627136E8;5.92123291E8;1.154266235E9;5.85128479E8;8.7269104E8;	999.0;680.83;530.39;339.44;241.98;	1154.27			procyanidin [M-H]2-	4		289.072			flavan-3-ols	41409.6	19132	19769.1	21802.4	16973.5	37038.4	38188.8	34858.5	29558.9	21178.9	22152.3	19855.6	26221.8	41409.6	28202.3	34638.1	23389.8	18382.2	8037.6	10032	7328	6124.73	14736.9	13986	4301.13	9488.7	11128.6	14719.5	16553	16371.7	14992.3	9886.45	10609.9	16425.1
Green (Microclimate); Mature (Ir/NI)	193	4	10.9579	7.36656189E8;7.37157959E8;2.93124573E8;1.170261841E9;	999.0;421.39;287.6;160.34;	736.656		C75H62O32	procyanidin [M-H]2-	4		289.072			flavan-3-ols	30790.3	11610.3	10181.7	8384.16	10371.2	26863.3	25836.3	20933	24296.3	14694.8	13147.5	11720.8	21280.4	30790.3	22800.9	26516	15711.7	5358.24	4057.9	5900.88	4578.83	3908.92	6473.11	5817.01	3928.66	4654.8	5401.65	9721.99	7780.36	6093.26	5929.49	3905.96	6440.55	8372.32
	195	7	11.1225	4.65104492E8;4.66107452E8;5.55099854E8;5.76128174E8;3.03051239E8;8.80186462E8;8.98192566E8;	999.0;213.87;118.04;84.57;63.75;37.21;15.3;	465.104	465.104	C21H22O12	dihydroquercetin-hexoside	3	-1.48784	303.051	280	Flamini (2015)	flavanonols	474647	335296	335567	342607	424275	409074	404885	430530	474647	388117	408512	390373	390205	440386	399085	440363	352406	165281	106156	135457	121460	113205	136267	166104	101028	126108	170408	152472	174579	164185	204338	162412	164169	176147
	197	3	11.2515	4.18144104E8;5.07136169E8;4.53117554E8;	999.0;560.87;311.24;	418.144										5826.28	5016.96	5826.28	5335.12	3700.58	1320.39	1428.94	1126.08	2986.71	3942.18	3477.87	3821.88	1344.47	1437.81	1142	1373.62	1261.11	3247.21	1197.77	1377.24	1252.3	1386.04	1457.15	1487.28	1230.21	1233.6	1087.52	1239.75	1027.46	1063.81	4897.65	2773.95	1154.61	1214.35
Mature (Ir/NI)	200	9	11.349	3.37093201E8;1.63040314E8;3.38096588E8;1.91056412E8;6.75194092E8;1.19050545E8;8.79179016E8;6.76197266E8;3.5708313E8;	999.0;192.72;168.56;33.0;24.6;13.81;11.32;7.25;6.23;	337.093	337.092	C16H18O8	3-p-coumaroylquinic acid	2	-2.54678	163.04		FlavonQ DB2	phenolics	1.12743e+06	456928	442157	702276	343588	1.02741e+06	861979	1.06012e+06	405848	543272	673789	567291	640262	1.12743e+06	714966	962382	320423	90040.9	104183	76559.8	91762.8	101021	104420	109061	30915.1	91047.1	64053.6	90119.4	57062.7	111535	59999.5	57747.8	51654	40770.5
	201	8	11.3572	8.65199463E8;8.66203064E8;8.67206055E8;9.5519519E8;9.01176636E8;8.68207825E8;9.5619873E8;8.63183716E8;	999.0;465.15;112.42;41.54;23.3;21.49;20.84;20.83;	865.199	865.199	C45H38O18	Procyanidin trimer (Pentahydroxyflavan trimer)	3	-1.06958	289.072		Masses Japan/FlavonQ DB2/kanaya	flavan-3-ols	415206	30801.2	30565.6	40876.8	32493.6	40120.4	44770.9	40760	46286.6	34136.6	42411.5	32107	37185.1	35830.9	52479.4	35515.5	30463	19347	10054.5	13522.9	11423.8	11015.2	11670.9	12898.6	15429.1	14451.3	20447.4	24979.1	20178.4	13948.6	18772.1	14916	14420.9	14119.7
Mature (Microclimate)	206	50	11.5923	2.89072113E8;5.79151978E8;2.90075378E8;3.35077637E8;5.8015509E8;3.79067749E8;3.25048798E8;3.36081177E8;5.8115802E8;2.45082199E8;3.0708255E8;3.27046112E8;3.52067841E8;3.74088837E8;3.80070862E8;2.21082245E8;1.3702475E8;3.57059814E8;3.03051086E8;8.69232178E8;5.97162415E8;2.05050873E8;1.2502475E8;3.90083679E8;2.03071808E8;6.15128479E8;8.70235718E8;1.51040375E8;2.4608577E8;5.93130798E8;3.08085907E8;3.…	999.0;334.49;158.58;126.46;107.55;45.16;33.4;21.07;20.65;19.62;15.25;9.28;7.89;7.58;6.73;5.85;5.69;5.6;5.49;4.96;4.41;3.51;3.38;3.02;2.96;2.53;2.53;2.44;2.15;1.94;1.84;1.58;1.52;1.26;0.96;0.77;0.7;0.67;0.54;0.53;0.5;0.5;0.5;0.48;0.46;0.44;0.44;0.41;0.38;0.37;	289.072	289.072	C15H14O6	(+)-Catechin	1	-1.21499			standard	flavan-3-ols	2.30568e+07	1.36597e+07	1.4496e+07	1.75901e+07	1.74675e+07	1.99537e+07	1.84398e+07	2.12494e+07	2.06382e+07	2.02664e+07	1.78279e+07	1.69689e+07	1.91998e+07	2.30568e+07	1.87099e+07	2.08437e+07	1.74376e+07	8.34138e+06	4.65725e+06	5.91143e+06	5.01798e+06	4.03367e+06	5.42382e+06	6.87545e+06	3.23825e+06	5.19853e+06	6.48568e+06	5.57384e+06	5.54253e+06	7.10479e+06	7.46622e+06	6.33467e+06	6.31064e+06	6.22656e+06
Green (Microclimate)	210	7	11.803	7.28157349E8;5.91100037E8;5.92103638E8;7.3615509E8;7.36656677E8;7.27652222E8;8.88685547E8;	999.0;756.09;183.59;128.3;99.88;81.79;66.82;	728.157		C75H62O31	procyanidin [M-H]2-	4		289.072			flavan-3-ols	132331	43104.4	43331.5	48867.7	33411.7	121265	119435	95403.3	76333.2	45372	42474	42636	72227	132331	87712.7	97137.2	57838.8	28324.3	17225.3	22992	20927.9	17727.7	23855	24538.2	19964.8	23215.5	23936.6	35246	29097.9	30209.6	25548.9	22576.1	21297.2	27972.5
	212	3	11.8357	3.85078033E8;1.77019623E8;3.86081299E8;	999.0;310.34;111.54;	385.078										52728.4	1265.86	1064.36	4237.47	1415.62	2518.42	1288.9	3657.83	2782.89	1027.74	5139.26	2934.02	1350.78	1366.6	3198.49	3485.82	1492.61	26656	3227.32	8403.36	3189.54	3420.2	4912.57	11538.2	10043.9	10130.4	5216.81	3836.79	21110.8	4352.81	52728.4	26658.7	20804.6	32019
	213	2	11.8309	4.51218781E8;4.69114563E8;	999.0;349.21;	451.219	451.218	C20H36O11	1-Octen-3-ol, dihexoside	2	-0.656888			inhouse (tomato)		19749.7	1168.67	1432.76	1400.14	1260.2	1025.68	1480.29	1313.34	1082.43	1189.13	1149.61	1469.56	1068.59	1144.32	1073.26	1261.66	1485.72	1363.7	1275.3	1051.84	1248.99	6300.53	8041.46	6020.16	2733.18	4033.65	1455.41	12243.1	13096.2	7487.66	5413.67	1240.34	12731.3	13507.8
Mature (Microclimate)	215	41	11.9822	3.25093262E8;8.65199036E8;8.6620282E8;1.63040115E8;3.71098999E8;3.26096832E8;6.51193848E8;8.67205872E8;4.15088867E8;6.52197144E8;9.55195068E8;1.6404361E8;1.191300537E9;8.68207886E8;3.93080658E8;9.56198608E8;3.63067108E8;1.192304321E9;8.80185303E8;7.58196777E8;8.79178711E8;7.58698608E8;9.01175659E8;4.10109863E8;4.16092102E8;3.88088959E8;6.53199951E8;3.62073425E8;4.13109619E8;6.73175964E8;4.0110955…	999.0;724.54;355.31;318.55;232.56;159.63;131.43;104.7;53.29;39.17;28.77;27.93;19.52;19.44;17.7;13.96;13.77;13.67;13.15;11.44;10.98;9.96;9.9;7.87;7.79;7.33;7.13;6.53;6.13;5.93;5.52;4.57;4.49;4.19;3.65;3.56;3.23;2.83;2.44;2.22;1.86;	865.199	865.199	C45H38O18	Procyanidin trimer (Pentahydroxyflavan trimer)	3	-0.576053	289.072		Masses Japan/FlavonQ DB2/kanaya		2.34319e+06	1.50328e+06	1.51582e+06	2.09918e+06	1.41365e+06	2.11058e+06	1.9764e+06	2.01439e+06	1.83625e+06	1.89691e+06	1.98109e+06	1.64149e+06	1.59501e+06	2.34319e+06	2.07974e+06	2.07993e+06	1.33209e+06	1.13628e+06	608160	790639	655474	562941	729904	864829	609222	770156	1.01073e+06	794738	839625	937222	1.11147e+06	962226	783258	846831
	216	3	11.8745	4.17140564E8;4.18144104E8;4.07111969E8;	999.0;150.83;42.5;	417.141	417.14	C18H26O11	Guaiacol-hexose-pentose	3	-0.788704			inhouse (tomato)		128905	14665.1	15920.9	21028	12392.3	8413.31	5502.15	13886.6	14522	11790.8	41920.7	20077.6	4535.75	7619.9	7675.58	15114.5	8968.09	71969.1	16510.4	42954.9	32113.2	16547.2	35058.8	41653.4	44524.6	43341.3	39273.2	32767.3	39085.6	40117.3	100817	66346.9	46649.2	85599.2
	220	2	12.1423	6.15172302E8;6.1617572E8;	999.0;290.7;	615.172								Masses Japan		202375	36462.7	40947.3	51180.2	1019.29	52980.6	1237.72	45846.7	77602.4	60127.9	52128.5	55984.4	17235.2	1072.27	46306	52731.5	1441.54	86971.4	41037.1	77006.8	66534.5	69547.6	87817.5	95749.6	50381.2	61660.1	139828	139765	158171	96813.6	88532.5	64842.2	139349	134861
	222	2	12.2356	3.8914563E8;3.90149017E8;	999.0;134.71;	389.146										73741.9	1167.8	1280.09	1474.37	1012.89	1063.82	1293.09	1275.18	1286.43	1453.14	1392.26	1298.95	1366.01	1384.09	1000.64	1453.77	1377.99	12088.9	1214.02	5446.61	1207.35	1365.98	1139.78	6434.85	4320.71	7147.75	1016.77	1061.2	7870.49	1048.97	73741.9	24355.8	5067.05	13770.4
	224	21	12.4012	5.76128296E8;1.153262939E9;5.76629456E8;1.154265869E9;5.77131165E8;1.155269897E9;5.77632568E8;1.156272461E9;8.80687622E8;5.84627258E8;1.243258179E9;1.15225354E9;7.3615448E8;7.36656494E8;5.9461792E8;5.83619629E8;1.244262329E9;1.151247925E9;7.27149414E8;1.153765503E9;5.92122986E8;	999.0;948.28;646.37;608.82;235.34;202.42;59.81;52.14;48.63;44.74;27.83;27.69;25.99;21.66;21.57;20.93;18.8;18.73;16.46;13.49;12.0;	576.128										1.21584e+06	840907	821439	1.1525e+06	763617	1.08855e+06	1.11019e+06	1.09636e+06	978242	974420	1.05611e+06	878938	831827	1.21584e+06	1.08542e+06	1.07879e+06	671115	650322	302290	413518	325585	263915	369842	442771	311885	380779	475984	418133	457141	486129	521361	515948	363213	413919
	228	4	12.6866	8.45309998E8;5.49256042E8;5.96264709E8;8.46313721E8;	999.0;535.9;493.17;435.17;	845.31										7067.1	1280.21	1492.51	1499.82	1389.21	1183.47	1431.1	1455.14	1229.31	1268.07	1329.59	1145.26	1003.88	1459.28	1243.44	1275.1	1078.04	1069.2	1335.21	1339.41	1183.88	1071.58	1016.99	1185.78	1463.16	1447.31	1245.12	1124.41	1002.55	1136.68	1491.78	1190.85	1228.99	1015.42
Mature (Ir/NI)	233	30	12.8075	2.95046234E8;1.63040359E8;5.91100098E8;2.96049469E8;5.9210376E8;1.6404361E8;1.12988312E8;5.93105469E8;6.13081909E8;3.11040985E8;1.20053902E8;3.57046753E8;8.87155273E8;1.79035248E8;6.07095154E8;3.2905188E8;3.41051849E8;3.45046783E8;3.13056793E8;9.09137695E8;3.56062805E8;8.8815863E8;3.39036285E8;3.10033203E8;7.3912793E8;3.27036316E8;3.12047791E8;6.44012085E8;5.99085693E8;1.37061188E8;	999.0;273.21;173.45;115.47;49.04;25.98;11.4;8.29;3.38;2.64;1.57;1.42;1.17;0.95;0.72;0.7;0.66;0.63;0.51;0.5;0.47;0.46;0.45;0.38;0.33;0.29;0.25;0.24;0.24;0.21;	295.046	295.045	C13H12O8	Coutaric acid (hydroxycinnamoyltartaric acid )	3	-2.85275	163.04		Masses Japan	phenolics	2.25302e+07	1.6602e+07	1.81761e+07	1.7058e+07	1.73351e+07	1.97628e+07	1.97401e+07	1.9908e+07	2.07563e+07	1.59963e+07	1.81825e+07	2.07328e+07	2.25302e+07	2.00098e+07	1.89147e+07	1.94382e+07	1.73526e+07	5.0905e+06	4.69135e+06	4.69842e+06	4.54833e+06	4.4101e+06	5.18009e+06	6.50124e+06	2.41233e+06	5.45897e+06	3.52677e+06	5.08962e+06	4.64302e+06	6.27323e+06	7.79218e+06	5.87822e+06	3.89624e+06	6.15746e+06
Véraison and Mature (Microclimate)	238	5	13.0285	6.25141785E8;6.71147461E8;6.26144958E8;7.15137512E8;6.72150635E8;	999.0;282.96;254.22;79.95;66.31;	625.142	625.141	C28H32O17	Isoquercitrin-dihexoside	2	-1.21956	301,0359; 463,0881		Masses Japan	flavonols	81921.4	1148.45	1043.89	1476.58	1207.63	1145.33	1404.04	1330.47	8103.19	1050.3	1287.61	1434.83	1466.72	1383.97	1325.89	1057.37	1056.43	7953.06	2937.98	8924.15	31424	23311.9	20016.7	2605.41	4858.3	1034.46	71290.7	6319.69	50477.9	3522.34	1149.28	1032.81	47047.9	21385.1
	240	15	13.2034	5.77136108E8;5.78139282E8;6.67131226E8;5.79145508E8;6.13112427E8;6.68134644E8;4.2508847E8;2.89072174E8;6.45123169E8;1.155279541E9;6.14116211E8;6.15109619E8;6.0912561E8;5.94134094E8;1.156283447E9;	999.0;318.47;66.46;63.73;23.46;20.84;16.13;14.1;12.0;8.43;7.07;6.66;5.91;5.84;5.74;	577.136	577.135	C30H26O12	Procyanidin B3	1	-1.6601	289.072		standard	flavan-3-ols	1.6175e+06	5123.51	4974.3	6659.32	4602.7	7020.47	8195.13	6475.9	6235.45	7371.16	19233.1	5305.03	5348.75	8228.4	17023.8	6437.89	6010.21	6671.68	3880.41	4633.11	6886.47	12182.9	6598.5	4822.24	16026.3	11603.2	8035.48	68992.3	17901.4	4905.87	6278.22	5104.5	5519.82	5709.89
	243	7	13.1614	7.21163147E8;7.28156677E8;7.28659058E8;7.27148987E8;7.27651428E8;7.3615448E8;7.19152466E8;	999.0;856.04;669.38;144.45;140.61;112.93;75.33;	721.163	721.162	C32H34O19	Quercetin glycosides; Tri-acetyl-arabinopyranosyl-hexosepyranoside	4	-2.14131	nd		FlavonQ DB2/Masses Japan	flavonols	125026	59283.1	62182.9	64390.5	48583.2	101852	104164	87949.1	72921.6	69982	76037.9	57931.7	66403.6	125026	99841.4	101325	58644.5	67079.8	34576.6	48998.2	37838	37475.5	46008.6	48701.3	43083.3	46797.1	51384.3	57098.8	59809	56566.2	48442.2	46578.8	42514.3	50796.1
	244	2	13.1868	4.27182556E8;4.2818573E8;	999.0;119.19;	427.183										37553.6	1310.81	1430.44	1182.21	1160.5	1234.5	1382.95	1101.07	1258.05	1351.6	1060.95	1221.78	1032.42	1207.83	1097.59	1393.94	1043.53	1103.61	1107.21	1076.37	1485.43	1490.62	1202.44	1214.28	1196.17	1034.48	1406.44	1006.43	1253.37	1150.59	1343.43	1138.87	1180.08	1352
	246	3	13.3368	8.73693909E8;5.84627197E8;5.80155029E8;	999.0;825.03;524.26;	873.694										19793.6	8866.48	8081.15	12298.3	6974.88	17598	19311.3	14301.9	10659.9	10299.6	11745.7	9477.22	9657.78	19793.6	15545.3	18052.8	8482.28	1097.98	1449	1414.17	1375.5	1075.47	1429.08	3027.92	1445.63	1126.58	2709.34	6033.66	3187.7	6651.05	1096.54	1153.18	1457.22	5780.31
	247	2	13.4777	1.008725586E9;1.008223694E9;	999.0;779.3;	1008.73										7049.2	3830.83	5152.18	5204.88	3639.93	5181.01	5442.5	7049.2	4679.91	4762.44	5573.74	5921.73	4695.82	4912.57	4773.37	4319	3584.26	4007.8	2948.93	3608.12	1275.94	1427.04	1478.17	3590.22	1073.25	3163.69	3865.63	1116	3121.93	2674.52	3722.46	4280.23	1344.19	1228.92
	249	27	13.6812	5.77135986E8;5.78139282E8;5.79150391E8;6.67131104E8;6.13112244E8;6.68134521E8;4.2508847E8;1.155279297E9;2.89072113E8;6.14115723E8;6.15109497E8;6.45123169E8;1.156282959E9;6.4013147E8;7.45141785E8;6.62152466E8;6.91128784E8;6.69137207E8;6.21125488E8;6.09125549E8;4.51104065E8;4.26091644E8;6.46126587E8;4.0707782E8;6.78147034E8;1.157285645E9;5.92120483E8;	999.0;318.37;72.12;62.48;37.49;19.0;18.35;13.83;11.23;10.81;10.03;9.88;8.71;8.31;5.2;5.16;4.98;4.56;4.28;4.26;3.63;3.59;3.56;3.39;3.31;3.3;0.82;	577.136	577.135	C30H26O12	Procyanidin B2	1	-1.44871	289.072		standard	flavan-3-ols	2.46644e+06	79128.5	74541	95191	75580.9	100518	119725	103017	93727.4	115945	108129	97628.2	83732.3	132331	104127	126973	75248.8	75707.4	37451.2	47523.6	51133.3	44668.5	50998.4	55097.8	49546	51995.7	54440.1	138950	67440.8	63396.4	57172.7	60520.1	52225.9	51841.1
	250	8	13.7247	5.94133972E8;1.016722717E9;6.39133911E8;3.6908313E8;1.01772644E9;1.02522168E9;1.168752808E9;1.168250122E9;	999.0;314.05;113.81;105.68;97.13;91.21;52.86;33.4;	594.134										22609.7	22564.4	14687.2	19316.8	17814.7	14553.6	15512.3	17889.9	12063.3	22067.5	22609.7	17604.4	11315.3	16985.7	21250.9	18591	12883.6	1377.53	1371.29	1147.29	1416.03	1468.67	1249.29	1380.63	1118.43	1401.85	1189.25	1055.97	1450.24	1382.79	3121.94	3638.02	1080	1045.79
	252	2	13.7459	4.4715155E8;4.48154633E8;	999.0;154.4;	447.152										40363.4	13287.1	26393.2	20304.5	17327.7	11363.2	13651	13691.8	11165.4	13566.5	15949.7	17213.4	20142.4	18471.1	16339.4	14326.1	9690.91	17048.3	5711.94	9637.22	16144.6	6218.01	12022.4	10793.5	2749.09	8260.19	3470.91	7307.7	6844.39	12345.5	17120.9	9658.1	7915.19	12817.8
	255	4	13.9132	7.28156433E8;1.016220886E9;3.61150726E8;1.79035309E8;	999.0;878.68;348.23;289.21;	1016.22										45750.7	28240.8	26050.3	33522.7	29764.3	40343.9	42282.4	38464.8	31819.6	35232.3	34841.1	29945.1	28061.1	45750.7	38221.7	37356.3	23674.5	13664.9	9755.63	11933.9	9390.07	9136.83	9427.88	11388.5	9056.53	11899.7	11741.3	12766.5	13613.4	14030.4	12790	11432.1	9978.42	11901.8
	258	17	14.0454	7.20159973E8;7.21163025E8;7.21664063E8;5.8512854E8;4.22055725E8;7.22165771E8;1.024720093E9;3.41088196E8;7.65157288E8;1.168249756E9;7.39149475E8;5.83619751E8;5.99104919E8;7.46145081E8;5.92624756E8;5.92123291E8;3.59098785E8;	999.0;386.67;122.58;41.07;39.56;29.71;19.05;16.05;14.93;14.1;14.04;13.11;11.84;11.13;10.31;10.17;9.27;	720.16										110058	64553.2	65559.6	84538.2	61884.3	96110.4	104300	97786.8	89203.8	82169	84413.4	73513.1	70846.9	110058	95062.1	94079.8	59263.2	23004.8	9959.64	15843.4	9512.01	8167.12	12607.2	18033.3	12629.6	16038.1	19102.3	16311.8	18126.4	16271.6	19268.2	17584.6	12531.8	16234.3
	259	25	14.1075	4.35130371E8;4.81135956E8;4.3613382E8;5.25125793E8;4.82138824E8;4.71107025E8;8.71268066E8;4.98126068E8;5.26128845E8;4.73104156E8;8.72271484E8;2.71061462E8;5.03117493E8;4.72110626E8;5.20146484E8;5.23146362E8;5.36141785E8;4.53140625E8;5.49123108E8;5.11146332E8;4.99129059E8;2.97098297E8;5.1916272E8;4.74107483E8;8.73273926E8;	999.0;372.59;224.91;105.94;88.22;82.49;44.29;41.68;22.37;21.91;19.02;18.68;15.7;15.13;13.89;10.41;9.64;9.16;8.97;8.58;7.87;5.74;5.18;4.88;4.86;	435.13										2.5117e+06	5438.53	4429.19	4767.62	4136.29	11618.4	14487.6	4769.59	1485	1477.78	3341.68	5366.29	1255.83	7261.26	1069.99	26596.6	1311.34	1.95447e+06	1.05968e+06	1.42532e+06	1.39606e+06	1.27723e+06	1.44451e+06	1.4315e+06	664121	1.00886e+06	1.45864e+06	1.76197e+06	1.868e+06	2.34226e+06	1.68544e+06	1.59775e+06	1.77097e+06	1.87452e+06
	262	13	14.2561	4.47151489E8;4.01145935E8;4.48154388E8;4.0214917E8;4.91141083E8;4.37122681E8;5.15138733E8;4.64141663E8;4.39119812E8;2.69103394E8;5.64238281E8;4.89162079E8;4.3812616E8;	999.0;445.36;198.81;76.6;71.31;55.13;17.61;17.6;15.1;12.99;12.75;11.47;9.73;	447.151										831870	751844	747183	675045	561710	580134	585812	739359	525145	630658	724738	526239	592557	831870	687564	667710	450267	560628	275369	384113	390697	296266	398991	377456	337931	400671	380195	459127	455763	505040	744897	492226	433583	512993
	263	4	14.2778	3.55103607E8;3.95192749E8;3.56107178E8;3.96196045E8;	999.0;524.0;126.11;73.3;	355.104	355.103	C16H20O9	feruloyl-hexoside	2	-1.97074	175.04		FlavonQ DB2	phenolics	136938	17873.4	17163.9	17879.2	15682.2	14404.1	13507.3	21079.7	16974.1	20252.1	19692.2	11780.4	13590.6	19032.5	13438.1	19111.1	11788.1	52550.1	26809.4	52332	69283	36265.5	57854.1	35259.5	26456.3	30245.3	64240.7	34363.9	72870.7	30186.3	33816.1	25475.1	71006.1	63068.2
Mature (Microclimate)	266	10	14.5451	8.65195557E8;8.66200867E8;8.67205383E8;1.018213562E9;9.55194702E8;8.6318396E8;8.68207825E8;9.01175964E8;1.019216492E9;9.56198547E8;	999.0;463.89;118.95;66.12;33.42;24.16;23.07;23.02;21.75;18.28;	865.196	865.199	C45H38O18	Procyanidin trimer (Pentahydroxyflavan trimer)	3	3.44499	289.072		Masses Japan/FlavonQ DB2/kanaya	flavan-3-ols	517804	42603.2	40771.8	38444.2	38711.8	40829.4	39263.5	36064	37832	49602.7	48690	45196.2	38529.8	39037.8	34877.9	33546.6	32313.7	25769.7	11750	15127.4	11799.7	10856.2	12749.2	16537.3	12539.4	16249	20742.9	24999.1	20190	17109	18531.7	18373.7	11023.2	13401.4
	267	12	14.3655	4.49109314E8;3.97208466E8;4.95115082E8;4.50112946E8;3.35135101E8;3.98211853E8;1.009226563E9;8.8018573E8;5.41214539E8;1.73082199E8;3.87179626E8;1.02522168E9;	999.0;610.38;312.46;197.09;142.16;90.33;69.95;62.66;59.19;38.6;26.39;22.56;	449.109	449.109	C21H22O11	dihydrokaempferol-hexoside	2	-0.843559	287.056	280		flavanonols	326862	232611	233071	259527	297348	326862	302334	326506	290028	259871	271606	237969	298382	320698	288784	317154	243575	80583	49135.1	62220	52107.8	45123	63102.2	70825.1	44516.8	63373.7	67159	76230.1	84598.3	72976.6	89636.4	69257	78849.1	82401
	270	3	14.6597	5.7713324E8;5.751203E8;5.78139465E8;	999.0;657.4;327.1;	577.133	577.135	C30H26O12	Procyanidin isomer (dimer?)	3	3.30928	289.072			flavan-3-ols	31972	3236.27	3082.16	3544.61	5473.32	1139.34	7224.56	4203.41	6808.35	6420.53	6619.97	3493.78	3217.38	2743.16	6098.01	3073.06	1219.82	1137.29	1363.16	1432.69	1446.72	1189.14	1270.94	1025.87	1499.88	1406.99	1395.3	1372.3	1357.22	1073.67	1319.23	1295.22	1428.17	1249.54
	271	3	14.6114	4.85177979E8;5.31183533E8;4.86181549E8;	999.0;178.9;168.54;	485.178										68952.3	25851.9	26908.4	16858	30526.2	14089.5	22627	11967.7	12784	22374.2	24548.5	18530.5	11308.5	19883.8	17723.6	28834.8	19291.3	45561	23597.1	34342	33683.7	28042.1	37449.6	48217.1	35443.6	41764.1	29549.3	45373.9	53939.9	44168	68952.3	57149.4	47759.2	58343.9
	274	3	14.7185	4.31192871E8;4.32196228E8;4.751828E8;	999.0;205.6;46.62;	431.193										11662.5	3511.68	3703.56	3510.68	5436.53	5531.98	4483.05	5897.86	4419.42	3837.79	4622.25	5036.85	4186.77	6837.43	4213.61	6278.66	5096.5	7406.14	5241.66	6366.15	5979.39	4994.1	7202.31	7875.42	5304.3	6046.01	5196.92	7308.7	8456.06	6283.63	6399.96	6305.51	7371.34	8113.04
	276	5	15.3374	7.20159912E8;7.20661377E8;5.76629456E8;7.28659058E8;7.291604E8;	999.0;801.34;340.46;192.81;73.75;	720.16										156379	100928	97709.7	148988	97107	153404	139930	144229	125505	126004	134764	101712	102180	156379	139962	128583	76899.2	46845.8	7358	31468.1	23049.7	13207.5	24277.6	29225.6	25010.3	27259.9	34994.2	28109	32611	34776.8	39560.9	35973.7	26963.8	30645.2
	278	7	15.0765	3.25056641E8;8.81194397E8;3.26060272E8;3.97208344E8;1.160252686E9;1.161256714E9;3.93044342E8;	999.0;152.74;145.49;27.3;17.28;14.61;11.93;	325.057										584621	467757	473143	524150	448511	466701	553311	560030	537779	439869	524730	456328	453528	560372	584621	551033	422955	175824	128424	164810	176285	149405	179814	158294	145212	147753	178712	194716	194111	180154	156776	176135	166751	192257
	281	6	14.9825	5.91099792E8;2.95046173E8;5.92103088E8;3.41124512E8;3.87166534E8;8.83200317E8;	999.0;499.73;241.66;149.25;112.31;101.8;	591.1										41889.8	18307.5	21075.7	19404.2	21363	40826.7	41635.2	39084.9	31745.3	16888.7	22250.7	24911	35149.6	41889.8	29189.1	34387.7	25086.3	5626.59	3321.06	3830.32	4556.56	3907.6	4216.72	7705.23	1350.85	5242.17	3501.38	7953.91	7081.04	4802.27	6809.57	5308.55	5529.49	5647.39
	283	48	15.151	2.89072083E8;3.35077545E8;5.79150879E8;2.90075348E8;5.80154663E8;3.25050934E8;3.36081085E8;3.79067596E8;2.45082062E8;3.5206778E8;3.27045837E8;5.81157837E8;3.07082581E8;3.57059723E8;3.03051331E8;3.74088531E8;8.69231812E8;3.26054932E8;2.21082245E8;3.8007077E8;3.05066956E8;1.23045471E8;2.05051025E8;3.77088165E8;4.03065033E8;6.15128418E8;1.790354E8;2.03071762E8;8.70235352E8;3.90083649E8;3.65088196E8;…	999.0;245.51;231.59;160.63;74.71;48.79;42.16;36.51;20.2;14.83;13.53;12.59;11.69;9.45;7.66;6.95;6.4;6.06;5.99;5.32;3.97;3.92;3.57;3.41;3.3;3.19;3.11;3.08;3.05;2.82;2.71;2.69;2.6;2.4;2.34;2.28;2.23;1.95;1.91;1.86;1.82;1.78;1.48;1.39;1.33;1.19;1.04;0.91;	289.072	289.072	C15H14O6	(-)-Epicatechin	1	-1.11121			standard	flavan-3-ols	1.03968e+07	317334	303701	408744	472277	451171	529502	478287	481846	493951	460334	459604	514846	558668	514893	524545	467220	605122	425254	558449	701672	521804	549407	495638	353242	454050	440910	1.11669e+06	569176	496970	435287	414621	440080	511455
	285	3	14.9953	6.11219604E8;5.65214417E8;4.03161255E8;	999.0;253.31;234.51;	611.22										18859.8	7792.9	7552.29	8584.32	6283.63	6919.95	7296.77	9923.56	8096.14	10029.9	7303.73	9554.7	9182.85	10713	7715.35	9605.41	8243.29	15768.7	9298.18	12943.1	11433.8	11818.6	14795.4	16418	14879.9	16911.1	10503.2	15416.8	13098.2	17081.1	10656.3	14898.8	10816.4	11399
	290	12	15.5197	8.66197937E8;8.63686523E8;9.09189209E8;8.71683167E8;9.0969104E8;8.71180908E8;8.80687988E8;8.82179993E8;8.82681641E8;9.10192322E8;8.83182129E8;8.75184448E8;	999.0;935.57;722.97;701.36;688.51;632.33;608.2;550.25;522.01;412.03;348.84;300.02;	863.687										124957	80209.6	82215.6	124957	72020.5	107989	106054	103705	95873.7	102599	105175	88057	76034.7	108191	107437	101817	52849.3	42257.8	13125.4	14093.3	13227.3	2504.41	13501.9	25828.2	18373.3	24493	26983.1	18761	20425.6	24782.5	34959.7	28253.9	14256.9	16137
	291	3	15.4636	1.57050781E8;1.13061012E8;1.58054153E8;	999.0;513.4;61.43;	157.051										251763	26386.7	10566.3	24423.1	38554.4	28300.2	11445.5	11596.6	52965.5	35863.1	34300.2	39657.3	44863.8	35651.8	19087.1	44957.8	35594	238315	119057	184261	191471	114240	167360	185410	91029.9	136431	111488	173905	187498	175750	172703	164877	145671	191420
	296	8	15.7304	4.31192871E8;4.3219632E8;4.751828E8;3.85187256E8;4.48182922E8;4.23161285E8;4.99180359E8;4.732034E8;	999.0;216.82;44.0;35.47;22.2;19.89;16.89;10.39;	431.193										654123	44206.8	44236.7	50862.6	57678.7	129247	101994	134221	64212.1	49044.7	64342.3	56626.4	59697	140826	79192.8	134572	62539.3	299056	165589	274786	288376	223593	332758	270041	198412	240791	280332	350709	387980	290168	288013	260907	332270	369977
	297	6	15.7577	3.23125183E8;6.52133362E8;6.52635254E8;3.69130798E8;3.24128571E8;1.153262695E9;	999.0;359.22;259.4;169.35;144.52;105.17;	323.125										108530	50978.7	46701.5	66117.6	54821.4	36846.4	47191.4	51355	65437.8	49108.3	64219.2	60172.6	46166.5	43202	49781.9	52279.4	44422.4	1150.33	1179.95	1105.17	1219.92	1129.86	1048.49	1009.69	1209.14	1309.47	1322.53	1393.6	1161.98	1418.94	3427.16	1223.71	1078.12	1047.64
Green (Microclimate)	298	2	15.8108	4.59093628E8;1.49009323E8;	999.0;752.3;	459.094	459.093	C22H20O11	Tartaric acid containing compound	4	-0.747996	149.009		Masses Japan/FlavonQ DB2		18679.9	1309.59	1107.21	3456	1044.65	14490.1	12723.4	12519.5	8914.41	1066.92	5067.67	1053.31	6558.04	18679.9	7145.64	13349.7	5642.34	3621.04	1222.66	3677.71	2856.47	3726.43	5145.22	4938.42	1468.58	2655.63	3928.26	8722.52	9048.63	5475.31	4761.44	3408.27	7856.53	8996.93
	300	7	16.3797	5.91099731E8;7.28156738E8;8.6469342E8;5.92103149E8;3.41088196E8;1.160252319E9;1.16824939E9;	999.0;424.81;369.33;243.28;110.08;64.28;44.31;	591.1										78776.9	38052	39982.4	52553.3	42516.2	72180.1	69465.5	64134.9	54233.9	52025.9	54361.5	46356.2	48397	78776.9	63180.7	66130.9	41147.1	19603.1	11590.8	16331.5	12628.9	10671.1	11838.7	18311.1	10164.5	14981.4	16867.5	13660.2	15928.5	18198.1	16649.4	18583.6	14071.4	13121.9
	301	7	15.8838	4.91140961E8;4.92144531E8;2.93088165E8;4.8111261E8;5.35131104E8;4.93146637E8;5.59129089E8;	999.0;214.42;79.78;59.57;38.16;21.08;16.45;	491.141										168353	80887.3	75417.1	45619.4	5612.35	1245.1	3801.85	3291.55	60794.5	37008.6	19188.4	28284.8	6925.25	1174.5	2856.52	9444.87	24270.9	7061.14	1257.29	3589.71	1089.66	1197.77	1084.42	5822.53	1107.91	7506.92	1352.01	13580.1	3206.5	1072.94	168353	10831	2452.78	2510.45
	303	3	15.9485	2.21045837E8;1.33066132E8;4.61167145E8;	999.0;278.86;249.87;	221.046										36458	3047.36	4179.81	4698.8	3865.63	4548.67	4397.55	3557.41	4835.02	3697.6	7743.18	3546.47	3793.05	4448.25	2545.27	5716.91	3853.7	22963.1	11647.6	18751.5	16909.1	10501.2	15911.9	15333.3	9607.39	12271	11711.2	18705.7	19962.5	18976.2	16302.6	16768.9	17496.7	17268.1
	306	4	16.1177	5.21203125E8;5.67209167E8;5.22206848E8;5.68212219E8;	999.0;552.06;226.3;110.99;	521.203										79096.9	29977.1	25238.6	34152.5	34137.5	28496.1	30234.4	35459	31650.5	34217.3	25826.8	35460.7	30460	37567.2	33150.9	32302.8	27955.8	36099	22700.7	25670	39589.5	23649.6	28662.8	27221	23946.3	25292.6	24368.1	35703.7	33848.6	35628.4	24674	30092.3	33631.4	27772.8
Véraison (Ir/NI)	307	3	16.2469	7.39167603E8;3.43082581E8;5.35203857E8;	999.0;741.97;720.25;	739.168	739.167	C39H32O15	procyanidin conjugate	3	-1.02737	289,0722; 449,0879		Masses Japan/FlavonQ DB2	flavan-3-ols	14793.8	1062.95	1008.5	1178.99	1405.23	3486.82	3375.46	1018.39	1112.19	1338.58	1237.74	1439.34	1153.5	7421.13	1038.79	5829.57	1014.93	3071.22	1412.33	2819.68	3483.84	3121.93	6996.94	5350.99	2639.72	1487.49	4706.76	8256.2	9830.3	8065.94	6312.93	3449.04	11026.9	9777.56
Mature (Microclimate)	308	11	16.0863	8.65198853E8;8.66202698E8;2.81139771E8;3.51130005E8;1.160754395E9;1.016220032E9;3.38096558E8;8.80687927E8;2.82143127E8;2.89072174E8;1.154265625E9;	999.0;459.76;249.06;65.5;51.28;49.92;37.82;34.82;30.36;24.05;23.2;	865.199	865.199	C45H38O18	Procyanidin trimer (Pentahydroxyflavan trimer)	3	-0.364541	289.072		Masses Japan/FlavonQ DB2/kanaya	flavan-3-ols	107513	65420.2	67744.5	107513	86923.4	88677.7	82305.3	94399.7	99225.7	85735.5	67018.3	85068.1	89791.7	101161	71474.2	91072.5	77316.3	4473.11	2964.84	3299.9	2996.66	1135.93	3241.24	3489.8	3502.73	3733.39	3682.69	2970.81	4013.77	7321.83	6135.65	3506.7	2649.66	3237.26
Green (Microclimate); Mature (Ir/NI)	310	6	16.2496	6.13156555E8;6.59162598E8;6.14160095E8;6.60166199E8;7.031521E8;6.49133423E8;	999.0;482.56;286.88;136.41;84.53;83.57;	613.157	613.156	C30H30O14	procyanidin conjugate	3	-0.450782	451,1028; 289,0723		Masses Japan	flavan-3-ols	191767	29791.7	30052.7	28168.2	36077.9	74808.2	56616.7	58236.5	44285.4	25008	26563.8	28489.1	43258.4	74106.9	41102.4	56686.7	46595.8	138074	70690.9	122031	97919.6	82784.9	114004	139541	92836.1	98170.6	179785	165540	191767	149465	140078	114817	151266	145452
	315	14	16.6017	8.66202759E8;9.11204712E8;9.12207397E8;2.95046234E8;7.28659058E8;1.152757446E9;8.72188049E8;1.152255005E9;9.13210815E8;3.89181793E8;7.29159851E8;5.84125549E8;1.168248657E9;2.96049683E8;	999.0;379.27;176.43;114.63;73.06;70.5;61.45;57.03;48.15;46.34;30.8;27.23;13.95;12.16;	866.203										40686.5	25593.4	29103.3	29911.5	26668.9	40686.5	35560.2	36298	30107	28409.9	32403	30493.6	32750.9	40509.6	34884.8	36299.1	23786.1	13577.1	6885.95	8700.88	8950.56	6096.53	4145.68	5917.66	8469.25	10769.2	10323	11745	12501.4	13469.6	10481.9	5797.5	9736.99	8944.94
Mature (Microclimate)	317	22	16.6557	5.76128174E8;5.76629333E8;5.77131165E8;1.153262329E9;1.154265625E9;8.6419104E8;9.55194946E8;5.77632568E8;9.0117572E8;4.23187744E8;5.75120361E8;1.155269775E9;5.94116394E8;9.56198242E8;8.79178467E8;5.83117493E8;9.02179321E8;8.80183655E8;5.83619629E8;5.94617981E8;5.00104431E8;3.39072479E8;	999.0;645.09;242.6;216.1;119.61;100.5;59.77;59.63;48.9;48.87;40.16;39.88;31.03;27.63;26.66;24.35;22.21;21.29;19.3;18.81;13.93;10.94;	576.128	1153.26	C60H50O24	procyanidin [M-H]2-	4		289.072			flavan-3-ols	991694	627372	649804	883573	611821	913662	920116	886618	753452	753638	800437	731333	667436	991694	849838	895228	525015	412357	186766	253229	201223	148330	205712	277068	189421	251902	326210	261727	287648	299826	337619	319366	234886	241459
	318	4	16.6564	6.52133484E8;6.52635132E8;6.53136841E8;5.51177734E8;	999.0;682.29;275.09;198.04;	652.133										111703	1439.89	1286.18	1367.5	1117.97	4286.32	12673.6	5529.87	3870.81	1355.1	5621.99	4014.95	1130.32	12919.2	12954	10042.5	1076.65	1032.44	1005.63	1472.28	1172.1	1014.55	1033.51	1330.83	1376.03	1457.4	1104.88	7243.34	1084.19	1342.16	1325.69	1426.88	1382.13	1267.32
	319	4	16.6473	4.27182739E8;3.81177155E8;4.28185638E8;4.17153778E8;	999.0;424.5;139.42;47.57;	427.183										124288	29577.3	31495	31745.1	36621.8	35671.7	34225	34459.9	48146.2	27536.5	32071.2	32901.9	38804.8	36364.1	25404	36056	30722.7	54767.1	36942.5	40929.2	41272.4	33846.8	43050.1	43234.1	29531.7	38888.6	37923.6	51813	51976.3	70616.5	72751.8	48855.7	47760.4	81382.2
	321	9	16.5623	1.008725586E9;2.89072113E8;8.63183533E8;8.68207947E8;8.81194092E8;7.96667053E8;1.024719727E9;1.304786621E9;8.82197388E8;	999.0;532.17;446.15;430.15;246.92;183.72;148.62;138.45;118.85;	1008.73										72019.6	42111.8	43532.5	61803.5	44549.4	63304.9	58145.3	59940.3	54622.3	56016.1	56246.5	51819.2	48089.1	72019.6	57387.6	64194.9	41690.2	27424.7	15289.8	18328.1	15195.8	12730	14449.5	21057	14504.3	17944.4	21352.1	18505.6	19509.8	23050.6	24165.6	23152	18829.2	14590.9
Véraison and Mature (Microclimate)	322	12	16.8137	4.65104492E8;4.66107483E8;5.5509967E8;5.01081268E8;5.28100037E8;5.33091675E8;2.8504071E8;5.03078247E8;5.56103088E8;1.5100386E8;5.11109772E8;5.02084503E8;	999.0;217.12;46.92;40.19;20.12;19.39;14.69;12.24;11.44;10.1;9.62;6.26;	465.104	465.104	C21H22O12	Dihydroquercetin-hexoside	3	-1.48784	303.051	280	Flamini (2015)	flavanonols	209353	4035.82	3246.75	4116.58	4549.54	10139.2	10235.5	5242.28	4192.47	1029.81	4127.28	2677.57	3103.73	13714.1	5540.98	10693.8	3062.86	56724.9	25945.7	61673.2	73990.7	55887.2	64721.2	33569.9	32465.1	22711.1	128869	69574.9	112515	47151.7	31410.4	25813	141746	72947.5
Mature (Microclimate)	324	6	16.9344	1.152757324E9;1.152255371E9;8.72689392E8;8.69521545E8;8.69856262E8;9.6587738E8;	999.0;797.01;435.48;233.33;116.15;107.34;	1152.76			procyanidin [M-H]2-	4		289.072			flavan-3-ols	95381.6	66497.4	66442.4	95381.6	51464.5	87016.2	94440.9	66530.1	56096.9	90921.8	84239.4	75466.6	59470	82667.5	88020.8	70315.7	45308.5	33565.8	17889.9	22020	15279.6	12466.2	15120.1	22796	19265.6	27259.9	25633.7	17833.3	20872.7	22175.5	24355.8	25293.6	15084.1	16649.1
	326	3	17.09	4.05119263E8;4.03103668E8;4.51125061E8;	999.0;548.32;441.01;	405.119										86409.8	11285.2	11803.9	15299.3	7823.29	8733.94	7510.44	14147.4	16853	9110.61	30246.3	16965.7	6438.07	9185.41	7837.73	17959.9	7803.08	20191.3	1068.38	7435.52	3120.85	1039.06	8853.59	10438.8	14374.4	11347.7	2568.3	1104.52	8481.05	1396.97	28977.7	22991.3	14516.1	23746.5
Mature (Ir/NI)	328	4	17.1043	6.13156372E8;4.3119278E8;6.14160095E8;6.49133667E8;	999.0;398.78;275.3;79.8;	613.156	613.156	C30H30O14	procyanidin conjugate	3	-0.152327	451,1028; 341,0664; 289,0723		Masses Japan	flavan-3-ols	94451	3753.28	3629	3087.13	3358.56	16145.5	9573.59	7961.92	3915.34	2546.26	3054.32	3567.35	5192.94	26534.3	5399.75	14176.9	5382.85	62646.3	29935.6	57197.9	43187.8	32989.9	47737.5	57740	33462.2	35687.3	79237.1	82776	82657.7	71284.4	53136.8	48132.2	71545.4	67349
	329	9	17.0586	3.79161407E8;3.80164734E8;2.17108429E8;5.99105042E8;7.68168762E8;7.68503235E8;5.91115295E8;1.168249023E9;8.64858704E8;	999.0;161.9;130.92;130.86;97.87;68.79;29.08;20.15;14.6;	379.161										39835.4	22665.5	22133.9	34165.2	29099.9	34225.1	25702.4	39835.4	29292.4	37641.9	33731.7	25591.6	20369	30541.8	34263.4	21854.1	26802.8	3670.64	1379.7	1047.15	1296.17	1109.83	1123.87	1285.26	3384.41	1007.74	1222.1	1179.78	1212.04	3053.42	2701.37	3356.57	1451.65	1108.3
	332	2	17.2354	4.33208344E8;4.34211823E8;	999.0;179.73;	433.208										15039	1260.81	1417.32	1442.85	1155.87	1499.06	1244.61	1030.18	1437.18	1449.65	1097.44	1406.51	1261.41	1067.27	1365.87	1281.58	1335.06	3208.43	1460.9	3067.25	4530.78	2960.86	4636.17	1460.8	1252.11	1045.65	4058.51	4319	6105.66	1249.96	1416.89	1155.41	4089.33	4368.71
	334	9	17.3319	7.29150818E8;7.30150085E8;7.31153076E8;7.65123413E8;5.51177795E8;8.19142151E8;7.66126953E8;7.67119263E8;8.2014563E8;	999.0;398.65;97.46;46.6;39.36;30.43;17.28;14.1;13.18;	729.151										725079	8695.5	3583.26	10639.2	4370.7	7407.13	20400.9	11849.2	11762.7	4729.63	13418.3	9995.98	6981.59	7748.16	44857.3	6797.66	8040.46	3436.11	1489.18	1470.98	1006.75	4948.36	1056.8	1048.62	6050.98	3976.98	1044.87	38574.7	12361.5	1195.47	1363.22	1382.57	1047.53	1397.36
	336	3	17.3799	4.61167175E8;4.62169983E8;4.51138214E8;	999.0;194.72;53.26;	461.167										212607	6403.82	6421.72	5602.48	3756.19	3795.96	3118.89	4976.11	3668.7	5258.47	8728.33	5028.81	1072.87	4825.98	1424.8	5642.24	1122.45	90241.2	39586.3	72846.3	78784	50920.5	70680.6	86273.8	47756.9	64893.4	74151.1	100710	106273	79248.1	126557	90398.1	106783	105152
	339	12	17.4878	7.20661316E8;7.21162903E8;8.95209778E8;4.53119446E8;8.96213196E8;9.65542664E8;7.68168762E8;1.017222412E9;2.95046265E8;5.17157104E8;7.68503357E8;1.153760254E9;	999.0;458.52;220.78;120.56;104.61;34.12;31.95;27.01;26.17;20.02;19.99;18.64;	720.661										25583.1	18591.8	16881.5	21348.8	8361.07	20498.6	25219.5	15720.7	16077.4	21204.8	12915.5	17597.1	18613.5	25583.1	18120.7	18897.3	13674.7	1422.79	1325.32	1166.6	1068.23	1381.1	1134.48	1056.73	1457.8	1411.5	1357.84	1476.2	1422.38	1275.88	1129.5	1020.78	1165.92	1194.2
	340	3	17.4581	7.39167542E8;7.40170959E8;7.41172485E8;	999.0;365.8;75.75;	739.168	739.167	C39H32O15	procyanidin conjugate	3	-0.944848	289,0722; 449,0879		Masses Japan/FlavonQ DB2	flavan-3-ols	90163.8	17185.7	16113.1	27579.8	14678.5	81802.6	54725.9	64487	33920.6	9996.81	24693.1	16380.6	27525.1	90163.8	23504.8	59148.8	27695.3	42173.7	20620.5	35002.4	23919	24884.1	33619.5	25077.5	25717.7	23665.5	46000.7	49529.1	52220.4	40919.9	36343.8	31274.4	47192.7	41601.2
	344	13	17.6697	3.66119781E8;3.67123016E8;7.33246948E8;4.56115143E8;4.34107269E8;4.02096497E8;1.86056198E8;7.34250122E8;4.12125305E8;1.90051239E8;4.29115479E8;3.98109558E8;4.04093475E8;	999.0;180.14;29.19;21.58;20.2;17.26;16.54;9.94;8.52;6.83;6.29;5.82;4.87;	366.12										1.31093e+06	13494.9	16021	18891.3	9632.58	13656.1	10381.3	32405.1	12559.2	10063.8	13135.9	22545	26969.7	46708.5	8808.68	27927	10906.5	210801	154142	235305	361589	224093	290093	296104	203609	264077	369065	362875	400509	266126	142730	165369	325882	161560
Mature (Microclimate)	347	5	17.7839	8.64191162E8;8.64693359E8;8.65195129E8;8.65695984E8;5.84125549E8;	999.0;665.96;400.87;118.63;44.9;	864.191	1727.38	C90H74O36	procyanidin [M-H]2-	4		451,1028; 289,0723			flavan-3-ols	146738	98245.8	95807	146738	89244.3	132158	132440	116834	102255	117182	120011	102674	91144.3	136414	127233	129232	73718.7	64255.9	36021.4	47941	33581.5	26172.6	34586.7	48712.4	40167.2	46031	56855	43468	48802.9	52314.5	56266.4	54970	36231.1	38615.2
	349	7	17.3856	5.76128296E8;1.153262451E9;5.766297E8;1.154265747E9;7.20159851E8;7.20661438E8;1.155269287E9;	999.0;808.94;591.44;486.05;402.38;383.17;167.09;	576.128										392400	61890.7	58632.3	87376.1	67382.4	92943.3	82527.4	93231.8	69156.7	103251	77253.2	69849.7	95179.7	91372.1	122289	69163.9	74274.2	35355.7	17283.9	21848.1	20870.1	14673.8	17859.6	23143.4	21710.8	20949.9	27857.8	30747.3	28411.6	26271.5	31404.9	30056.6	23428.2	25848.7
Véraison and Mature (Microclimate); Veraison (Ir/NI)	350	3	17.8539	4.59093689E8;4.60097198E8;3.27087708E8;	999.0;214.36;185.22;	459.094	459.093	C22H20O11	Hydroxyflavone - Me ether - pentosepyranoside	4	-0.880867	327.088		Masses Japan/FlavonQ DB2		28750.6	3615.08	3657.83	5247.63	1073.12	19789.5	17291.9	19998.3	12811.8	1200.86	6731.04	3535.54	8028.53	23410.5	8543.55	21725.3	8467.99	7981.8	3353.59	7792.9	7314.66	9231.57	10943.7	11192.2	4787.29	6914.98	10281.5	21933.1	21837.6	11987.6	10890	7532.4	22415.3	23226.6
	351	2	17.8873	7.79256348E8;8.25262207E8;	999.0;829.93;	779.256										12623.1	1375.35	1087.47	2938.99	1259.53	1140.7	1267.89	2540.23	9920.78	1424.55	10135.9	1014.5	1092.52	1151.29	1333.49	1324.44	1430.52	5930.55	1425.86	1439.84	1128.23	1128.93	1113.62	1493.65	2552.23	1336.61	1436.36	1281.61	2597.34	1254.14	11393.3	3188.55	9247.55	9679.55
	354	16	18.0109	7.29147156E8;7.30150574E8;1.017217896E9;7.31152832E8;5.08101807E8;1.018213684E9;7.65123535E8;5.08603577E8;8.1914209E8;7.66126953E8;7.67119141E8;7.75152405E8;5.09104919E8;7.43125854E8;8.20145691E8;5.75120117E8;	999.0;403.37;120.66;94.9;73.37;60.56;58.55;38.53;28.28;21.75;16.22;14.56;12.55;11.96;10.55;10.41;	729.147	729.146	C37H30O16	procyanidin conjugate	3	-1.4366	407,0773; 289,0724		kanaya	flavan-3-ols	805916	82000.6	70564.2	125668	70225.4	112976	178067	117028	126940	79818	145284	100372	103012	142499	255624	97170.7	91557.7	52973.3	18470.1	27929.2	18889.6	22968.6	20896.8	19400.6	40079.8	25674.3	22590.3	107554	53660.9	27241.3	32192.2	30508.5	20022.3	25539.4
Mature (Microclimate)	355	27	18.046	5.77136108E8;5.7813916E8;5.79141785E8;6.67131348E8;6.23140808E8;6.1311261E8;4.25088013E8;2.89072113E8;6.4013147E8;6.45123474E8;6.68135071E8;5.91114807E8;6.2414447E8;1.008725464E9;6.14115845E8;6.15109253E8;2.87056458E8;5.25198608E8;6.09125793E8;6.62152283E8;4.51104034E8;6.91128784E8;1.152757202E9;9.60545776E8;5.71204529E8;4.26091919E8;9.65542664E8;	999.0;318.6;62.22;41.53;36.87;35.15;18.73;13.37;12.91;12.9;12.64;11.08;10.98;10.04;9.94;9.33;8.41;6.56;6.42;4.8;4.43;4.21;4.0;3.6;3.49;3.06;2.98;	577.136	577.135	C30H26O12	Procyanidin dimer	3	-1.6601	289.072			flavan-3-ols	2.03345e+06	1.18858e+06	1.15229e+06	1.60565e+06	1.11221e+06	1.81278e+06	1.70728e+06	1.77613e+06	1.52235e+06	1.41731e+06	1.59656e+06	1.3303e+06	1.30855e+06	2.03345e+06	1.647e+06	1.77909e+06	1.10563e+06	883534	412240	552835	479043	378164	528487	618682	408391	518604	666834	580694	628474	669546	750407	672117	593313	618589
	359	3	18.2052	7.39167603E8;7.40170959E8;7.41173523E8;	999.0;361.82;83.9;	739.168	739.167	C39H32O15	Astragalin-hydroxycinnamoyl	3	-1.02737			Masses Japan/FlavonQ DB2	flavanonols	102010	19282.2	18784.1	28324.6	15698.9	91476.9	67000.2	72103	36681.4	10358	25562.4	19230.9	31660.9	102010	28429.5	70225.1	32727.1	50400.2	22809.8	40805.2	27379.5	29889.6	40736	32171.8	30297.5	30266.8	61706.6	61439.7	71520.7	51162.7	41074	37499.7	58853.3	51972.1
	360	9	17.495	3.71098907E8;7.21664063E8;3.07140198E8;3.72102142E8;1.016220154E9;1.152255127E9;3.03145264E8;8.6385553E8;1.061563721E9;	999.0;318.71;173.18;143.05;78.61;59.96;55.44;40.52;39.29;	371.099	371.098	C16H20O10	dihydroxycinnamoyl heptulose	4	-1.44813			Masses Japan/FlavonQ DB2	phenolics	164853	86150.5	87604.7	112723	77071.2	125823	88777.3	136786	68385.3	109737	62494.7	56994.8	74889	164853	71547.4	83455.5	84558.5	28013.2	21511.2	23099.4	25135.7	14000.5	22637.9	18373.4	19409.8	19481.7	27436.3	22819.6	26106.4	23650.5	21622.2	23167	19116.2	20381.2
	364	5	18.4416	6.25141541E8;6.26144897E8;6.71147034E8;6.61118225E8;6.271474E8;	999.0;261.58;78.81;65.0;57.58;	625.142	625.141	C28H32O17	Isoquercitrin-dihexoside	3	-0.829253	301,0356; 463,0884		Masses Japan	flavonols	20838.8	1450.77	1236.28	1097.37	1484.25	1395.11	1391.77	1367.67	1153.46	1095.22	1299.67	1181.95	1239.93	1330.96	1068.89	1428.32	1489.19	1435.66	1194.68	1047.03	1240.33	1302.41	1489.33	1153.88	1039.37	1415.19	1450.78	1387.37	2744.12	1123.89	1211.32	1456.3	1139.18	1387.37
	365	2	18.756	1.009226624E9;9.60880005E8;	999.0;396.16;	1009.23										19525.1	15415.9	15104.2	19525.1	11682.3	17012.2	15561.8	14022.6	13187.1	16941.2	16474.5	12919.4	14164.3	18520.5	18235.1	18178.5	9752.73	6705.47	3254.89	5424.81	3454.42	3130.18	3682.73	4676.56	3968.6	5481.41	6394.66	3558.02	5329.84	4417.55	5632.02	4339.85	1436.76	3105.24
	367	6	18.2734	1.008725525E9;5.91099548E8;9.60545898E8;8.73190857E8;3.4310379E8;1.056232544E9;	999.0;911.79;398.16;333.19;260.3;203.31;	1008.73										47115.4	35706.6	34695.1	40729.8	33157.4	47115.4	45185.7	43431.8	37191.9	41912.2	41138.4	39436.4	34885.7	46846.5	43919.1	41721.5	27498.8	15267.2	6890.68	9337.54	6580.15	5113.96	6229.32	14248.6	7651.29	11759.6	10470.6	9753.66	5765.49	13893.3	9967.65	12600.3	4813.26	5213.21
	368	2	18.6142	6.29188416E8;6.75193909E8;	999.0;730.56;	629.188										9872.86	1160.76	1379	1007.58	1378.97	1281.11	1135.3	1203.38	1029.89	1213.95	1223.66	1007.09	1004.15	3119.94	1160.91	3545.48	1493.95	1266.77	1409.15	1264.54	1137.56	2857.46	1329.97	1145.97	1338.26	1095.85	5244.65	1251.83	1090.42	3931.25	4999.07	1249.17	5734.81	1346.43
	371	11	18.7006	4.61167206E8;4.15161591E8;4.62170013E8;4.51138397E8;4.16164917E8;5.05157013E8;4.78157288E8;4.53135529E8;5.29154236E8;4.52141785E8;4.91177612E8;	999.0;293.33;217.59;91.87;54.01;35.01;27.1;24.82;21.34;15.63;11.55;	461.167										935032	118839	120147	114964	96912.3	113706	106429	138315	84651.4	122573	116850	84806.6	66513.6	161100	74393.4	122582	100494	670710	408473	524814	563914	430589	536103	545136	333267	427068	457371	649851	610875	712077	588961	575400	610986	589710
	375	14	18.8435	7.20159851E8;7.20661072E8;7.21162964E8;7.96165344E8;7.96667236E8;6.52133484E8;7.21664429E8;6.52635254E8;7.97168457E8;7.19654419E8;2.73077148E8;7.27149231E8;7.27651489E8;7.97670044E8;	999.0;808.77;347.6;262.33;233.91;115.65;106.42;85.4;84.99;50.91;43.86;43.69;40.57;40.31;	720.16										165385	58865.7	57741.3	82967.9	58789.6	37751.3	72335.9	82174.6	64979	71532.6	77639.8	66200.4	57745.2	80194.4	75042.9	70597.9	45332.6	27577.7	13256.3	17863.7	13761.1	11361.8	14771.6	17722.4	14822.3	17039.3	20527.1	20652.8	19677.3	18385.1	23881.8	21693.6	14780.4	16195.4
Mature (Microclimate)	376	4	18.8849	8.64191223E8;8.64693481E8;8.71682861E8;8.71181213E8;	999.0;911.45;39.8;36.07;	864.191	1727.38	C90H74O36	procyanidin [M-H]2-	4		451,1028; 289,0723			flavan-3-ols	266593	179485	187273	266593	185377	227027	222606	202521	195073	232182	214636	205608	170455	228244	228614	209896	133042	81460.4	41392.2	55325.6	38679.2	31479.1	40112.3	54357.4	48562.3	56854	69567.4	45837.1	52975.5	57496.7	67424.8	63590.1	40556.8	41548.3
Green (Microclimate); Mature (Ir/NI)	378	14	18.9467	5.97162415E8;5.98165222E8;6.43167664E8;6.33139038E8;6.44170715E8;5.99167908E8;6.8715686E8;4.35109131E8;6.6015741E8;6.34142212E8;6.3513562E8;7.11154846E8;6.88160522E8;6.45173401E8;	999.0;326.5;213.55;65.33;64.97;56.12;47.95;33.95;22.75;18.22;17.09;14.9;14.54;11.79;	597.162				4						856537	140576	145160	175557	165893	594575	489634	543004	379390	96972.6	190643	154812	312292	583532	277762	548032	301420	470624	218575	446135	362142	365241	490926	493794	293724	361879	739255	715082	819729	527333	458232	333921	739794	632393
	380	4	18.8914	8.65695923E8;1.008223206E9;5.77632507E8;1.055898071E9;	999.0;891.6;235.47;195.88;	1008.22										51117.8	34116.3	37662.5	51117.8	36644.3	49100.7	47443.9	41213.9	38744.7	42562.2	41533.3	37738.5	32791.2	47388.6	45681.5	42252.4	25753.9	18009.3	9804.84	11837.9	9588.97	4582.89	8950.57	13386.7	10933.2	11968.2	15220.9	9826.56	11848.4	10893.6	12969.7	14929.4	9627.22	8589.16
	383	6	19.1588	3.9116153E8;3.92164642E8;3.81132629E8;1.83102905E8;3.831297E8;4.08151428E8;	999.0;175.76;59.66;27.56;15.57;15.47;	391.162										425107	12624.5	12367.9	17029.4	20570.5	39680.3	31414.1	29695.8	18272.5	20623.7	22546.3	12764.2	18872.2	35235.4	18886.4	41022.2	15330.2	65243	45356.7	82191.5	96111.2	55384	78763	55268	39592.8	37005	91903.4	54231.2	101946	44958.5	44685.8	38160.6	111654	102617
	387	6	19.0975	5.76128357E8;5.76629272E8;5.15060364E8;1.154265869E9;9.60545837E8;9.60211304E8;	999.0;640.98;81.19;50.42;50.13;48.94;	576.128										160807	109387	109855	142866	118505	149600	149895	148732	136661	147819	155994	123274	111498	160807	132746	143068	91221	60212.1	26514.3	39661.4	30849.8	23070.8	31668.7	41270.3	31668	37045.6	42720.2	39625.3	43152.1	44515.3	52154.1	52502.8	38035.5	41506.5
Véraison (Microclimate)	390	15	19.3511	4.35093689E8;4.36097168E8;4.71070282E8;4.9808963E8;5.25089294E8;5.03081299E8;1.51003845E8;4.73067566E8;2.85040741E8;5.79266479E8;4.82102783E8;8.71194885E8;5.26092468E8;3.03051239E8;4.99092773E8;	999.0;215.03;68.83;46.75;42.54;23.23;18.9;18.68;16.25;15.06;13.56;11.97;9.93;9.72;8.97;	435.094	435.093	C20H20O11	pentahydroxyflavanone-pentoside	4	-0.929456	303.051		Masses Japan/FlavonQ DB2	flavan-3-ols	913859	27344.4	13847.5	22414.3	24226.4	54165.4	50739.7	34111.4	13898.2	13307.4	22327	14271.5	14774.9	58148.3	25353.5	61166.9	14604.2	269792	157775	309391	374031	260657	303534	180640	193102	127770	461779	320002	412939	222503	164382	140907	505253	324530
	391	9	19.4097	2.06082596E8;1.64071838E8;2.07085876E8;2.50072357E8;7.96165161E8;8.64693176E8;6.86173279E8;1.47045364E8;2.72054291E8;	999.0;127.17;112.87;55.08;27.26;27.15;19.03;15.24;12.93;	206.083										606535	41176.5	45109.5	42733.5	39833.6	36892.3	25696.1	43304.4	44927.9	47977.7	29628.7	41755.8	32884.7	34916.6	23557.7	36808.5	31204.3	6844.81	6528.32	7252.53	8172.52	6706.05	10931.5	8580.24	6604.35	8499.46	5738.54	11195.8	7619.39	6744.06	9957.38	8546.03	8487.1	8961.36
Green (Microclimate)	393	6	19.5038	4.79083832E8;4.59093719E8;1.027230957E9;4.80087067E8;1.028234741E9;5.13112061E8;	999.0;272.61;197.26;178.79;103.71;80.14;	479.084	479.083	C21H20O13	Myricetin 3-O-galactoside	2	-1.52792	317.029		Flamini (2015)	flavonols	32862.6	2528.37	3177.61	4286.19	1276.55	27305.5	21747.2	23215	14594.1	1182.81	5852.13	3130.88	5670.18	32862.6	7408.22	25062.8	7888.54	6538.33	1032.21	2951.91	1480.47	1443.6	3554.43	7014.51	1270.21	1495.66	7909.92	10075.5	11205	7551.06	4393.57	1402.75	9151.67	6084.78
	394	8	19.5881	5.97162354E8;5.98165222E8;4.33208527E8;6.43167664E8;6.3313855E8;5.99167908E8;6.44170898E8;6.87157288E8;	999.0;322.41;220.81;145.57;61.62;47.75;44.8;42.62;	597.162										352476	14452.3	14026.8	12291.8	12901.3	74679.1	62619.5	66611	26942.3	5923.7	15760.7	13031.5	32790.8	93263.7	24804.4	78761.1	33562.6	189323	80074.4	189239	158713	150180	206010	205140	120637	149571	279742	300119	331779	221291	182580	150280	306989	289089
	396	6	19.6843	4.87146332E8;4.43156464E8;4.8814975E8;4.44159851E8;4.57099365E8;1.152588135E9;	999.0;340.88;204.06;62.07;39.25;21.9;	487.146										208678	202394	208678	170051	165785	100426	127175	158185	134542	171405	168862	174544	167760	160145	113021	132828	122633	9562.62	4957.77	7770.19	7713.52	4351.35	6740.26	9320.05	6985.82	8323.93	4447.78	8946.26	7109.09	17462.4	12981.7	13973.9	5942.96	8676.85
	399	6	19.7842	5.81281799E8;5.82285156E8;5.71253418E8;4.59151337E8;5.83287964E8;5.53214417E8;	999.0;267.04;49.62;46.15;45.73;36.53;	581.282										191878	1310.91	2523.08	4294.61	4904.64	6076.87	5938.27	5597.63	5026.65	3713.86	4405.88	3716.79	3847.58	9054.79	3695.32	7185.66	3606.5	49522.8	30793.8	43938.1	73111.3	49541.5	74170.5	46643.7	40641	35068.9	79261.4	75102.5	103096	52840.3	43430.7	38320.4	95700.8	75079.7
	400	5	19.917	8.65195862E8;8.66201843E8;7.20159851E8;9.40197266E8;1.016216675E9;	999.0;306.44;250.2;180.12;69.66;	865.196	865.199	C45H38O18	Procyanidin trimer (Pentahydroxyflavan trimer)	3	3.09247	289.072		Masses Japan/FlavonQ DB2/kanaya	flavan-3-ols	58944.8	15037.1	9230.58	23345.6	11213.1	18499.1	13217.5	17899.6	15610.5	20425.8	18900.2	15214.6	14849.5	16062.2	18428.7	16545.8	12772.4	5620.47	3515.65	4391.58	3407.28	2957.88	3221.36	4698.8	4972.22	4730.62	4571.54	5185.98	5619.48	4886.72	4830.04	5195.93	3547.47	3984.94
Veraison (Ir/NI)	402	9	19.8842	4.65104462E8;4.66107452E8;3.25056885E8;5.01081451E8;5.55099548E8;4.3607132E8;2.17108414E8;5.33091919E8;5.28099915E8;	999.0;220.52;97.06;38.1;28.34;25.04;19.5;17.09;16.44;	465.104	465.104	C21H22O12	Dihydroquercetin-hexoside	4	-1.42334	nd	280	Flamini (2015)	flavanonols	472392	313255	320618	332265	472392	408307	377855	412857	460411	366356	408346	394579	409022	422626	352120	446890	382981	163203	109146	149954	133243	108041	145388	168235	115742	138990	162306	166652	175345	187980	234905	196480	186758	198496
	408	5	20.0807	3.77181793E8;3.78185455E8;3.67153259E8;6.25141541E8;3.69150482E8;	999.0;178.48;58.81;17.34;16.65;	377.182										544455	8963.33	9294.04	11724.9	21556	21068.5	12775	15336.1	16185.7	15374.1	14025.6	11673.6	10839.2	14942.7	10247.2	22023.6	10867.8	66885.1	51885.3	93667.6	113462	72229.1	97172.1	65228.7	38680.7	38390.9	82976.7	64702.2	130019	45087.7	48757.8	37866.3	111311	110318
	411	10	20.1741	5.67209229E8;3.87093628E8;5.6821228E8;5.21203186E8;4.73203552E8;3.41124573E8;3.49150757E8;8.64524475E8;3.88097076E8;4.29213654E8;	999.0;404.96;274.7;248.0;118.28;73.68;68.63;52.91;51.76;46.12;	567.209										78928.6	59832	65264.5	78928.6	57597.7	34827.4	31260.3	58218.2	44606.5	70791.3	36238.6	39807.2	49414.7	45132.5	27850.3	36282	62242	7520.28	8184.53	7655.7	6858	3717.63	5935.76	5479.09	6084.03	5861.62	7798.04	7230.65	6632.63	6606.93	9210.56	8528.51	4465.91	6185.84
	413	2	20.2873	7.23172058E8;7.2417572E8;	999.0;300.23;	723.172										139318	22222.4	22712.5	34046.9	1481.69	127617	106131	123131	78005.5	1309.91	41937.3	1307	57145.3	139318	52073.6	125160	49874.3	71701	29621.6	62317.3	61352.9	51485	70293.2	67138.4	38248.6	44756	72533.2	101788	110325	81221.9	64310.8	52988.3	97489.8	85262.5
Mature (Microclimate)	415	5	20.4414	5.79266479E8;5.80269531E8;5.17097046E8;5.39104919E8;5.53214478E8;	999.0;242.67;94.49;87.41;76.25;	579.266	579.267	C27H48O9S2	Cholestane-3,4,21-triol, 3,21-Di-O-sulfate	4	0.377374			Masses Japan	terpenes	6145.43	1302.27	1015.64	1137.46	1299.24	1343.3	1097.57	1043.31	1292.85	1427.85	1378.64	1024.88	1250.46	1359.09	1269.87	1134.42	1422.18	1225.53	1172.67	1276.54	1010.58	1168.67	1480.91	1205.74	1335.85	1204.46	1015.82	1397.4	1251.51	1287.04	1191.03	1066.01	1389.32	1312.58
	418	3	20.5196	5.76128174E8;5.766297E8;1.016205383E9;	999.0;636.29;208.55;	576.128										24010	7178.45	7005.45	7726.28	8808.02	10675.2	10042.9	9523.88	7534.39	10375.9	10513.2	7689.49	8396.4	10470.4	10353.1	10171.1	6147.42	4341.87	1241.5	3038.41	1470.46	1434.07	1113.42	3078.18	1435.95	1274.5	3327.74	3986.92	3640.93	3156.73	4096.29	3664.79	1194.71	1213.71
	421	3	20.7437	5.83203979E8;5.84207397E8;5.97219604E8;	999.0;269.15;249.52;	583.204	583.203	C27H36O14	Laciniatoside V; 7-Aldehyde // Scaevoloside // Sylvestroside IV	4	-1.28669			Masses Japan	iridoids	34990.7	1085.88	1047.01	1194.76	1470.19	1486.77	1123.35	1434.01	1293.64	1378.86	1019.47	1221.51	1202.64	1486.02	1320.05	1348.34	1009.25	8193.58	2552.23	3803.98	1072.7	1426.87	2657.62	6094.73	8930.31	7568.2	1371.24	1149.7	2594.98	1040.65	17409.2	15447.9	5587.66	13600.8
	422	9	20.7501	6.52133667E8;8.65198914E8;6.52635071E8;7.96165405E8;7.96666992E8;8.6620282E8;6.53136597E8;3.68135437E8;8.67204773E8;	999.0;754.97;678.82;440.91;409.03;328.48;275.45;177.18;89.07;	865.199	865.199	C45H38O18	Procyanidin trimer (Pentahydroxyflavan trimer)	3	-0.435045	289.072		Masses Japan/FlavonQ DB2/kanaya	flavan-3-ols	23728.3	6700.4	6579.45	1495.89	7077.01	2627.79	7191.08	1312.05	1090.17	1489.48	1434.32	1406.52	1242.57	1046.79	1072.13	1243.77	6241.18	3931.34	1475.15	3028.65	1348.92	1146.24	1221.02	3168.28	1301.92	1193.07	2895.9	3786.8	3232.2	3152.55	3147.63	3493.76	3036.52	3185
	423	4	20.7556	4.33114685E8;4.31135315E8;1.15275708E9;8.79698608E8;	999.0;304.4;167.6;88.78;	433.115	433.114	C21H22O10	Dihydrokaempferol-3-O-alpha-L-rhamnopyranoside	2	-1.58157			kanaya	flavanonols	18832.1	14404.4	14097.1	14740	13021.9	15566.2	13815.2	14350	16190.3	18832.1	18287.2	16249.2	17329	15934.8	11602.5	15542.1	13964.6	3690.23	1378.45	1112.96	1219.29	1356.06	1255.25	1476.05	1454.43	1488.49	1059.36	1027.43	1051.38	1462.62	2703.12	2821.54	1195.34	1011.53
Véraison and Mature (Microclimate)	424	2	20.7563	6.09146423E8;6.10150146E8;	999.0;269.72;	609.146	609.146	C27H30O16	Quercetin-hexose-deoxyhexose	2	-0.53025	300.0277, 301.03263		Flamini (2015)	flavonols	62178.7	1247.59	1276	1199.03	1125.68	1170.87	2680.49	1260.37	1436.15	1229.3	1058.92	1185.53	1430.74	1476.46	1185.73	1285.22	1307.42	3835.8	1348.8	5029.89	10756.7	6301.53	7469.77	1170.6	1252.89	1239.96	20847.2	3616.07	14924.1	1225.53	1163.94	1076.47	14366.1	9973.28
	427	2	20.5872	5.0922467E8;5.10227936E8;	999.0;163.36;	509.225										65305.3	1191.64	1399.95	1300.72	16362.3	1297.79	1255.24	1309.58	13757.4	1223.91	15087.7	1375.42	1135.7	1108.03	1355.97	27150.3	1139.24	54161.1	30230	2841.55	4268.3	10521.8	13032.8	3200.48	29537	1126.95	3429.15	65305.3	4313.04	52861.5	2926.06	37910.3	3894.46	4343.86
	428	2	20.8536	4.27197693E8;4.28201141E8;	999.0;197.22;	427.198										51681.5	1111.7	1201.98	1351.57	1411.03	1295.58	1482.17	1243.61	1060.11	1316.81	1125.45	2958.51	1484.14	1126.18	1323.99	1265.98	1087.59	32141.6	25318.8	30588.8	40108.6	26394.5	36771.3	39690.1	29093.6	30287.6	22508.3	42115.9	35065.4	25106.1	25935.2	25729.4	28455.3	27959.2
	431	11	21.0204	3.11113983E8;3.57119446E8;3.1211731E8;2.69103363E8;3.58122833E8;3.55103882E8;4.23091461E8;7.11215088E8;4.05177185E8;4.45099396E8;3.91080597E8;	999.0;516.54;149.52;87.66;81.89;72.88;39.03;38.64;32.59;31.05;30.22;	311.114										415458	415458	396488	321905	343290	245374	282895	398945	224605	310715	362258	318998	337466	395891	286516	308217	224817	18335.6	4519.69	9887.5	11358	4908.42	12793.6	14407.2	12219	13910.1	3910.23	19507.5	10488	23409.6	19596.8	20881.6	9522.63	17199.6
Green and Véraison (Microclimate)	432	4	21.0959	1.011235962E9;1.012239685E9;1.013242371E9;7.4118335E8;	999.0;552.35;180.67;147.08;	1011.24			Unknown							62197.7	9307.07	9217.59	12199.3	8664.79	58189	47187.8	52328.5	34470	7614.88	17576.2	11768.8	19012.8	62197.7	18698.7	54482.5	19598.4	21130.6	10015	20265.6	17190.4	15557.9	21214.1	21113.7	11236.9	14558.6	25751.8	34937.4	40325.5	22029.4	19670	15887.9	37937.8	31187.9
	438	2	21.153	5.09224487E8;5.10227966E8;	999.0;218.14;	509.224			Monoterpene glycoside ?	4				Flamini (2014)	terpene glycosides	179151	1135.95	1176.51	1142.39	1131.42	1011.72	1357.98	1448.41	1192.19	1265.15	17367.5	1183.54	1218.87	1099.82	1231.46	1168.67	1335.69	1462.59	1436.3	45484	74835	40018.8	42181.4	52354.3	1280.97	31395	42324.8	1384.47	89885.3	1394.16	47298.4	1388.18	70169.5	87415.6
	441	6	21.3668	4.03103668E8;4.49109344E8;4.0410733E8;4.39080719E8;2.41050964E8;4.50112885E8;	999.0;698.61;186.25;133.69;131.34;111.37;	403.104										34601.5	1354.6	1170.2	1030.79	1224.95	1337.41	1494.9	1365.3	1174.3	1240.98	7837.06	1413.35	1130.08	1337.42	1270.35	1132.5	1219.3	5836.92	1486.78	1099.99	1368.26	1386.27	1147.44	1418.44	1255.33	1299.81	1180.65	1446.87	1086.73	1096.42	13399.2	10090.1	1467.2	9523.19
	442	3	21.4164	6.57144043E8;6.57645447E8;6.49146301E8;	999.0;693.76;291.51;	657.144	657.146	C31H30O16	Edgeworthin; 6-Me ether, 7-O-[3-hydroxy-3-methylglutaroyl-(?6)-?-D-glucopyranoside]	2	3.14177			Masses Japan	coumarin	11746	3117.95	2541.29	3787.08	1197.42	11746	7679.55	8359.62	5878.97	1398.05	3828.84	1149.08	4433.34	10965.5	4723.66	8710.59	4111.21	5665.21	2719.26	4922.51	3919.32	1034.85	4607.33	5238.68	2928.05	3978.97	5750.72	6448.68	6867.25	5383.84	4355.79	4838.99	5525.02	4621.25
	444	2	21.4513	8.51183594E8;8.52187256E8;	999.0;485.27;	851.184										36922.5	23026.3	22893	18877.5	34149.4	14602.4	11027	36922.5	17734.4	32455.2	29831.1	19395	14500.1	21142.1	12914	12713.5	22962.4	2543.23	9971.93	4411.9	3566.48	14488.4	14485.9	4851.01	21152.9	18448.3	14088.8	18576.2	17604.7	5670.6	9033.67	13118.9	9886.22	5539.47
	446	5	21.812	6.52133545E8;6.52635254E8;8.72170593E8;8.72672241E8;5.77130432E8;	999.0;758.93;492.13;480.33;222.9;	652.134										95633.6	6274.27	5180.84	12070.5	5699.72	1401.49	1275.34	4597.35	4975.08	1301.54	9956.08	10951.2	5990.97	1340.05	4665.94	1228.22	1064.54	1226.62	1193.88	1425.66	1298.05	1110.69	1234.43	1053.37	1196.06	1367.77	1394.55	1055.94	1460.14	1393.11	1342.73	1219.47	1092.22	1179.74
	447	6	21.5896	5.11240265E8;4.65234406E8;5.12243774E8;5.01211609E8;4.66238098E8;3.33025574E8;	999.0;221.31;207.0;58.96;36.24;33.62;	465.234			unknown [M+FA-H]							11775.9	7154.23	7841.36	4150.98	10275.4	8352.9	8667.93	10442.7	7945.05	8379.13	8185.33	8520.53	11775.9	9245.52	6859.39	8957.07	9831.36	1152.69	1494.03	1466.02	1446.16	1050.18	1348.06	1429.77	1126.66	1103.55	1436.94	1160.25	1215.61	1019.84	1117.05	1475.24	2516.44	1380.79
	449	15	21.6761	4.3513031E8;3.89124756E8;4.36133575E8;2.27071503E8;3.90128143E8;4.2510144E8;4.79120117E8;4.27098572E8;5.03117981E8;2.28075043E8;4.52120392E8;4.26105011E8;4.65141083E8;2.99077606E8;3.45083099E8;	999.0;561.0;226.92;186.75;115.78;80.97;30.37;23.85;23.79;23.38;21.59;14.03;10.52;9.08;7.57;	435.13										75511.3	29019.6	36470	33731.9	6594.37	1329.38	1003.27	21508.8	29028.2	21649.6	75511.3	40196.2	1252.2	1342.41	2955.4	22785.8	6191.34	1324.97	1424.13	1206.47	1237.26	1321.75	1350.86	1165.12	1328.78	1330.12	1280.21	1050.87	1048.05	1384.43	1438.98	1316.34	1249.97	1253.1
	450	7	21.8271	8.04144653E8;8.04646362E8;7.2066156E8;8.05147583E8;1.00872522E9;1.008223328E9;1.084731079E9;	999.0;877.82;674.55;469.44;346.09;288.18;274.26;	720.662										20852	3111.71	2785.88	3566.36	6229.47	7304.65	3591.21	3638.94	6337.57	7417.43	3778.02	2972.79	7816.32	6320.45	6351.89	6965.44	1097.78	1146.02	1480.3	1094.08	1116.58	1132.55	1235.41	1368.37	1154.62	1449.78	1452.1	1131	1135.92	1241.03	1437.92	1488.5	1159.21	1051.73
	452	5	21.7599	5.0922464E8;5.10228149E8;4.6321875E8;4.99240173E8;4.33208405E8;	999.0;217.0;136.84;118.85;57.46;	463.219	463.218	C21H36O11	Monoterpendiols pentosyl-hexoside [M+FA-H]	3	-0.572948			Flamini (2014)	terpene glycosides	120609	46793	45851.2	55874.4	74669.7	82538.2	68305.4	71833.6	73599.1	74044.9	48921.6	61543.9	66413.3	75015.6	44853	94493	63948	56289.3	36474.2	59955.5	62391	45452.5	64486.8	63995.2	34509.7	59788.6	72995.4	69477.7	74468.2	69634.8	56216	50714	70823.6	71679.7
	455	4	21.9366	7.23172058E8;7.24175781E8;7.25179138E8;7.59149353E8;	999.0;313.34;86.29;40.4;	723.172										158117	27083.2	26093	38102.5	1317.38	148533	121390	135245	87077	1414.22	46391.5	28441.4	66659.2	158117	58723.1	136584	56858.9	75490.1	31736.3	69540.5	64328.7	51828	74447.1	70775.4	39548.1	48123.5	78978.9	102509	120024	83075.2	67589.8	53054.9	104647	94079.5
	458	30	22.044	4.41083435E8;4.42086609E8;4.77060059E8;4.87088745E8;5.04078979E8;1.69014526E8;8.83173523E8;4.4308902E8;5.31078735E8;4.79057251E8;2.89072083E8;4.78063385E8;4.88092133E8;8.84176941E8;5.09070862E8;5.05082367E8;5.32082153E8;4.63065247E8;4.80060486E8;4.55062408E8;5.26099792E8;5.42094604E8;2.71061523E8;8.8517981E8;5.55076172E8;5.25115845E8;2.900755E8;3.03051422E8;4.57078217E8;5.7510498E8;	999.0;237.69;99.57;89.77;57.32;46.76;35.34;34.9;34.4;29.1;26.12;21.35;19.71;15.4;12.03;11.54;8.09;6.87;6.62;5.87;5.3;4.98;4.96;4.55;4.47;3.2;3.18;3.02;3.01;2.29;	441.083	441.083	C22H18O10	(-)-Epicatechin 3-O-gallate	1	-1.6201	169.015			flavan-3-ols	3.2652e+06	88044.9	65355.1	130517	77851.1	100658	188140	116930	165427	139231	276190	105033	122664	132430	277695	114884	117615	34857.8	10555.8	21128.6	22724.8	45077.7	18723.4	10023.4	74763.7	45426.9	19219.1	311832	102505	20408.8	24741.4	21315	19394.6	23856.1
	459	3	22.1278	5.51214294E8;5.52217529E8;5.97219788E8;	999.0;254.32;244.74;	551.214										37918.9	3082.64	4032.97	4657.61	2824.26	1318.3	1402.13	2588.66	3600.37	2969.78	6587.97	4352.71	1060.62	1116.37	1039.89	2599.55	1243.54	25124.8	13765.5	14671.8	16444.8	7779.84	9046.95	13829.6	14272.1	9746.83	7526.42	7598.69	8542.09	9107.34	20431.3	15173.4	18802.9	19782.3
Mature (Microclimate)	460	2	22.0969	5.91151794E8;5.92155029E8;	999.0;308.34;	591.152	591.151	C31H28O12	Methylenebispentahydroxyflavan OR Tetrahydroxyflavan-pentahydroxyflavan; Hydroxy, Me ether	4	-1.68214			Masses Japan/FlavonQ DB2	flavan-3-ols	36117.2	20955.6	19275.5	36117.2	20411.8	19164.8	15097.9	7406.29	13816.7	27594.2	15306.2	17060.9	13184.3	12410.6	25330.8	12485.9	15187	7825.35	4082.58	4634.38	3743.76	1417.22	3527.8	5278.32	3944.87	4414.45	5174.3	3746.74	4323.31	6367.08	6507.75	6196.68	3963.7	3945.86
Green, Véraison and Mature (Microclimate)	462	14	22.2344	6.09146912E8;6.10150574E8;6.11152283E8;6.45123352E8;6.99142273E8;6.72142212E8;7.23139832E8;6.77134216E8;6.47120178E8;6.46126587E8;1.219301514E9;7.00145508E8;1.220305054E9;6.73146057E8;	999.0;292.77;69.55;19.96;15.14;8.44;8.04;6.88;5.53;5.46;5.23;4.72;3.03;1.8;	609.147	609.146	C27H30O16	Rutin (Quercetin 3-O-rutinoside)	1	-1.33301	301.0354, 300.0278	350	standard	flavonols	2.51072e+06	176360	166399	268842	272171	2.4968e+06	2.47252e+06	1.89975e+06	1.28632e+06	141320	196837	170887	281836	2.25678e+06	637787	2.24178e+06	407245	169904	66403.6	231854	606097	761645	781579	213234	231471	165276	2.05203e+06	598225	1.10275e+06	367470	244572	156192	1.91656e+06	870453
	463	2	22.26	3.77181793E8;3.78185425E8;	999.0;138.68;	377.182										8200.54	1402.6	1154.02	1407.12	2573.11	3096.08	1457.09	1046.19	1247.64	2625.8	1392.04	1378.08	1361.19	1327.78	1493.28	2785.88	1355.77	1435.24	1237.38	1295.75	1417.16	1134.48	1478.92	1197.68	1225.62	1225.7	1428.75	1143.96	1157.14	1474.14	1335.25	1279.78	1458.87	1071.12
	464	9	22.1596	7.28138977E8;7.28640808E8;6.52133423E8;8.72171021E8;6.52635193E8;7.20661499E8;9.40698425E8;7.21163086E8;1.016200562E9;	999.0;763.66;350.37;271.5;258.11;250.77;199.98;132.53;113.15;	728.139										92602.6	3823.77	3200.77	1032.14	3851.38	3259.07	3006.69	3389.05	1321.61	2861.21	1038.85	1044.33	3592.12	2604.88	6024.3	2604.88	3620.31	1371.8	1264.08	1050.79	1152.97	1421.05	1021.92	1158.84	1152.15	1494.42	1480.03	1435.92	1468.28	1320.87	1376.23	1441.21	1093.26	1067.99
	466	4	22.3755	5.91099976E8;8.01175659E8;8.02178711E8;6.49648132E8;	999.0;793.31;439.45;438.85;	801.176	801.173	C33H38O23	Pentahydroxyflavone; Di-glucopyranoside, glucuronopyranoside	4	-3.86652			FlavonQ DB2	flavonols	5186.98	1444.27	1213.69	1394.33	1447.92	5186.98	3917.33	3924.29	2653.64	1017.6	1369.53	1285.66	1004.57	5144.23	1205.84	4236.48	1380.4	1438	1019.17	1253.03	1000.37	1395.83	1350.08	1153.84	1442.77	1390.34	1061.78	3197.49	2914.13	1341.35	1235.67	1136.79	1307.79	1046.36
	467	6	22.4141	5.21203186E8;5.67209229E8;5.22206909E8;5.68212524E8;5.57179993E8;3.29139771E8;	999.0;908.9;251.88;228.76;80.26;43.44;	521.203	521.203	C26H34O11	3',4',5,9,9'-Pentahydroxy-4,7'-epoxylignan, 3',5-Di-Me ether, 4'-O-?-D-glucopyranoside	4	-0.67421			Masses Japan	flavonoids	148689	75941.1	72426	78955	90313.2	46565.8	39466.6	62274.6	49532.6	92744.4	59369.3	89489.4	62181.5	49218.2	44211.5	61625.5	66035.5	126287	101229	94493.9	148689	79073	103474	102899	91675.9	84387.5	85925.2	100738	93820.8	122407	85235.9	96307.6	118938	87096.7
	470	8	22.5179	5.77136108E8;5.7813916E8;6.23141235E8;8.65197266E8;6.24144836E8;6.13112488E8;5.79141907E8;8.66202515E8;	999.0;304.82;160.68;121.11;58.64;51.01;48.46;46.52;	577.136	577.135	C30H26O12	Procyanidin isomer (dimer?)	4	-1.6601	289.072			flavan-3-ols	228610	6941.33	6281.79	7776.69	6669.53	8177.73	11839.4	10984.1	8392.51	14031.9	13757.2	7959.15	8230	12756.5	7845.11	12643.4	7116.2	5540.52	1473.05	3403.19	3805.19	3157.05	3670.24	3886.92	4291.77	3988.61	3068.67	12409.6	4662.4	5071.05	4782.14	4564.52	3738.66	3889.77
	471	2	22.5903	3.0305127E8;3.04054626E8;	999.0;123.42;	303.051	303.051	C15H12O7	Pentahydroxyflavanone or Pentahydroxyxanthone; 2,5-Di-Me ether	2	-0.806465			Masses Japan	flavonoids	52613.5	5441.51	5880.96	5997.29	19743.7	10474.4	8283.06	25940.9	18397.5	27611.2	26412.1	12786	15994.4	20818.5	10767.7	10188	12435	26214.3	19473.3	36045.4	39513.3	19700	30172.4	28224.6	21397.2	20038	28198.8	16692.4	30252.9	11837.5	21989.7	13876.7	38814.4	29456.5
	473	2	22.5582	5.0922464E8;5.10228149E8;	999.0;190.78;	509.225										57705	28110.2	23347.6	29517.3	40078.9	32859.4	27735.5	28750.7	16762.6	32117.3	36946	39174.4	34770.2	32003.8	29223.3	31946.7	33438.4	26883	14867.1	18160.3	30011.7	19135.3	28621.7	41171	11661.6	32701	18490.5	33226.2	31097.4	33513.5	36923.3	37412.8	24519.9	25208.6
Green, Véraison and Mature (Microclimate)	476	25	22.7638	4.63088867E8;4.64091797E8;9.27184326E8;4.65093903E8;9.28188049E8;4.99065704E8;3.00027954E8;5.26084167E8;5.53083923E8;5.31076111E8;9.29190857E8;5.01062408E8;3.01035675E8;5.00068573E8;5.77081665E8;5.54087524E8;5.2708783E8;5.3207959E8;5.48105103E8;5.33052307E8;5.97110474E8;4.3119278E8;5.02065948E8;9.6316156E8;5.47121155E8;	999.0;227.11;66.18;42.91;27.34;23.98;17.32;15.37;14.81;14.1;7.46;6.43;5.18;4.51;3.49;3.17;3.01;2.96;1.88;1.47;1.21;1.2;1.16;1.16;1.11;	553.084	553.083	C23H22O16	Quercetin hexoside-C2H2O4 conjugate	3	-1.74115	300.0277; 301.03503; 88.991			flavonols	6.01828e+06	79388.6	78159.9	122249	139345	1.15426e+06	1.37112e+06	977604	695387	59579.8	90034.1	73007.1	130192	1.13451e+06	355252	1.22558e+06	215208	545435	235505	791058	1.9487e+06	1.37111e+06	1.49545e+06	302350	337612	192819	3.3752e+06	683747	2.31541e+06	390318	210067	160558	2.62572e+06	1.57093e+06
	480	3	22.8702	4.65177277E8;4.19171661E8;4.97167267E8;	999.0;998.07;588.42;	419.172	419.171	C22H28O8	unknown [M+FA-H]	4	-1.2415			Masses Japan		39767.9	4803.38	5837.95	12099	3261.24	1371.75	1365.21	1025.15	1302.18	1431.7	39767.9	13829.2	1185.34	1311	1286.66	1235.49	1130.95	12800.2	1169.19	1376.81	1450.3	1149.2	1353.16	1079.93	1240.91	5518.05	1304.84	1304.68	1446.09	1391.44	14576.5	11316.1	1179.67	3169.65
Véraison (Microclimate)	481	2	22.9365	4.71187469E8;4.72191101E8;	999.0;153.17;	471.187	471.187	C22H32O11	2-Methoxy-4-(2-propenyl)phenol; O-[?-L-Rhamnopyranosyl-(1?6)-?-D-glucopyranoside]	4	-0.603582			Masses Japan	phenolics	56220.6	2555.21	3254.17	3477.87	3924.29	4556.63	4410.47	5099.49	4899.64	4218.58	2945.95	5132.3	5184.99	5558.83	3139.83	5499.17	4003.83	26484.7	12468.8	25374.1	29422.7	18499.9	25382.1	20180.2	16958.8	13876.7	31289.9	32628.2	43922.8	18108.2	15800.6	13096.2	40102.9	30827.6
	482	14	22.8995	7.96165283E8;7.96667175E8;5.08101837E8;7.97168396E8;5.08603424E8;8.64692932E8;5.93130737E8;7.97669128E8;7.20661438E8;9.48176147E8;1.008725403E9;5.76128235E8;1.153259888E9;1.016703918E9;	999.0;894.63;644.88;409.04;335.41;225.61;172.46;153.12;146.6;130.16;120.33;117.27;113.82;108.33;	796.165										175179	10476.7	9017.82	14725.9	10035.5	11045.2	15092.5	11310.6	10689.5	11065.4	12159.2	11364.6	11634.4	12685.2	21258.8	9264.01	7772.01	1157.53	1239.01	1048.31	1119.14	1136.52	1333.83	1112.67	1244.87	1260.28	1412.97	5870.02	1239.61	1077.07	1471.52	1271.14	1140.41	1115.53
	483	6	22.9686	4.99240265E8;9.37712036E8;4.53234802E8;1.027231201E9;9.372099E8;5.00243805E8;	999.0;237.21;234.07;234.03;220.41;200.17;	499.24			Unknown	4						40164.7	12267.9	13210.3	13212.2	16419.5	37669.7	28350.1	38648.6	26654.9	11280.3	12039.8	13254.6	17337	40164.7	15452.3	35208.1	21119.7	9631.46	6909.32	8878.74	8951.89	7204.83	10608.5	9894.25	6215.31	6469.43	8095.2	16216.4	16327.8	14425.9	11591.3	9318.63	17432.5	14276.8
	486	4	23.0841	2.17108459E8;4.15088806E8;3.71098877E8;4.16092133E8;	999.0;853.34;461.07;146.11;	415.089										60352	42040.9	32158.6	36620.2	48034	17834.8	22359	27651.6	40304.9	48857.4	41605.3	49516	60352	18339.9	16202.2	32050.9	47729.3	4254.38	1200.98	2642.7	3082.16	1332.06	3139.83	3863.64	1247.46	2951.91	1068.24	5175.05	3974.99	5572.75	4197.7	4914.56	2678.5	4169.87
	489	2	23.1145	5.81224792E8;6.27230469E8;	999.0;420.51;	581.225	581.224	C28H38O13	Unknown	4	-1.42355			Masses Japan		15075.7	1225.3	1141.71	1130.44	1252.71	1254.57	1096.68	1039.46	1050.78	1218.49	2669.55	1164.03	1342.88	1060.08	1271.76	1052.57	1364.26	4562.59	1127.86	1398.6	1067.53	1196.02	1233.91	1436.12	4375.67	3711.52	1474.9	1402.5	1000.09	1166.41	9582.54	6517.28	3863.64	4877.77
	491	2	23.2066	3.47117371E8;3.93177124E8;	999.0;562.1;	347.117										6789.7	3887.5	3447.05	3698.59	5280.44	5236.69	5671.18	6550.09	3440.09	3978.97	6257.78	4900.64	6789.7	6086.77	3879.55	5791.48	5595.61	1277.73	1206.96	1067.2	1030.15	1135.38	1481.56	1403.72	1335.15	1282.96	1246.99	1045.88	1276.98	1321.25	1232.38	1191.61	1208.21	1061.46
Green, Véraison and Mature (Microclimate)	492	34	23.3075	4.63088928E8;4.64091797E8;9.27184326E8;9.28187561E8;4.6509375E8;9.29190918E8;3.00027771E8;5.53084229E8;4.99065674E8;5.26084534E8;5.31076355E8;3.01035706E8;9.30193848E8;5.01062469E8;5.54087708E8;5.00068665E8;5.77081848E8;5.2708783E8;5.32079773E8;5.48105286E8;9.63162048E8;5.64100281E8;1.017181335E9;4.79083313E8;3.02039124E8;5.97110596E8;5.47121216E8;5.0206601E8;4.95078583E8;9.64165161E8;2.99020203E…	999.0;192.11;153.45;70.6;44.46;20.39;17.8;12.48;11.89;7.45;6.93;6.21;4.15;3.25;2.72;2.22;2.15;1.49;1.46;1.28;1.24;1.09;1.05;0.88;0.87;0.85;0.81;0.64;0.61;0.56;0.51;0.44;0.4;0.39;	463.089	463.088	C21H20O12	Quercetin 3-O-glucoside	1	-1.57292	300.0277; 301.03503		Flamini (2015)	flavonols	1.9555e+07	458147	452449	600689	692051	3.17798e+06	4.22189e+06	2.80371e+06	1.9115e+06	387421	566248	477310	616900	3.31848e+06	1.20163e+06	3.41152e+06	891121	3.2655e+06	1.24609e+06	3.96709e+06	9.19532e+06	6.96091e+06	7.29047e+06	1.49378e+06	1.89393e+06	1.12581e+06	1.10167e+07	3.98819e+06	1.19415e+07	2.03795e+06	1.25275e+06	1.04925e+06	1.27746e+07	8.4534e+06
	495	5	23.3588	3.57119354E8;6.05167114E8;4.03125153E8;1.95066574E8;6.06170471E8;	999.0;536.71;390.72;205.77;171.62;	357.119										63865	27254	30709.9	51589.5	61489.4	45990.8	34998.3	41597.7	35383.3	44927.1	33103.8	49293.7	63865	42823.5	30169.2	37184.1	44609.7	3763.24	3419.1	3033.15	4936.65	3972.26	5350.79	4433.07	1151.51	4257.1	3432.71	4281.41	4335.85	5321.62	5764.93	5673.55	5519.94	5598.69
	496	6	23.3397	6.52133667E8;6.52635193E8;6.53136841E8;7.28139282E8;7.28640747E8;6.53637878E8;	999.0;678.02;272.44;168.68;126.83;66.89;	652.134										188134	19581.4	13656.9	27962.8	16102.8	10946.6	23513.7	12899.3	17802.8	23555.4	39919.5	25153.2	23716.5	14165	41725.1	9576.56	19229.5	6339.3	1386.64	1381.05	1109.16	1129.2	1075.34	1421.02	3513.66	1016.97	1063.74	12625.9	2669.55	1148.82	1073.83	3049.35	1237.56	1345.62
	499	5	23.4818	4.711875E8;4.25182373E8;2.6312912E8;6.59162537E8;4.26185516E8;	999.0;300.85;169.4;110.25;60.17;	471.188										156247	4179.81	3914.34	4160.92	5640.35	2871.38	2939.98	3072.22	3714.5	4581.48	3746.32	6681.33	5414.66	3688.65	1295.09	3053.33	3658.82	116906	88584.2	97203.8	110404	83669.4	103608	98192.7	83797.7	82098.1	105969	107154	97752.1	91978.7	96516	94537.4	98968.7	96028.1
Green (Microclimate)	501	4	23.5851	4.47093811E8;6.07146545E8;4.48097382E8;6.08149841E8;	999.0;442.14;198.75;123.59;	447.094	447.093	C21H20O11	Kaempferol-hexoside (conjugate?)	4	-1.14294	285.041			flavonols	71739.9	52897.8	52503.3	60036.6	64141.8	42606.7	33525.4	45485.1	39643.9	71739.9	61744.7	66825.8	58137.7	41759.1	47994.8	38949.1	44030.6	1030.18	1322.96	1053.17	9896.1	9871.3	11812.8	2790.85	12981.5	1474	6378.15	14096.6	1106.09	1076.56	24419.6	25307.4	11584.6	12796
Green, Véraison and Mature (Microclimate)	505	13	23.7564	4.77068207E8;4.78071503E8;9.55143921E8;3.01035645E8;4.79073608E8;9.561474E8;9.57149475E8;3.02039093E8;4.99049988E8;5.00053009E8;5.45055481E8;9.78129456E8;4.93062592E8;	999.0;225.16;90.08;74.49;47.27;39.89;11.18;10.85;9.16;1.67;1.33;0.77;0.46;	477.068	477.067	C21H18O13	Quercetin 3-O-glucuronide	2	-1.48197	301.036		Flamini (2015)	flavonols	1.77472e+07	3.56151e+06	3.76993e+06	4.94107e+06	4.68487e+06	1.77472e+07	1.69392e+07	1.69833e+07	1.35603e+07	2.30365e+06	3.42282e+06	3.5189e+06	4.76266e+06	1.76036e+07	8.91249e+06	1.70607e+07	6.44493e+06	2.42575e+06	1.14017e+06	2.62758e+06	5.64201e+06	6.19046e+06	6.53043e+06	2.14552e+06	2.26003e+06	1.73361e+06	1.32324e+07	5.42999e+06	8.58948e+06	2.55123e+06	3.58372e+06	1.9965e+06	1.191e+07	7.76359e+06
Véraison and Mature (Microclimate)	508	50	23.9017	4.49109406E8;4.50113098E8;4.95115051E8;8.99226318E8;9.0022998E8;4.85085938E8;4.51115082E8;4.96118378E8;5.12105286E8;5.39105042E8;3.03051514E8;2.85040894E8;1.51003891E8;4.87083405E8;9.0123291E8;5.17097168E8;4.860896E8;5.13108826E8;5.40108521E8;4.97120575E8;5.34126282E8;5.37125854E8;5.25125854E8;9.35203125E8;2.9709848E8;9.02235474E8;4.88086945E8;5.18100586E8;1.80006775E8;1.78998978E8;2.8604425E8;3.…	999.0;226.09;152.33;114.54;50.18;46.22;40.16;36.47;23.37;21.31;18.13;17.84;17.84;13.23;12.66;11.7;8.91;4.33;4.31;4.22;3.6;3.2;2.99;2.94;2.84;2.68;2.5;2.39;2.36;2.35;2.19;2.14;2.02;1.66;1.56;1.34;1.28;1.25;1.03;1.02;0.88;0.86;0.85;0.85;0.82;0.82;0.8;0.73;0.71;0.67;	449.109	449.109	C21H22O11	Astilbin (Dihydroquercetin 3-O-rhamnoside)	3	-1.04841	303.052		kanaya	flavanonols	2.8605e+06	57809.3	35659.4	48548.9	46358	91379.6	98064.1	52504	6588.81	32276.6	35812	31619	27442.2	96836.9	50566.7	104092	28373.4	971796	527450	1.02455e+06	1.17389e+06	971781	1.07874e+06	604017	689897	438984	1.69373e+06	1.01571e+06	1.53871e+06	778214	588697	479666	1.83673e+06	1.13358e+06
	510	7	23.9765	4.57171906E8;5.02165222E8;3.73187225E8;4.17177277E8;4.58175568E8;4.34118073E8;2.71061584E8;	999.0;678.42;347.46;217.93;212.11;206.25;108.24;	457.172										16839.4	9855.41	9998.06	9084.52	16620.8	10512.5	10574.6	8468.34	10980.1	15164.1	12073.9	16839.4	16641.3	11498.4	3629.99	16814.1	14140.2	1454.53	1301.92	1332.18	1489.41	1496.34	1223.13	1083.7	1464.26	1117.45	1290.33	1069.71	1495.19	1482.91	1262.59	1023.74	1225.09	1046.72
	513	2	24.1649	5.15135376E8;4.69129791E8;	999.0;678.49;	515.135										37182.7	1196.32	1431.13	1456.84	7454.65	1132.81	1192.5	1115.26	1057.86	15142.8	1257.11	1122.52	2535.33	1048.11	2798.8	3082.16	1281.29	1466.95	1034.14	1230.76	1231.76	1230.3	1205.96	9639.13	11276.7	37182.7	1234.54	8867.99	1396.33	1185.35	1447.12	1398.04	1024.89	1098.61
	515	2	24.1119	5.97161987E8;5.98165405E8;	999.0;293.69;	597.162										33634.3	1158.18	1236.37	1227.82	1131.97	3017.54	1300.28	2759.03	1194.08	1019.54	1263.24	1135.93	1033.44	2585.04	1230.65	3001.63	1256.19	11137.5	6083.79	10951.6	10359	11185.3	14094.4	17097	7747.16	11520.3	12058.2	22673.8	22978	19075.6	17068.2	13141.9	24224.8	22507.7
	517	5	24.2349	3.0906192E8;1.45014511E8;3.10065338E8;1.6302504E8;5.11240265E8;	999.0;139.56;135.98;135.2;27.27;	309.062										207296	116292	69956.9	155120	71323	93711.7	61547.8	59359.4	140318	82494.9	107907	90039.2	105870	122734	207296	125108	113309	1075.59	1167.28	1495.15	1086.09	1268.22	1321.59	1482.67	1377.38	1032.98	1166.63	1477.3	1378.85	1142.22	1051.94	1440.88	1252.42	1073.85
	520	3	24.334	6.13156555E8;6.14160095E8;6.49134094E8;	999.0;284.6;68.29;	613.157	613.156	C30H30O14	Cinchonain hexoside	3	-0.450782	451.103		Masses Japan	lignan	108040	5822.3	5870.03	5810.37	4759.45	25757.9	19369.8	19383.8	8868.67	3806.97	6551.08	4126.12	6441.72	23924.5	7077.04	22004.6	8454.07	51441.1	26203.3	51661.9	40926	37663.9	48595.6	58345.2	37604.3	40456.7	65272.1	79982.9	87557	67542.9	53914.8	51375.5	83988.7	71785.3
Véraison and Mature (Ir/NI)	521	3	24.3391	8.73152466E8;8.74156128E8;8.75159058E8;	999.0;433.76;113.83;	873.152	873.152	C42H34O21	Thonningianin B; 3''-O-(3,4,5-Trihydroxybenzoyl)	4	-0.554772	nd		Masses Japan	tannin	77531	30992.7	29881.9	23202.4	63569.8	24199.6	18264.5	77531	69209.7	59844.1	75259.9	53804.8	51535.5	66113.5	16965.1	55032.3	60717.8	25041.7	40971.5	26220	28073.5	29551.7	29999.8	38701.2	31736.3	38335.7	17516.4	30843	29899.6	40402.3	53698.7	55008.4	38789.6	46040.9
	522	2	24.3883	3.41124634E8;3.8713028E8;	999.0;439.66;	341.125	341.124	C16H22O8	unknown	4	-1.29982	nd		Masses Japan		8823.93	4475.1	4108.22	5034.86	4017.75	1091.94	1096.1	3364.53	1433.29	2877.35	1304.72	2768.97	8823.93	1483.01	3471.91	1087.79	1090.25	1405.24	1150.25	1344.43	1329.07	1351.5	1421.03	1388.56	1321.42	1021.28	1424.61	1098.69	1329.86	1239.27	1493.66	1172.86	1215.92	1160.87
	523	6	24.5358	5.09224701E8;5.10228088E8;4.99195801E8;5.11230621E8;4.64222473E8;5.77212097E8;	999.0;228.17;37.18;23.05;22.53;20.84;	509.225										326054	94553.5	93319.7	131119	111348	134874	128964	135859	94569.5	115300	63819.2	107928	109203	152855	68686	161288	87367.3	116724	82327.6	96121.4	123641	95884.8	108398	94845.8	60853.4	62503.8	106374	136567	138497	131076	73048.5	66578.1	116465	131061
	526	2	24.6489	4.42201294E8;6.07204041E8;	999.0;371.59;	442.201										13049.5	8373.54	9269.35	10506.2	13049.5	10392.8	8844.81	10720	8587.3	10513.2	8869.66	11585.9	9062.55	10595.7	8262.18	9448.32	9252.45	4942.39	3366.52	3370.49	4227.53	2813.71	4013.77	3491.79	1061.14	2977.77	1284.27	4354.8	4163.9	4773.37	4141.03	2787.86	3850.71	4603.36
Green, Véraison and Mature (Microclimate)	527	10	24.6065	4.33078094E8;4.34081604E8;4.69054779E8;4.96074005E8;3.00027954E8;5.01065826E8;5.23073608E8;3.01035706E8;4.71051971E8;8.6716394E8;	999.0;215.95;29.15;22.77;20.84;13.42;11.95;10.28;8.6;7.56;	433.078	433.078	C20H18O11	Quercetin pentoside	2	-1.06078	300.0279; 301.0357			flavonols	789930	1416.36	1480.98	1298.47	1452.15	14715.9	19524.5	11434.3	6854.7	1093.67	1011.89	1392.94	1219.27	16308.8	4062.15	14720.8	1038.07	124483	42962.3	167756	299365	225394	245499	49231.7	83044	41607.5	487363	235238	507507	102339	30745.5	37178.9	513703	314354
	531	3	24.7928	5.0922464E8;5.10228027E8;4.63218781E8;	999.0;232.87;189.03;	463.219	463.218	C21H36O11	Monoterpendiols pentosyl-hexoside [M+FA-H]	4	-0.637712			Flamini (2014)	terpene glycosides	184269	69846.2	68223.8	89199.3	39631.7	184269	100554	84341.5	20206.1	82317.3	70039.8	76697.9	84350.6	98674.2	90729.5	117858	32416.9	85455.4	17943.5	21073	33081	22235.3	32079	42105.1	23507	32670.6	23456.7	99051.6	36415.7	94831	36044	32074.3	28312	28550.3
	532	4	24.7525	5.11240234E8;2.41108459E8;5.12243774E8;4.57114716E8;	999.0;259.45;232.14;199.22;	511.24										6013.2	4026.69	3895.45	3808.95	4651.08	3841.76	3488.81	4875.78	4810.16	3749.3	6013.2	4740.56	4673.95	4069.45	3826.85	4371.7	3843.75	1481.58	1233.47	1388.05	1493.02	1159	1389.63	1057.52	1160.69	1320.28	1168.58	1154.6	1435.46	1270.66	1289.53	1369.51	1325.56	1056.26
	534	3	24.8382	6.49146912E8;6.49648254E8;6.50149719E8;	999.0;718.6;279.35;	649.147			Unknown	4						18958.3	3664.79	3170.65	4702.78	1153.49	17652.8	13974.1	14403.6	10190	2759.03	5717.91	3488.81	7225.18	18958.3	5794.46	14446.4	6483.48	6399.96	2999.64	5559.82	4573.53	3734.39	5874	5885.93	3847.73	4639.15	6443.71	8414.3	9816.19	6596.82	5772.59	4799.22	7642.77	7318.64
	536	4	24.905	5.69224854E8;5.23218994E8;6.97156616E8;5.70228271E8;	999.0;341.75;288.36;258.31;	569.225										125950	68431.1	63890	71726.8	74934.2	94745.9	47060.9	61094.1	61734.2	101528	42476.5	125950	58037.8	116106	46787.3	71035	41240.7	39860.9	36069.7	25151.6	39295.1	22811	24307.4	33136	22632.1	20803.8	27247.2	43310.8	33054.5	33354.6	14230	18627.4	31877.2	21521.7
	537	3	25.0097	5.09224579E8;5.10227997E8;4.63218994E8;	999.0;225.29;125.94;	463.219	463.218	C21H36O11	Monoterpendiols pentosyl-hexoside [M+FA-H]	4	-1.09106	nd			terpene glycosides	8958.71	1074.44	1220.92	5008.04	1371.01	6738.81	5335.09	5791.42	1112.42	5432.53	1393.24	1427.64	5595.58	7129.54	5865.71	6448.42	1446.64	1301.23	1297.33	1404.91	1438.4	1337.46	1285.46	1044.29	1044.32	1360.57	1146.26	1074.23	1324.3	5824.22	1478.29	1216.5	1190.34	1238.96
Veraison and Mature (Ir/NI)	538	5	25.0451	5.80104919E8;5.8060675E8;1.161217163E9;1.162220459E9;5.81107788E8;	999.0;632.22;412.28;272.8;203.59;	580.105			Unknown	4		nd				68489	18334.1	17715.9	16602.5	52177.3	14897.8	4501.94	68489	51334.5	60006.1	50791.1	40730	42378.2	52558.5	7922.54	35212	41591.8	3128.89	12141.2	4416.44	3853.7	4383.63	4111.21	12340.1	14781.2	14384.5	3939.2	4246.42	7934.52	8548.89	14625.2	16839.9	7925.57	9215.99
	540	4	25.0962	5.61255798E8;5.49256042E8;5.62259399E8;5.5025946E8;	999.0;535.51;260.49;112.68;	561.256										71130.2	4941.4	6591.85	8018.59	9716.76	11796.7	10362	15674.9	14549.1	6564.01	6608.75	7120.79	7257	14453.4	7737.22	17871.2	7351.45	22410.6	14507.8	17944.3	25005.4	17042.9	21327.9	20569.3	18243.6	18006.6	18747.5	31200.6	30901.2	24777.6	27670.3	22113.2	28922.6	29502.5
	542	2	25.1764	7.93178467E8;7.93679993E8;	999.0;985.2;	793.178										14553.8	1312.65	1499.44	1143.34	1400.24	11567.8	9073.94	9510.34	8423.93	1352.8	1292.24	1151.42	5716.57	14553.8	3010.08	9176.5	1041.39	1214.14	1471.03	1256.31	1240.7	1233.18	1475.76	1441.95	1462.56	1444	1021.19	1217.54	1384.12	1447.95	1379.26	1272.61	1129.86	1419.45
Green, Véraison and Mature (Microclimate)	545	18	25.3323	4.47093689E8;4.48097229E8;8.95194885E8;4.49103363E8;5.15081421E8;4.83070496E8;8.96198242E8;5.10089691E8;2.8403299E8;5.37089233E8;4.63088745E8;4.85067719E8;2.85040802E8;8.97200989E8;5.16084656E8;4.84073914E8;5.11092987E8;5.3809259E8;	999.0;227.91;42.68;38.14;19.43;17.85;17.32;13.66;12.78;10.3;4.99;4.86;4.77;4.41;4.17;3.62;2.6;2.26;	447.094	447.093	C21H20O11	Kaempferol-3-glucoside	2	-0.870064	285.041	350	Flamini (2015)	flavonols	3.85714e+06	4976.63	4498.45	4838.45	7743.3	63218	74030.2	58067.4	39961.2	1342.32	5378.26	3798.58	6233.22	56486.7	10081.5	72863.1	11124.4	162589	43946.7	247297	1.01913e+06	782766	701046	68775.2	84898.1	42335.2	1.16616e+06	206976	1.01616e+06	96950	25690.4	27203.5	1.10908e+06	786932
	546	2	25.3742	4.29177368E8;4.30180603E8;	999.0;177.71;	429.177										66136.2	33779.9	32092.4	38332.5	45285.9	55635.2	52845.5	65161	60289.9	40168.8	48694.7	37752.1	44896	66136.2	45500.2	64484.4	45686.7	6513.92	5612.13	6918.68	6501.02	5174.63	7106.18	7247.06	6750.03	6417.69	5966.3	7975.23	7227.21	7553.6	8390.91	7227.21	6305.58	8523.85
	547	2	25.3813	5.4919873E8;5.50201782E8;	999.0;289.23;	549.199	549.198	C27H34O12	Unknown	4	-1.78515			Masses Japan		9668.04	3539.51	4305.08	5354.01	3674.73	1290.23	1496.32	1169.25	1262.79	2561.18	9668.04	5980.39	1342.79	1136.3	1353.37	1425.6	3263.11	7497.61	4974.21	4328.95	3587.24	1264.54	3539.51	3552.44	5049.77	3741.35	1181.05	3400.32	1432.39	3929.26	6227.95	4496.97	4502.94	4730.62
	550	7	25.4937	5.19187561E8;5.65193604E8;5.20191345E8;5.66196838E8;5.55164368E8;3.57134735E8;2.61134705E8;	999.0;756.37;261.58;205.85;86.62;85.73;42.44;	519.188										327070	265490	245603	282134	280409	208711	195426	327070	189937	257371	248324	285775	256735	247734	218779	271723	276831	134320	110663	112202	121892	85287.5	106094	103467	85243.6	82052.3	80114.3	117835	93003.5	138998	98110	103100	109701	94126.8
Mature (Microclimate and Ir/NI)	551	2	25.5252	4.87080902E8;5.14099792E8;	999.0;683.48;	487.081			Unknown	4						18297.7	1216.84	1438.84	1039.09	1192.49	4370.7	2899.22	3429.15	1299.04	1479.21	1141.06	1292.58	3521.62	3654.85	1133.24	3130.88	1000.56	4058.51	1126.47	8229.07	3819.89	3730.41	9669.58	6492.97	1066.19	1085.93	1092.42	18064.9	14604.8	3478.87	1303.74	1442.67	13719.8	13438
	553	5	25.6117	4.15197815E8;3.77181885E8;4.16201111E8;4.95115082E8;3.78185425E8;	999.0;562.25;177.81;129.52;73.99;	415.198	415.197	C20H32O9	Unknown	4	-1.10646			Masses Japan		41157.7	1033.9	1250.07	3040.4	4052.54	6877.2	3307.85	2889.28	1392.31	1266.78	1407.71	2988.7	1403.4	4220.57	3228.32	4404.51	1070.75	8041.46	7169.5	12770.1	11560.1	8011.63	12142.7	9377.72	5017.96	4531.77	6137.48	5866.05	16222.1	5737.79	4943.39	3293.94	15475.4	13431.3
Green (Microclimate)	554	2	25.612	6.49146423E8;6.49648315E8;	999.0;755.27;	649.146			Unknown	4						18105.3	1306.63	1376.42	1272.77	1491.03	17769.5	13601.3	12979.1	10586.4	1232.2	3454.15	1169.32	7935.91	18105.3	3766.65	14596	6356.7	3079.94	1251.85	2839.93	1083.12	1130.03	2890.87	2932.99	1336.78	1246.22	3111.28	6278.35	6888.61	2960.42	1105	1461.88	3535.46	3047.61
	557	4	25.7403	7.93178589E8;7.9367981E8;7.94181885E8;4.78151367E8;	999.0;911.26;426.88;226.19;	793.179										37240	7154.17	7594.35	9420.56	3435.96	36909.6	28827.1	30429.9	22186.7	5877.13	12101.5	8084.14	16235.7	37240	13843.8	30849.5	12402.4	11320.9	1366.48	10835.4	8655.77	6914.26	9278.46	11014.9	6193.96	8099.8	11950.3	13620.8	16053.1	12076.2	10165.8	8103.3	11765.1	9886.02
	559	2	25.7841	5.35182861E8;5.81188416E8;	999.0;561.82;	535.183										15092.6	1269.79	1379.23	1137.04	1419.4	1363.95	1218.84	1408.79	1048.48	1383.45	1349.87	1216.32	1113.6	1120.11	1327.64	1059.65	1483.65	1209.21	1468.45	1152.09	1259.83	1165.94	1476.82	1487.05	1001.21	1452.55	1398.7	1294.83	1040.61	1205.93	1275.57	1275.51	1292.64	1163.53
	562	2	25.8428	4.55214111E8;4.56217285E8;	999.0;179.55;	455.214										9756.53	1070.19	1330.08	1002.57	1210.14	1103.89	1055.31	1062.12	1277.08	1299.67	1457.6	1337.98	1344.39	1179.29	1423.87	1127.78	1173.7	1244.37	1449.64	1419.85	1455.16	1403.17	1087.85	1284.24	1401.79	1487.27	1466.63	1382.19	1238.84	1363.42	1401.77	1320.19	1461.63	1211.13
	563	2	25.9107	3.93213562E8;4.29177277E8;	999.0;448.2;	393.214										19348	12758.2	12756.2	12502.6	19348	8177.67	8581.33	11026.2	9861.92	12191.4	9346.9	14910.7	12128.8	8798.08	8937.27	10012.1	14282.3	1318.48	1140.29	1400.58	1151.77	1468.18	1119.39	1349.02	1159.24	1048.38	1402.26	1217.4	1005.03	3119.94	3382.42	3135.85	1164.3	1068.75
	567	2	25.9874	5.75120483E8;5.76123718E8;	999.0;310.13;	575.12										6595.82	1093.82	1110.01	2589.02	2645.69	1300.24	1094.32	2843.54	2749.09	3256.15	3580.28	1119.35	1265.1	3015.55	1477.26	1497.7	1015.43	1231.99	1156.55	1438.77	1215.61	1044.4	1295.97	1007.16	1244.83	1482.65	1014.27	1318.87	1475.94	1474.77	1379.06	1304.3	2862.43	1284.12
	568	11	26.094	4.5110376E8;4.5210733E8;3.41067078E8;4.87081024E8;4.53110474E8;5.41099487E8;5.19091614E8;3.42070343E8;4.89078033E8;9.03215637E8;9.0421875E8;	999.0;255.8;82.42;32.9;26.77;14.11;12.84;12.8;8.97;8.24;4.33;	451.104										1.33728e+06	447279	427567	584138	423932	1.26795e+06	933026	1.08724e+06	860185	435111	564356	449525	726704	1.33728e+06	644751	1.06352e+06	714181	488307	247485	451274	385537	286465	391181	447365	312483	315634	551544	535982	597292	463494	388070	335090	591840	466973
	570	7	26.1966	4.4910965E8;4.85086029E8;4.95115112E8;5.12105286E8;5.17096985E8;4.86089508E8;5.3910498E8;	999.0;111.16;77.99;56.0;25.45;23.13;16.84;	449.11	449.109	C21H22O11	kaempferol-galactinol	3	-1.59171	341.0667; 285.0409		kanaya	flavonols	34566.8	1213.82	1024.32	1312.81	1035.74	1393.99	1054.92	1120.04	1180.08	1060.16	1143.51	1297.58	1063.48	1342.17	1276.73	1206.28	1034.35	1220.16	1163.37	1426.65	1210.1	1277.29	1143.7	1116.29	1306.23	1384.33	1442.54	2673.06	3748.6	1099.69	1339.02	1384.18	3893.65	1387.57
	572	5	26.2941	3.71135101E8;2.21067001E8;3.72138641E8;3.69119629E8;4.19135345E8;	999.0;661.37;153.25;132.58;74.48;	371.135										90949.8	85045.1	90949.8	74044.4	76966.3	45824.8	58117	71181.1	47745.4	86863.2	66339.1	74193.3	63197.5	69413.1	39179.8	51527.4	61795.1	14740.2	10375.6	11934.5	12394.8	7226.96	11536.8	13429.8	9821.85	12505.2	2598.96	14916.2	11415.5	17287.4	14232.2	16605.4	9592.21	10633.1
Green (Microclimate)	575	7	26.443	1.011236755E9;6.49146423E8;6.49648254E8;1.012239929E9;9.37712219E8;9.37210083E8;9.38213867E8;	999.0;815.84;643.43;594.96;516.26;474.64;335.98;	1011.24			Unknown	4						10372	1196.82	1365.37	1080.22	1209.58	8581.33	6683.32	7791.9	5916.76	1098.43	2891.27	1074.74	4398.54	10372	3890.48	7825.71	4331.93	1368.46	1191.13	1410.02	1130.59	1119.06	1176.5	2798.8	1310.96	1261.24	1368.94	1272.11	1041.81	1181.35	3058.3	1391.23	1380.58	1370.08
Véraison and Mature (Microclimate)	577	31	26.3985	4.47093719E8;4.48097168E8;8.95194946E8;8.96198181E8;4.49102417E8;8.97200989E8;2.8403302E8;5.15081421E8;5.10089691E8;4.83070343E8;5.37089294E8;2.85040802E8;8.98203857E8;5.16084961E8;5.11093048E8;5.38092773E8;4.84074005E8;1.343298096E9;4.63088501E8;9.31172119E8;5.32110413E8;1.344301758E9;5.6306311E8;5.77051941E8;5.05052582E8;5.31126343E8;5.48105408E8;9.6318335E8;9.58191101E8;9.32175842E8;5.81115784…	999.0;222.44;127.12;58.23;42.21;15.3;14.38;14.06;10.93;9.63;7.76;5.99;3.04;2.81;1.9;1.74;1.57;1.48;1.34;1.31;1.28;1.06;0.96;0.81;0.73;0.68;0.61;0.54;0.53;0.51;0.39;	447.094	447.093	C21H20O11	Kaempferol-hexoside	4	-0.937165	285.041		Flamini (2015)	flavonols	441497	1455.95	1392.53	1431.43	1194.09	1446.56	1445.72	1362.54	1408.71	1048.31	1449.21	1157.63	1392.29	1082.95	1364.01	1317.88	1240.04	16905.2	35881.3	54496.6	122169	85544	78251.8	35525.4	8760.3	26076.1	154266	66142.2	101114	11496.5	33116.3	34340.2	140068	90245.1
	578	2	26.5053	5.7920929E8;6.25214783E8;	999.0;534.02;	579.209										42171.5	9810.29	10352.8	14130.8	8625.64	1482.91	1464.94	4069.45	11277.9	1236.96	42171.5	15929.4	1127.48	1143.53	1391.91	3970.02	3215.39	5068.66	1334.78	1275.99	1158.7	1447.49	1354.92	1096.32	4180.8	3959.09	1256.56	1382.96	1431.19	1454.22	12412.8	10355.2	3198.49	4002.83
	580	5	26.6305	4.33114929E8;2.71061584E8;4.34118225E8;2.72064941E8;7.93178284E8;	999.0;276.97;216.48;35.79;12.99;	433.115	433.114	C21H22O10	Naringenin-hexoside	2	-2.14493	271.061		inhouse (tomato)	flavonols	453054	295727	275262	273780	318614	428536	363300	414332	450111	334257	403294	311770	398427	433598	334907	453054	318820	92256.1	36634.4	63314.9	41980.3	46769.9	56786	79105.8	60309.9	71304.4	81280.9	77957.6	102706	72708	125374	80193.3	122133	105709
	582	2	26.6654	5.63271423E8;5.64274902E8;	999.0;255.72;	563.271										43379.5	1233.43	1371.66	1448.48	1065.56	1134.18	1491.8	1058.17	1073.83	1476.78	1290.57	1168.92	1462.76	1338.7	1195.62	1268.81	1160.71	10844.2	9511.95	9070.5	15083.1	8712.57	10928.7	10791.5	9152.03	8884.58	8327.8	15843.4	13072.8	11225	10099.5	11390.1	9466.21	14509.9
Véraison and Mature (Microclimate)	583	7	26.7412	4.77104614E8;4.83070587E8;5.10089691E8;4.78107666E8;3.00027954E8;4.93099457E8;3.01035767E8;	999.0;549.97;443.11;195.99;119.04;83.7;75.3;	477.105	477.104	C22H22O12	Isorhamnetin hexoside	3	-1.70613	315.05		Flamini (2015)	flavonols	75681.6	1067.72	1290.48	1045.5	1188.52	1200.01	1183.13	1147.91	1300.56	1220.16	1182.71	1045.15	1103.2	1344	1227.06	1403.13	1450.85	6066.36	1086.51	7978.05	28158.1	22628.9	25193.4	1246.16	1086.37	1050.54	57605.1	25484.1	61009.7	3229.66	1179.98	1403.88	25399.2	35844.9
	587	2	26.8886	3.67213104E8;3.68216522E8;	999.0;199.06;	367.213										59612.5	31162.5	29811.9	50263.3	38161.6	2988.7	1106.28	6897.08	20075	25943.3	59612.5	28599.5	15285.5	1173.92	14361.9	10617.5	13784.2	1071.95	1310.68	1296.9	1461.57	1413.76	1376.07	1226.64	1063.98	1267.11	1437.65	1231.01	1366.76	1154.36	1298.46	1193.5	1070.12	1239.99
Green, Véraison and Mature (Microclimate)	588	6	26.9221	4.61073242E8;4.62076233E8;2.85040833E8;4.63078735E8;5.29060852E8;4.83055237E8;	999.0;225.89;45.37;17.44;15.99;15.83;	461.073	461.073	C21H18O12	Kaempferol glucuronide	3	-1.50172	285.041		Masses Japan/FlavonQ DB2	flavonols	601493	27100.1	24112.4	24325.2	38108.4	173525	155965	173313	123793	13906.5	23845	21254	32863.8	149711	37545.7	170911	49540.2	66623.3	19142.2	88230.3	219271	184774	165988	30983.6	44448.7	25305.5	326174	87535.3	305943	39816.5	37862.8	19928.6	411467	240591
	590	2	27.0577	5.65193604E8;5.66197144E8;	999.0;267.21;	565.194										70021.1	52025.7	49947	62197.2	68292.3	46047.9	46161.2	60573.2	44417	62165.2	55014	70021.1	59572.3	52357	44449	53786.3	56155.6	38817.1	29613.9	30438.2	38035.1	25490.5	34828.7	34766.8	26465.3	30265.8	25414.9	39503.2	33865.6	47479.9	27857.6	36430	32040.9	29386.8
	592	2	27.1361	4.77140961E8;4.78144318E8;	999.0;211.99;	477.141										72698.8	42919.4	39951.6	59167.2	58701.9	57058.5	49386.9	64956.7	63360.9	57814.1	72698.8	62233.5	61487.8	62425.4	49953.6	61189.5	50181.3	1351	1293.6	1354.48	1045.13	1014.76	1080.35	1195.59	1170.39	3480.83	1175.55	1124.93	1427.8	1370.93	6561.98	4773.34	1331.67	1008.06
Mature (Ir/NI)	593	3	27.1764	5.97162415E8;5.98165588E8;6.43167725E8;	999.0;283.09;207.53;	597.162	597.161	C30H30O13	Unknown	4	-1.75899	341.067				59357.8	4160.92	3734.39	3106.02	4786.3	13595.2	12361.3	12148.6	8039.47	1375	3846.74	3627.01	6895.09	15140.2	5267.51	14443.2	7566.21	29978.1	17536.3	28381.4	23146.8	25768.6	30973.4	38888.5	23352.6	29263.3	36652.4	52373.3	51599.8	42336.5	32371.3	30959.4	48496.7	42214.2
	594	7	27.3051	4.77104462E8;4.78107513E8;4.6308905E8;5.4509198E8;5.4010022E8;4.19099213E8;9.55216431E8;	999.0;240.96;37.26;17.57;14.76;9.34;8.61;	477.104	477.104	C22H22O12	Isorhamnetin hexoside	3	-1.38754	315.048		Flamini (2015)	flavonols	17292.4	1398.35	1263.06	1390.46	1037.78	1484.94	1080.05	1196.49	1412.89	1235.18	1112.51	1206.58	1116.91	1274.68	1313.8	1344.53	1092.01	1223.52	1442.17	1366.56	8283.19	1336.73	1466.86	1397.61	1248.09	1007.75	8773.77	1476.33	7606.07	1350.98	1242.58	1040.41	3827.3	2518.97
	595	3	27.289	6.49146606E8;6.49648315E8;6.50149719E8;	999.0;680.22;247.9;	649.147										39324.2	3654.85	2808.74	8007.78	3485.82	37425.3	25710.7	29109.6	17021.4	2705.34	9372.46	4171.85	11722.6	39324.2	11251.4	27617	12013.9	9909.66	1320.44	8369.62	6051.26	3129.88	8543.5	9618.25	3110.99	3998.86	9185.48	5229.73	10814.6	8946.98	8283.08	6768.11	11579.4	3991.97
	598	3	27.4231	4.17213837E8;4.18216827E8;4.07184875E8;	999.0;216.02;48.44;	417.214										123671	50879.5	46958.8	51005.2	70394.8	89511.3	67954.5	79591.6	50633.2	66555.8	32093.5	51560.4	66156.5	96204.5	9599.44	74335.2	60834.9	71363.3	51029.8	63685.3	65417	59324.9	70465.7	70900.4	59945.9	62480.1	60786.1	102808	121444	80817.5	71987.9	62884.9	98712.4	101133
	599	2	27.4434	5.03177673E8;5.04181061E8;	999.0;203.87;	503.178										7347.47	1413.49	1481.29	1267.05	1397.26	1415.14	1035.16	1188.34	1221.33	1066.93	1136.08	1302.29	1243.66	1459.33	1301.75	1096.35	1464.7	4108.22	1062.1	1004.49	1163.55	1123.4	1315.92	2851.5	1280.45	1105.15	1024.08	1403.04	1192.06	1139.21	7347.47	3732.4	1234.96	3916.33
	600	6	27.4614	3.73187378E8;4.19192993E8;4.17177429E8;5.35110046E8;3.74190735E8;3.17030762E8;	999.0;456.68;447.82;193.97;164.68;101.87;	373.187										57033.8	22976	23092.8	19916.9	42969.2	34947.8	37485.8	25579.4	28630.3	45434.7	8192.92	27869.5	57033.8	32086.2	16404.7	32745.5	35800.5	1141.64	1045.67	1217.84	1473.29	1349.97	1235.33	1393.44	1182.27	1490.11	1049.51	1119.83	1289.45	1164.23	1499.55	1003.33	1234.12	1300.31
	601	14	27.4957	3.89124878E8;4.35130249E8;2.27071655E8;3.90128296E8;4.25101563E8;4.36133545E8;2.28075089E8;4.27098907E8;4.52120514E8;4.57112366E8;4.26105103E8;4.21151093E8;4.28102173E8;4.2215451E8;	999.0;323.83;261.33;212.36;84.46;65.07;36.57;24.33;22.45;17.68;15.51;13.01;2.88;2.86;	389.125	389.124	C20H22O8	Piceid (resveratrol-glucoside)	1	-1.76478	227.072		standard	stilbenes	4.1443e+06	1.6394e+06	1.79886e+06	1.90355e+06	905108	501277	263463	1.45827e+06	2.01737e+06	1.2379e+06	4.1443e+06	2.05049e+06	392218	765571	930150	1.78901e+06	1.08519e+06	858940	238303	508133	216200	161311	511495	578242	589871	710561	172562	168598	349255	216491	1.16737e+06	886498	426809	828128
	602	2	27.5449	8.2324646E8;8.24250061E8;	999.0;406.42;	823.246										56527.2	1309.07	1247.36	1172.23	1384.71	1322.75	1132.16	1374.47	1277.99	1317.75	1087.72	1415.04	1428.06	1043.79	1268.09	1363.9	1089.41	4552.9	1438.99	3625.41	1294.3	1007.03	4490.18	1081.84	2918.38	1319.98	3011.51	1415.08	3837.32	1033.31	1158.49	1277.22	9059.7	11456.6
	604	3	27.578	6.49146484E8;4.29177216E8;6.49648621E8;	999.0;931.31;880.64;	429.177	429.177	C20H30O10	2-Phenylethanol; O-[?-D-Rhamnopyranosyl-(1?6)-?-D-glucopyranoside]	3	-1.38731	161.045		Masses Japan		18960.4	1218.6	1492.08	1337.86	1161.96	18960.4	9895.73	12631.8	4517.85	1482.29	1321.88	1041.36	1036.57	18168.6	1393.46	10843.5	1007.75	1111.28	1412.97	1141.28	1388.99	1309.39	1406.94	1469.18	1351.84	1148.2	1411.16	1417	1175.03	1298.16	1057.68	1403.59	1130.23	1324.21
Véraison and Mature (Microclimate)	605	26	27.6248	4.33114746E8;4.34118073E8;4.69091461E8;4.96110504E8;8.67236511E8;5.01101837E8;8.68240051E8;4.71088165E8;5.23109985E8;1.80006699E8;4.7009491E8;4.97113312E8;2.69045868E8;2.86048645E8;5.02105408E8;5.47107483E8;1.78998962E8;5.18131104E8;8.69242737E8;5.09130707E8;5.21130676E8;5.24113464E8;4.72091675E8;5.17147034E8;1.51003906E8;5.49083557E8;	999.0;205.8;34.09;29.9;23.38;17.87;9.72;9.1;8.09;7.27;6.06;5.38;5.13;4.32;3.58;3.03;2.81;2.81;2.53;2.46;2.0;1.92;1.89;1.76;1.7;1.19;	433.115	433.114	C21H22O10	4',5,7-Trihydroxyflavanone, Glucopyranoside	4	-1.72241			kanaya	flavonoids	4.61646e+06	20240.3	8332.1	11148.3	12483.3	28663.8	21723.4	17921.4	10712.6	10139.4	12373.6	10396.3	14115.4	30791.8	15939.9	20747.2	9354.83	702200	453295	864594	1.37792e+06	1.08829e+06	1.03553e+06	383871	538335	346782	1.5922e+06	852317	1.4434e+06	554252	291255	322804	1.75695e+06	1.13285e+06
Véraison and Mature (Microclimate)	607	2	27.7829	4.17083405E8;4.180867E8;	999.0;169.71;	417.083	417.083	C20H18O10	kaempferol-pentoside	4	-1.64332	285.041		Masses Japan	flavonols	54696.4	1423.24	1046.56	1041.35	1177.69	1256.9	1065.57	1395.59	1407.05	1219.52	1214.47	1152.66	1422.49	1493.05	1004.95	1417.5	1340.32	1320.29	1412.79	1296.66	7414.09	5136.27	4587.45	1082.97	1442.06	1044.39	6464.58	1129.62	5883.95	1008.28	1356.68	1144.23	6329.37	4345.85
	608	2	27.8177	7.9317865E8;7.93680115E8;	999.0;888.64;	793.179										17423.4	1446.59	1474.93	1403.19	1173.41	17423.4	13556.7	11247.6	9552.56	1429.45	1097.84	1336.19	6308.84	16518.8	6719.68	13230.6	2594.98	1040.5	1168.33	1247.98	1373.21	1320.71	1208.24	1282.6	1124.72	1105.67	2642.7	5752.41	6035.8	1011.75	1131.59	1293.13	1442.71	1311.01
Veraison (Ir/NI)	610	10	27.8693	5.85089478E8;5.86092712E8;4.53083496E8;5.87094971E8;4.5408667E8;6.53077087E8;6.3109491E8;6.17079285E8;6.01084106E8;1.171185913E9;	999.0;332.57;98.92;53.67;21.29;19.21;11.67;8.91;6.48;5.52;	585.089	585.089	C27H22O15	Quercetin galloyl-pentoside	3	-1.51157	453.083		Masses Japan	flavonols	1.17404e+06	491853	475284	454340	1.1624e+06	566629	426075	1.17404e+06	1.00189e+06	747349	752633	737337	886646	727593	406583	663559	1.11278e+06	147033	220472	158092	170388	168263	190891	230709	132533	206923	133534	194028	190378	250018	246827	236763	223910	250984
	612	3	27.9452	5.17151245E8;5.18154663E8;4.71145721E8;	999.0;288.79;119.42;	517.151										85923.4	62270.1	73784.1	37308.5	14266.7	4654.34	1380.77	9430.96	17682.5	85923.4	76898.7	41750.4	2521.02	2578.68	5983.45	13038.9	7286.7	1252.99	1404.98	1389.86	1145.15	1126.09	1370.83	1238.33	1121.01	1400.78	1392.19	1259.2	1388.32	1112.78	4359.1	3143.32	1333.81	1443.3
	614	2	28.2132	4.63124969E8;4.64128632E8;	999.0;218.4;	463.125										190580	1160.37	1496.71	1192.11	1304.99	1053.99	1178.67	1202.58	1215.26	1143.77	2611.68	1061.15	1094.28	1142.29	3099.24	2530.9	1270.46	31049.8	19879.3	34666.9	52097	20595.5	33675.6	17949.8	28006	16412.4	25624	23588.5	30857.4	12139.4	13347.3	17166.1	34595.7	26444.6
	615	2	28.2778	4.55214111E8;5.56121887E8;	999.0;526.55;	455.214										11167.3	10232.7	9749.56	10692.9	11167.3	9199.25	8335.31	9904.71	9007.08	9345.31	8664.92	10555.6	10514	9833.08	10134.6	10586	9051.17	1044.18	1428.85	1014.82	1405.69	1049.02	1467.53	1399.62	1340.87	1107.43	1166.07	1279.98	1417.89	1158.09	1092.06	1260.7	1160.53	1325.19
Mature (Microclimate)	617	5	28.3912	4.17083252E8;4.18086609E8;4.85070831E8;2.84033051E8;4.8007901E8;	999.0;224.5;24.97;21.12;17.95;	417.083	417.083	C20H18O10	unknown	4	-1.27649	284.033		Masses Japan		12668.1	1138.15	1048.9	1156.52	1144.47	1345.54	1125.9	1215.67	1408.42	1466.86	1163.72	1127.39	1122.78	1268.9	1449.41	1080.33	1338.01	1306.85	1405.48	1364.19	1355.02	1217.72	1357.39	1323.61	1245	1337.74	1302.74	1333.16	1112.16	1220.54	1291.84	1446.5	1322.24	1378.79
	618	2	28.4695	7.93178406E8;7.93680176E8;	999.0;933.68;	793.68										14164.5	1422.29	1020.18	1163.94	1009.79	13884.9	11136.7	13403.1	9000.79	1334.66	1176.89	1322.94	2788.86	14164.5	1437.45	11540.8	1476.39	1026.33	1360.49	1050.32	1206.24	1259.13	1146.1	1138.97	1481.83	1308.6	1155.52	1081.26	1069.05	1156.48	1417.3	1070.47	1153.99	1250.86
	619	3	28.5971	1.011236877E9;1.012239807E9;5.05114838E8;	999.0;588.21;315.97;	1011.24										26115.3	1147.49	1183.92	3879.65	1281.27	25005.3	19186.6	21430.8	14632.5	1230.2	7162.09	2890.92	10732.4	26115.3	8683.47	19993.8	8109.09	4470.12	1085.06	4337.36	3824.17	1364.05	4249.19	3953.96	1342.18	2757.17	4615.76	9095.04	10890.1	7513.8	3589.37	3274.32	9617.6	7284.8
	622	7	28.8734	4.5110379E8;4.97109375E8;4.52107361E8;3.41067078E8;4.98113007E8;4.87081024E8;4.53110657E8;	999.0;262.53;239.19;74.59;57.05;48.6;16.07;	451.104										398742	99143.2	96810.9	140381	100787	366368	253281	298949	219428	97974	115993	104565	174107	398742	155037	292527	175632	90061.7	34123.4	83367.3	75280.5	40052.9	63737.5	71515.2	50943.3	43101.7	114375	92816.4	109347	68515.7	50308.4	42259.4	105538	75092
	623	2	28.9102	8.23246643E8;8.24250061E8;	999.0;382.58;	823.247										23613.6	1054.6	1094.65	1010.93	4380.65	1169.7	1239.34	1352.37	1456.08	12137.7	1491.76	1161.48	4090.33	3353.59	4222.56	2900.21	3475.88	4751.5	1462.41	1203.24	5656.26	3528.58	5589.65	3864.63	6240.88	11699	1079.99	3817.9	1180.11	1408.23	1293.85	1188.68	4510.89	3958.09
	624	7	28.9707	4.99140503E8;5.00143982E8;4.53134857E8;4.54138397E8;5.01147217E8;3.59093018E8;5.6712793E8;	999.0;309.82;248.8;81.07;41.72;41.52;18.93;	499.141										537363	301258	389891	201319	72565.4	22780.9	5896.18	80586.3	108363	280038	537363	208792	17367.4	15867.5	47134	97952.1	49207.2	27460.2	1286.68	9334.3	3954.93	3914.26	30665.4	13270.4	23659.3	25859.1	1144.3	4656.24	8827.41	4396.35	53032.4	40814.3	17549.5	21761.6
Mature (Ir/NI)	627	21	29.1465	4.35130371E8;4.81136047E8;4.36133789E8;3.71134918E8;4.82139099E8;2.7307724E8;4.71107208E8;4.17140656E8;2.09082123E8;3.7213858E8;4.73104309E8;2.74080688E8;5.03117889E8;5.49123474E8;4.83141418E8;4.98126068E8;4.72110596E8;5.25125793E8;5.23146545E8;4.18144318E8;8.71268005E8;	999.0;835.76;224.43;194.05;193.43;177.05;88.5;78.16;35.28;29.21;23.09;22.71;21.74;20.84;20.65;19.8;16.83;16.74;13.69;11.21;10.19;	435.13	435.13	C21H24O10	resveratrol-conjugate	4	-1.61193	227.072		Masses Japan/FlavonQ DB2	stilbenes	1.05222e+06	686742	626007	740915	830593	987546	915772	966798	972957	795389	858808	837259	942321	1.05222e+06	766123	1.00713e+06	799390	251826	208398	246917	242293	225082	276386	295417	153926	235996	251463	321923	294137	324980	282158	240323	309620	276266
	628	2	29.2729	6.27172607E8;5.81167175E8;	999.0;623.48;	627.173										14417.4	1498.73	1217.69	1459.35	1205.17	1197.56	1119.53	1053.96	1113.31	1495.72	1411.19	1363.48	1172.68	1086.32	1297.95	1040.02	1166.12	1435.97	1216.45	1116.57	1156.81	1029.13	1159.24	1217.19	1276.86	1195.2	1389.48	5129.31	9025.58	3785.09	1459.4	1072.19	6230.32	3596.19
	629	4	29.3652	4.59130432E8;7.39167786E8;4.60133911E8;5.05136017E8;	999.0;352.69;200.64;197.7;	459.13										36181.5	22403.2	20486.1	26616.6	35241.9	33316.2	33633.9	33003.7	30947.7	27632.6	32073.3	31950.5	33258.2	34405.3	26908.9	36181.5	29416.4	17508.1	15420.6	13452.1	11689.3	12591.1	13300	20595.2	9072.49	18783.6	10522.1	20281.4	18164.2	25528.8	21309.2	20230.3	12810.9	17625.2
	630	9	29.3644	4.33114777E8;2.25056335E8;3.87109131E8;4.34118103E8;4.23085876E8;3.88112396E8;4.50104889E8;4.25082977E8;5.01102295E8;	999.0;327.58;265.92;211.93;107.55;46.85;38.8;31.11;31.04;	433.115	433.114	C21H22O10	Dihydrokaempferol-deoxyhexoside	2	-1.74661	287.056		kanaya		426914	65593	86536.2	139698	33259.8	114096	50260.1	260004	253928	72365	310176	115142	23439.3	116735	60704	136210	147287	199937	45268.3	152175	77238.1	40533	80961.4	122977	152694	155402	90241.2	49662.7	241179	96425.5	304493	155793	337518	310352
Véraison and Mature (Microclimate)	631	2	29.5226	4.63088989E8;4.64091919E8;	999.0;194.63;	463.089	463.088	C21H20O12	Quercetin hexoside	3	-1.70464	301.036		Masses Japan	flavonols	74092.5	44441.4	42607	32990.7	56125.6	53957.2	70276.6	54896.8	63842.9	48397.5	56380.2	51521.3	65478.4	72272	44429.5	74092.5	54171	26451.7	18794.1	28093.2	33915.4	30775.6	32010.4	26325.4	21836.4	23523.6	51407	38932.3	59148.2	29176.9	27277.9	21307.5	62369.5	44262.4
	632	2	29.627	4.29177277E8;4.30180573E8;	999.0;178.9;	429.177										36418.7	16990.5	16622.7	18608	23398.3	31206.1	27586.4	34392.9	31084.5	20069.3	24549.8	16366.3	21044.1	34494.2	21218.1	36418.7	27576.6	3770.18	1218.92	3786.09	4032.66	3259.14	4365.73	4343.86	4148.99	3905.4	3814.92	4629.21	4869.81	4707.75	5100.48	4227.53	4958.3	5910.79
	633	2	29.6887	7.23172668E8;7.25178467E8;	999.0;98.91;	723.173										73324.7	11327.8	10505.6	17095.8	1212.16	69333.8	58971.9	66645.4	41788.5	1429.36	1061.63	1469.34	32403	73324.7	1192.47	63689.8	22893.4	18898.8	10481.7	22365.3	1005.02	14641.5	23136	23806.4	12852.9	1034.93	22161.9	39994.7	32586.3	29540	21620.4	14831.6	2699.38	24504.5
	635	4	29.7905	6.61193359E8;6.62197021E8;6.15188416E8;6.51164978E8;	999.0;342.89;246.72;108.4;	661.193										43825.1	1112.61	1168.61	1108.06	4913.23	1011.99	1185.8	1390.44	1203.22	4939.89	7745.05	1459.61	2640.27	1318.49	3257.38	1207.25	2604.72	11007.4	3513.12	3813.28	7517.95	3763.91	4516.3	5364.46	10769.4	6734.95	1164.36	4509.39	4384.98	1409.85	35784.6	41318.4	1300.32	10019
Mature (Microclimate)	638	5	30.0579	6.27172729E8;5.81167358E8;6.28176086E8;5.82170532E8;6.17143738E8;	999.0;727.92;316.31;253.97;174.44;	581.167	581.166	C30H30O12	3,3',4',5,7-Pentahydroxyflavan, Cinnamoyl-allopyranoside [M+FA-H]	4	-1.56306	nd		Masses Japan		19717.1	1219.18	1086.52	1202.99	1149.51	1480.4	1474.47	1062.41	1112.64	1287.5	1068.92	1294.01	1336.69	1324.16	1077.64	1079.12	1420.16	1108.12	1233.67	1148.17	1282.28	1064.85	1020.77	1020.14	1396.17	1462.34	1121.75	3829.75	8768.46	3219.44	1044.96	1316.27	3402.13	2683.19
	639	2	30.1514	4.59130463E8;4.60133759E8;	999.0;177.6;	459.13										29891	19975.4	17704.5	20092.7	29891	21766	22617.1	22121	20205.1	22135.9	19769.6	25517.3	23226.6	22756.3	20036	23551.7	21303.7	21170.5	19034.8	21659.6	16992.7	17641.9	22156.8	23996.1	15443.6	22339.7	16749.1	26266	24288.4	25910	27226.4	24188	20584.9	22000.7
	643	10	30.3634	4.35109253E8;4.36112701E8;3.41067291E8;4.71085846E8;5.03096863E8;8.7122583E8;4.73083252E8;5.25104736E8;4.72089417E8;5.04100037E8;	999.0;254.15;49.24;44.45;22.44;20.54;11.32;8.91;8.68;4.66;	435.109										1.97596e+06	579813	550855	791850	535045	1.91538e+06	1.60525e+06	1.72038e+06	1.53914e+06	512881	908797	643505	1.17396e+06	1.97596e+06	1.03635e+06	1.79517e+06	1.03086e+06	807037	411963	766798	669571	616376	764748	810757	510394	593815	875362	1.01855e+06	1.15417e+06	815098	679608	572688	1.13397e+06	963024
	644	2	30.4233	6.15245667E8;6.16248962E8;	999.0;332.52;	615.246										25998.5	3297.91	3748.31	7229.16	1231.14	1248.99	1497.98	1345.31	3888.49	1054.06	12546.4	4751.5	1047.88	1177	1223.72	2740.14	1031.44	14163	4319	7772.02	5140.25	3745.32	4716.7	7726.28	13013.7	10481.3	3225.33	3163.69	9143.08	4920.52	17807.9	12505.6	14508	14906.7
Veraison (Ir/NI)	645	2	30.4909	3.71134949E8;5.11125427E8;	999.0;166.52;	371.135	371.135	C17H24O9	syringin	4	-0.521105	nd		Masses Japan		35034.3	10449.5	8402.37	6928.9	11786.8	20721.1	19646.4	18070.8	35034.3	8409.33	10075.7	11514.4	25131.5	26108	9924.95	20310.4	15462	1156.2	3057.31	2717.27	2739.15	4109.22	4009.79	2887.29	1308.56	2943.96	2891.27	3338.68	4626.22	4430.36	4257.36	3183.57	5878.97	5640.35
	647	6	30.58	4.94094727E8;4.78107941E8;4.99086517E8;2.85040833E8;2.84033051E8;4.69072845E8;	999.0;583.2;443.09;440.86;338.67;287.89;	494.095										25273.3	1199.99	1324.82	1249.52	1255.72	1210.12	1019.98	1018.92	1099.17	1137.76	1250.06	1390.52	1372.75	1140.11	1296.95	1091.87	1440.37	1159.15	1388.85	1116.91	3338.68	1347.01	1463.54	1003.56	1049.89	1159.59	6855.34	1187.76	6161.34	1345.7	1352.24	1467.15	8112.34	3998.86
	650	7	30.6188	4.39104004E8;4.85109528E8;4.40107422E8;4.86112976E8;2.89072174E8;4.75080872E8;5.02099792E8;	999.0;850.22;207.67;203.91;154.09;151.63;84.23;	439.104										261825	3606.81	1023.21	4009.33	4011.31	3263.77	4539.74	4269.08	4425.72	5243.65	4905.57	4628.97	4089.63	3280.63	4605.17	2798.79	1246.9	1361.49	1389.64	1330.37	1198.78	1219.65	1071.83	1013.98	1398.54	1247.92	1268.91	3438.65	1457.22	1103	1148.22	1263.97	1364.25	1294.02
Mature (Ir/NI)	651	8	30.6726	3.410672E8;4.83120972E8;5.03096741E8;8.71225708E8;3.42070557E8;5.49102295E8;8.72229065E8;5.25104553E8;	999.0;345.57;311.05;264.3;190.82;166.37;143.69;142.53;	341.067	341.067	C18H14O7	Tetrahydroxyflavone; Me Ac ether	4	-1.53753	nd		Masses Japan/FlavonQ DB2		90831.9	6135.54	5066.17	14456.9	1246.93	82279	45151.1	61195.4	56082.8	6832.31	9692.54	7001.32	27984.4	90831.9	21851.3	63941.2	19594.6	5593.94	2643.78	4757.81	4544.33	3857.45	1190.13	5606.79	3599.49	3981.97	5717.48	6518.03	7492.52	5109.66	3881.17	2739.65	11796.9	1257.74
	653	9	30.7752	2.27071701E8;2.73077271E8;2.28075027E8;2.4306662E8;2.74080688E8;2.61077301E8;2.41050995E8;3.07082794E8;1.85061218E8;	999.0;167.45;151.35;32.11;25.23;11.91;11.41;10.36;8.3;	227.072	227.071	C14H12O3	Resveratrol	1	-1.46716			standards	stilbenes	1.25481e+06	567759	596221	679002	491401	156291	58600.2	427915	342929	592127	1.25481e+06	971135	89763	131849	121571	335988	282351	14315.7	10732.9	10580.8	9985.21	9767.47	22493	13659.9	16008.3	60079.7	1258.2	14119.3	8512.73	6106.66	25123.6	23991.9	19617.5	7938.06
	654	3	30.9001	4.75125458E8;4.31135468E8;4.76128754E8;	999.0;575.95;240.48;	475.125										126284	38900.2	41503.2	33228.8	7635.78	1386.29	1320.98	7319.54	12888.5	35911	126284	46201.9	5129.35	1451.02	4961.93	10200.9	7991.18	1199.65	1418.54	1047.06	1156.02	1188.38	1439.24	1459.81	1392.6	1266.14	1044.45	1281.9	1364.17	1121.16	1345.12	1220.58	1295.61	1174.93
	655	3	31.1253	6.15188293E8;6.62197205E8;6.51164734E8;	999.0;866.39;482.41;	615.188										26161.6	1158.34	1246.1	1137.67	1145.57	1420.33	1135.21	1487.58	1449.45	1422.01	1463.14	1141.16	1369.31	1253.4	1114.29	1423.74	1399.96	1068.74	1206.66	1465.26	1095.67	1061.1	1115.98	1068.88	1348.92	1401.27	1372.36	1121.57	1008.8	1480.77	13241.3	17370	1270.42	1245.9
	656	2	31.3137	8.5118396E8;8.52187561E8;	999.0;473.93;	851.184										40190.2	17560.5	16225.3	13788.7	25857.6	13806.7	6323.4	40190.2	24174.5	36234.5	25199.3	18119.4	14675.4	21506.2	10750.7	11497.4	20629.4	1402.3	1479.88	1453.89	1291.27	1434.56	1237.76	1310.1	5582.69	4289.18	4024.71	3144.8	4466.15	1392.67	1477.57	1284.41	1206.62	1398.79
Mature (Microclimate)	657	2	31.3496	6.25272278E8;6.26275513E8;	999.0;279.29;	625.272			unknown	4		nd				43324.7	1157.05	1090.15	1359.05	1037.63	1239.88	1415.76	1251.29	1138.87	1026.59	1204.77	1188.09	1489.69	1188.63	1250.17	1127.1	1272.86	1467.57	1141.26	1275.1	1345.63	1473.5	1233.4	1241.97	1467.41	1222.62	1334.4	1235.54	1062.79	1457.83	1497.13	1429.92	1228.67	1154.54
	658	4	31.4944	3.73187317E8;4.19192841E8;3.74190674E8;4.91286987E8;	999.0;608.68;162.47;133.06;	373.187										76087.9	64712.2	59880	69637.5	67043.7	75830.9	64700.4	58596.6	45819.4	73401.4	43589.1	71123.9	76087.9	63867.5	50439.3	70981.1	58252.2	8585.39	4034.27	4895.58	4555.2	4026.38	5004.11	4320.39	3081.2	2786.2	3907.98	10627.3	8848.87	11117.4	3664.29	3284.44	4168.45	5439.21
	660	4	31.6757	5.19115234E8;4.75125E8;5.20118591E8;4.76128632E8;	999.0;771.46;235.22;165.79;	519.115										204753	156697	157463	117960	184401	105829	137095	137982	164917	174150	176878	172130	204753	116591	118633	144360	160293	33987	26556.9	29951.6	26424.8	25032.9	29016.7	37590.2	29378.3	37243.5	16558.8	46512.4	39746	45862.6	40239.7	37594.1	27682.5	33833
	662	4	31.8684	4.13218628E8;5.63141479E8;4.59224182E8;6.27193909E8;	999.0;645.4;309.84;155.57;	413.219										18186.3	12204.7	11814	12134.4	15015.5	10791.2	13487.4	12982.8	14576.3	17558.7	16648.2	18061	18186.3	12316	8550.51	13618.2	10072.7	1214.42	1367.54	1300.39	1438.71	1406.9	1328.18	1451.48	1001.25	1373.28	1206.16	1269.42	1299.72	1027.08	1147.86	1425.41	1019.87	1063.93
	663	3	31.9464	4.77234497E8;4.78238159E8;2.69176208E8;	999.0;202.66;129.79;	477.234										132420	43162.8	38085.1	62975.8	20679.6	17222	11164.4	44383.2	37727.8	18928.2	132420	63136.2	14689.7	20414.2	20531.4	65135.8	19533.8	35352.4	9148.76	18642.5	10741.5	8713.51	11221.4	22810.8	12806.5	12709.6	9794.98	11050.4	32774.8	17924.9	63155.4	28981.1	31592.8	39713.2
	664	3	32.0184	4.35130432E8;4.36133606E8;4.81135925E8;	999.0;191.27;171.09;	435.13										46929.7	31817	28924.9	31300.3	42251.2	42719.9	38989.9	41528.5	44976.8	39728.5	38249.6	36923.6	46845.7	46929.7	34048	41855.4	36015.1	5694.99	4854.01	4943.48	4419.61	4737.71	5376.89	7108.55	4009.06	6041.92	4913.66	7446.53	6436.56	8335.23	6741.74	5625.41	6660.23	5853.05
	665	3	32.0939	4.99140503E8;4.53134979E8;5.00143951E8;	999.0;331.69;283.34;	499.141										73292	26530.8	32143.7	25907.4	6332.85	1460.11	1111.41	6937.76	14726.3	20105.2	73292	25396.9	1472.92	1396.76	3542.77	11717.8	4233.39	1403.67	1194.37	1142.51	1040.6	1235.03	4127.98	1118.12	1381.36	1084.65	1410.72	1260.53	1108.95	1357.91	1280.68	1405.33	1318.08	1062.94
	666	2	32.3341	4.21208496E8;4.22211823E8;	999.0;174.51;	421.208										85134	67129.3	72999.3	72096.5	85134	70147.8	53843.2	83986.7	74186.4	52244.5	52715.8	61906.5	57279.3	66471.1	62400.7	63172.2	64967.8	4486.04	4358.77	4432.35	2756.05	1112.55	4224.55	5463.38	3070.23	5247.63	1015.45	5285.41	6282.64	5306.29	6968.67	5265.52	5035.85	6633.61
	669	2	32.5053	3.03051422E8;4.91286896E8;	999.0;416.19;	303.051										18034.6	11145.5	11052	8913.41	14341	8770.24	9570.61	10213.9	14694	18034.6	12232.2	16501.5	16302.6	10453.5	11776.8	8570.4	11041.1	4739.57	4660.03	4635.17	2725.23	3131.87	3396.34	6364.17	4180.8	6120.58	1077.52	5008.01	4369.71	5290.38	5377.87	5095.51	1192.18	3491.79
	671	3	32.8066	4.35130371E8;4.93229767E8;4.36133636E8;	999.0;343.31;156.48;	435.13										33546.6	18774.4	14353.9	15253.2	19789.7	24208.9	17430.1	30179.6	33546.6	23434.2	30140.5	25580.9	21134.5	32602.7	18877.7	28574.2	25848.7	4945.38	3223.34	4817.12	3067.25	4106.23	4985.15	5147.21	3386.4	4405.5	6259.77	6323.4	8266.16	4932.45	8434.18	4335.9	6612.73	6332.35
	673	7	33.2003	4.81114868E8;7.23172729E8;4.82118134E8;4.71085907E8;4.98104858E8;4.7308313E8;4.72089386E8;	999.0;289.18;244.72;180.57;95.55;50.73;40.5;	481.115	481.114	C25H22O10	(iso)silybin	4	-1.76341	273.077		Masses Japan	lignan	12862.2	1160.37	1234.3	1304.77	1161	12363.5	11697.6	10126.5	9399.91	1153.43	1358.89	1195.6	6411.34	12862.2	2504.5	9727.09	2667.56	1377.48	1467.85	1324.41	1476.34	1254.32	1304.72	1139.35	1175.6	1095.88	1488.79	1101.42	1048.27	1003.6	1298.13	1076.13	1494.88	1199.54
	674	4	33.3692	4.35145691E8;4.81151184E8;4.36149078E8;4.82154694E8;	999.0;997.15;244.73;239.17;	435.146										63006.6	14438.3	13466.6	24690.6	8749.81	1434.49	1119.56	1232.2	13118	9224.65	63006.6	22992.6	1029.73	1427.48	1327.23	10272.1	1338.38	1192	1009.64	1286.62	1473.63	1344	1257.02	1493.07	1477.51	1041.81	1248.08	1178.73	1407.98	1152.46	1350.09	1473.47	1017.16	1233.65
	675	2	33.6485	5.49198669E8;5.95204163E8;	999.0;587.72;	549.199										35185	1374.32	1155.68	1345.52	1481.68	1472.56	1450.19	1278.6	1228.93	1176.67	1347.99	1157.27	1349.37	1286.32	1208.95	1296.66	1068	1034.55	1196.02	1249.22	1298.42	1364.17	1118.98	1068.22	1320.53	1179.77	1060.45	1062.08	1024.16	1021.19	2617.85	1159.63	1470.62	1043.16
	676	4	33.6896	2.63129242E8;1.53092331E8;2.64132599E8;2.1913942E8;	999.0;151.6;139.73;58.47;	263.129										123038	1008.16	1416.13	1188.02	1010.15	1113.51	1208.52	1089.61	1280.39	1135.71	1231.94	1325.08	1033.69	1319.99	1177.08	1160.38	1392.88	90695.6	60592.2	70671.5	76478.3	76177.8	89500.3	108348	84357.7	99754.4	78199.8	120903	91523.5	109553	100603	100434	87328.3	71695.2
	677	2	33.9859	6.61251343E8;7.0725708E8;	999.0;937.69;	661.251										14181.7	1462.22	1368.89	1028.59	1038.05	1002.6	1319.87	1131.76	1022.09	1048.8	14181.7	2691.42	1395.19	1371.84	1237.19	1382.64	1177.32	1132.63	1350.65	1436.08	1055.74	1049.26	1000.83	1257.72	1369.73	1461.48	1385.8	1429.96	1241.48	1376.58	6943.31	1039.98	1463.45	1339.68
	678	2	34.0885	4.6425885E8;5.0325061E8;	999.0;810.31;	464.259										13300.2	8255.08	7448.35	7374.44	13300.2	9693.67	7189.28	7424.48	7382.45	10509.6	11096.5	12845.6	13220	9354.8	3482.1	11536.8	8978.85	1453.24	1093.51	1319.3	1018.88	1085.04	1150.92	1432.45	1436.98	1258.97	1106.38	2719.43	1421.08	1272.34	1194.1	1057.91	1403.17	1015.07
	680	4	34.3031	6.11329346E8;6.12332825E8;6.47214355E8;5.65323853E8;	999.0;289.02;176.35;164.65;	611.329										51865.5	4057.89	3833.22	3857.08	5279.63	1099.13	1401.44	3134.38	3806.38	3328.23	2600.55	4233.84	3210.92	2871.94	1364.1	2885.85	3411.73	1493.1	1336.93	1351.58	1399.53	1143.2	1264.33	1246.98	1314.48	1041.78	1199.02	1383.68	1350.99	1277.59	1031.81	1436.11	1007.96	1134.1
	681	2	34.3473	6.45255981E8;6.46259705E8;	999.0;310.34;	645.256										18367.7	1003.25	1296.62	1363.83	1005.8	1077.29	1121.62	1399.17	1143.66	1418.93	5866.05	1469.79	1092.55	1311.05	1040.96	1365.16	1143.04	10106.5	1429.59	4306.08	1379.42	1008.15	1074.08	4546.68	8536.59	5779.55	1454.26	1044.91	6863.28	1108	14445.4	8270.13	7381.28	9993.16
	683	7	34.8247	5.1021991E8;4.84204681E8;5.23240479E8;5.35240356E8;3.15181763E8;4.48227692E8;5.62220764E8;	999.0;996.71;761.85;631.69;510.78;491.61;434.69;	484.205										62084.2	1428.2	1432.61	1055.43	1189.48	1444.15	1267.51	1492.78	1126.53	1358.61	1143.75	1349.64	1056.35	1492.48	1340.55	1376.13	1051.27	1124.88	1411.44	1153.68	1196.58	1404	1089.92	1124.79	1441.38	1472.44	1186.28	1471.22	1200.22	1380.49	1291.88	1297.74	1283.47	1353.12
Véraison and Mature (Microclimate)	685	8	34.8252	4.9322995E8;4.94233368E8;4.83201111E8;4.95235321E8;4.47224274E8;5.61217285E8;4.85198303E8;4.67177917E8;	999.0;243.96;72.18;36.21;32.9;24.89;24.22;20.66;	447.224	447.224	C21H36O10	3,7-Dimethyl-1,6-octadien-3-ol, O-[?-L-Arabinofuranosyl-(1?6)-?-D-glucopyranoside] [M+FA-H]	4	-1.57282	nd		Dictionary of Natural Prducts	terpene glycosides	1.59924e+06	4581.55	4185.01	4339.05	4990.01	6821.63	6094.15	7940.68	3552.93	3608.59	4782.3	3868.97	6256.15	8640.34	4271.47	6314.78	5742.34	34823.1	15619	43547	100189	80323.1	62681.4	12597.8	11004.7	8401.82	74652.2	23895.9	100249	17990.5	7315.57	7429.86	104250	81732.5
	686	5	35.0203	3.67140289E8;4.13145935E8;1.63076721E8;3.68143646E8;4.14149292E8;	999.0;573.19;308.21;182.69;110.0;	367.14										110743	101265	94196.5	76005.6	110743	74163.8	74523.9	80858.6	79018.3	83706.3	72560.2	87841.8	99082.2	94976.7	70048.3	91503.9	73509.6	3793.93	1274.71	1356.69	1416.07	1118.75	2515.67	3148.62	2550.83	2827.39	1139.21	4967.66	3526.87	3248.41	4497.22	1311.65	1420.38	3905.13
	687	5	35.1265	5.17151245E8;4.71145752E8;5.18154602E8;4.72148956E8;5.07122681E8;	999.0;449.26;280.66;126.23;86.34;	517.151										176945	57192.1	64206	65561.2	18571.3	4829.96	1051.91	23545.5	30029.9	66307.8	176945	80222	1104.27	2628.74	10024.9	28759.2	6032.98	1113.38	1333.86	1150.21	1157.72	1217.51	1251.15	1238.9	1058.86	1374.65	1011.19	1321.76	1255.74	1235.63	3473.84	1366.22	1030.26	1424.37
	689	3	35.3137	4.99140747E8;4.53135071E8;5.00143982E8;	999.0;329.02;318.65;	499.141										37060.4	16311.8	22468.6	13806.6	1178.16	1489.57	1496.58	1307.43	4328.74	17487.2	37060.4	7539.65	1347.58	1413.5	1284.38	3552.06	1499.54	1125.08	1321.03	1122.31	1344.42	1150.65	1203.72	1259.23	1152.45	1444.53	1138.82	1430.45	1095.79	1470.12	3545.18	1237.1	1352.62	1290.06
	690	3	35.4894	4.94233154E8;4.47224182E8;4.83200928E8;	999.0;352.96;264.04;	494.233										15170.4	1476.43	1174.58	1131.52	1339.89	1383.78	1031.88	1189.45	1236.97	1241.13	1486.83	1183.12	1402.13	1455.74	1256.56	1399.62	1356.99	1170.95	1349.07	1349.18	1363.22	1188.92	1352.77	1269.34	1007.74	1171.95	1439.93	1382.18	1323.24	1495.58	1318.9	1344.24	1467.79	1432.59
Green (Microclimate)	691	2	35.6634	3.01035583E8;3.02039032E8;	999.0;139.82;	301.036	301.035	C15H10O7	Quercetin	1	-0.688956	151.004		standards	flavonols	154615	6861.29	5385.83	10403.8	10839.3	80626.2	83082.9	62330.1	43496.2	6146.43	10662.3	7519.48	10817.4	76161	26265.9	50718.3	13527.7	22911.4	22009.6	34646.4	63232.9	50461.8	35901.1	29621.5	20537.1	20528.2	93346.5	14087.5	48545.9	20803.6	39085.7	14901.8	121512	47019.7
	692	4	36.2252	4.83201019E8;4.48227539E8;5.61217102E8;4.85197998E8;	999.0;575.4;349.04;343.18;	483.201										42693.5	1092.96	1092.07	1412.39	1385.19	1256.57	1172.2	1361.35	1041.43	1267.32	3675.88	1017.06	1069.4	1064.35	1384.41	1241.16	1250.57	1002.53	1475.05	1342.2	1425.67	1447.97	1020.47	1451.69	1024.41	1309.13	1299.01	1201.43	1490.63	1099.28	1093.45	1259.3	1461.12	1292.92
	693	2	35.9945	5.17151306E8;4.71145721E8;	999.0;611.88;	517.151										38250.6	11569.1	13069.3	13448.1	2608.9	1264.61	1311.21	3590.22	4659.03	14075.4	38250.6	15960.4	1100.48	1315.07	1395.37	6953.2	1070.04	1139.45	1032.93	1478.31	1259.5	1441.75	1463.27	1177.42	1405.8	1243.68	1084.64	1204.86	1499.11	1183.96	1092.43	1433.59	1382.6	1184.78
	694	8	35.9345	4.65119781E8;5.11125336E8;4.66123138E8;5.01096588E8;5.12128784E8;6.63209412E8;2.89072205E8;5.28115601E8;	999.0;551.8;251.18;176.58;136.02;114.5;113.93;93.24;	465.12										152799	1412.25	1089.16	1363.8	1477.91	1139.33	1287.27	1351.9	1245.44	1224.95	1307.63	1278.72	1462.53	1312.17	1489.35	1072.03	1041.54	1397.12	1475.82	1314.98	1472.73	1402.72	1415.4	1224.82	1158.11	1271.07	1233.7	1168.51	1434.9	1008.42	1206.95	1442.92	1093.71	1145.21
	696	3	35.91	4.93229889E8;4.47224274E8;4.94233215E8;	999.0;284.35;206.81;	493.23										320599	8566.36	8048.78	12305.8	23414.8	16653.2	10224.4	20984.6	10904.1	13282.5	15582.2	14485.5	21486.4	20579.4	7494.44	18724.6	16036.2	6000.32	6384.78	5875.15	7959.37	7242.11	5992.38	6361.93	4383.02	5088.35	6631.15	5563.21	13397.6	6636.12	7818.3	6666.92	16961.1	6401.67
	697	2	36.091	6.45256104E8;6.46259583E8;	999.0;321.28;	645.256										74179.7	1355.05	1134.14	4511.89	3269.08	1078.33	1110.43	1083.33	2815.7	1241	16706.1	4551.66	1378.66	1448.95	1041.56	1131.87	1428.23	45096.4	4250.4	17749	5368.93	3377.45	7734.24	17512.4	35150.1	25172	4898.65	4170.86	32696.3	7923.14	57919	34144.9	32870.3	45408.6
	699	3	36.3561	4.97180389E8;5.09214447E8;5.75196533E8;	999.0;536.69;526.84;	497.18										6317.44	2909.16	3185.56	2564.16	1190.68	5477.3	4597.39	1304.94	1344.39	1076.72	1451.08	2897.23	6317.44	4985.15	1364.92	4985.15	3852.7	1088.51	1054.55	1030.26	1072.95	1147.57	1357.53	1113.19	1269.88	1056.94	1175.35	1433.86	1028.23	1001.79	1174.45	1433.33	1495.6	1376.23
	702	5	36.4919	3.6714035E8;1.6307666E8;4.13145905E8;3.68143768E8;4.14149506E8;	999.0;639.53;551.86;163.65;73.55;	367.14										141705	61353.6	64399.9	78323.1	20652.4	14583.6	5232.87	63465.5	67581	14980.7	141705	73700.9	13906	23692.9	14209.4	133731	32957.9	22980.6	1461.08	6067.98	1385.48	1346.99	1144.78	13490.9	11329.7	4919.45	6281.99	1393.12	16442.4	1425.09	53414.8	17851.1	18277.2	26525.3
	704	2	36.3982	6.15245544E8;6.16248901E8;	999.0;350.63;	615.246										5917.75	1476.65	1112.81	1252.91	1202.41	1232.97	1006.42	1006.09	1066.02	1486.19	1106.96	1413.62	1303.99	1220.59	1118.11	1465.15	1246.2	5088.55	1045.72	1067.71	1295.73	1473.26	1378.42	1251.8	4109.22	2730.2	1169.8	1358.17	3872.59	1302.01	5618.48	2992.68	4441.29	5389.81
	705	6	36.6552	5.1513562E8;4.69129974E8;5.16138916E8;4.70133423E8;5.32125916E8;5.05106781E8;	999.0;943.39;281.97;260.98;225.49;209.27;	469.13	469.129	C28H22O7	octanol-glycoside	4	-1.48658	291.182		Masses Japan	glycosides	76214.7	55351.4	58965.8	68690.1	25617.3	23145.8	1292.92	20179.9	15207.2	28077.4	76214.7	55073.2	1309.97	10220.2	10757.4	11708	12994.5	3740.59	1038.63	1300.8	1195.84	4218.66	1373.73	3870.97	3586.5	5728.92	1005.88	1099.23	1414.93	1113.07	1494.18	1398.98	1464.68	1446.64
	706	2	36.6311	6.45256042E8;6.46259399E8;	999.0;346.17;	645.256										37412.5	1023.2	1148.52	2680.49	1283.98	1066.31	1235.8	1100.09	1375.65	1454.3	7052.18	1349.21	1343.69	1215.52	1412.94	1100.5	1300.83	17135.2	1141.5	5962.49	2536.32	1369	3831.82	5318.22	14442.1	8836.85	1205.05	1080.15	12011.6	3677.71	23007.8	15726.5	14717.4	18661.2
	707	3	36.8809	4.9322995E8;4.94233215E8;4.8320108E8;	999.0;225.1;56.83;	493.23										361107	262131	272180	280187	311032	280244	217158	146266	166547	140228	164982	231874	361107	239330	179613	236513	289932	56873.3	24429.4	34909.7	53481.8	30065.1	42447.2	37019.8	10941.8	26673.4	65599.1	28439.5	29916.4	60206.5	52147.5	44393.8	42851.7	62287.4
	708	3	36.7591	9.05261292E8;9.06264832E8;9.07267883E8;	999.0;601.81;139.45;	905.261	905.26	C56H42O12	Isohopeaphenol	2	-1.04013			kanaya	flavonoids	53866.7	4926	3580.19	3986.72	24217.2	1301.81	1458.83	3604.05	1218.92	53866.7	7766.53	3596.1	19808.6	4506.55	15471.6	22704.2	8419.61	10837.2	1039.88	8119.4	12813.4	7724.78	2701.55	15827.4	24856.4	43306.6	1219.16	15519.2	8896.74	1289.77	1118.73	1246.12	7399.72	1470.16
	710	2	37.047	6.13345154E8;4.482276E8;	999.0;449.64;	613.345										7135.7	4449.25	4350.82	5153.17	7039.26	5157.15	2657.62	3055.32	3304.87	3445.06	1277.79	4448.25	7135.7	5380.86	3001.63	4513.87	5677.14	1152.53	1170.93	1112.61	1305.2	1478.5	1119.44	1215.47	1306.59	1052.02	1139.42	1160.83	1169.9	1171.87	1466.07	1171.03	1061.11	1492.17
	711	3	37.1021	5.07209015E8;5.08212463E8;4.97180206E8;	999.0;202.95;53.32;	507.209										134420	18930.2	14938.5	19538.6	26494.2	47860.5	34716.2	46464.8	20007	22299.5	32880	23728	42654.8	50790.3	19826.9	48516.7	28711.3	50550	32793.2	50013.3	53783.5	47489	58243.4	58048.1	39218.8	42935.8	62569.9	75067.3	48201.8	65501.7	60697	46380.5	85426.1	72435
	717	2	37.539	6.15245728E8;6.16248962E8;	999.0;326.95;	615.246										30835.6	3963.67	4139.06	6109.01	2649.71	1285.43	1479.63	3681.26	4168.79	1340.97	14419.9	4813.88	1427.32	3460.28	1328.57	5074.49	1384.01	23134.8	5079.44	8894.48	5997.03	3285.88	5168.63	7164.33	18334.4	14900.2	2951.94	4308.51	15004.1	5373.75	23765.5	18640.8	23463	23672.5
Véraison (Ir/NI)	719	11	37.783	4.9322995E8;4.47224274E8;4.94233185E8;4.8320108E8;4.48227844E8;5.61217285E8;4.95235413E8;4.85198212E8;4.84204529E8;5.10220032E8;5.23240417E8;	999.0;381.27;237.75;90.0;80.53;31.45;26.87;23.83;17.66;16.17;12.57;	447.224	447.224	C21H36O10	3,7-Dimethyl-1,6-octadien-3-ol, O-[?-L-Arabinofuranosyl-(1?6)-?-D-glucopyranoside] [M+FA-H]	4	-1.57282	nd		Dictionary of Natural Prducts	terpene glycosides	831350	438252	436439	470288	831350	535946	426749	587231	585301	530265	539077	536604	707525	558540	314206	561075	640015	122224	109096	114797	130392	130977	151294	126081	98765.8	126921	92196.8	146280	141360	152248	179284	153793	152944	155274
	720	2	37.8361	5.2122467E8;5.22228088E8;	999.0;251.19;	521.225										28313.9	3255.89	1453.75	3774.89	3964.41	7176.56	5865.46	7128.94	2739.81	2990.56	4025.64	1348.36	4781.78	8269.96	3681.58	6667.28	3643.68	6857.78	5091.82	6726.57	7532.28	6993.84	7960.89	6050.12	5372.7	5096.68	8848.24	11262.5	13357.9	8053.22	5879.07	5577.78	12547.3	10655
Véraison (Ir/NI)	722	8	38.2443	4.97180267E8;2.93088074E8;4.61203308E8;5.75196655E8;5.09214691E8;4.99177521E8;5.24199219E8;3.11098846E8;	999.0;891.68;854.44;359.75;332.62;288.17;250.3;247.8;	497.18			unknown	4		nd				94708.8	35464.9	26710.8	33204.7	38193.7	79407	58731.2	76516.8	33800.6	37641.5	54300.3	37854.6	72712.4	94708.8	29125.5	79574.4	55422.1	7003.02	8074.44	8603.39	11815	13506.4	13219.8	11336.9	6666.51	6280.44	7017.76	13680.1	13317.1	15286.3	10660.2	11690	20914.2	12976.2
	724	2	38.3174	5.9718335E8;5.98186646E8;	999.0;304.81;	597.183										5303.31	1366.88	1322.93	1431.45	1180.39	1388.04	1017.21	1048.2	1375.81	1149.34	1386.32	1093.21	1149.05	2756.05	1074.3	1326.17	1477.67	3529.57	1451.78	1406.78	3342.65	1047.8	2558.19	2842.55	1329.24	1488.91	2546.26	4066.46	3766.2	5016.96	3017.54	3635.96	4729.63	2766.99
	726	6	38.5203	5.03250275E8;4.59260834E8;5.05266022E8;5.04253967E8;4.60264008E8;5.06269562E8;	999.0;863.03;462.78;234.28;188.0;89.02;	503.25										150263	94573.4	91659.5	78011.5	150263	97824.4	78307.6	75205.3	100364	139469	133134	142546	138546	110161	58958.6	121864	109754	15466.2	11883.4	14686.9	11438.7	10727.8	11186.9	19279.9	14963.1	18235.9	8141.14	23746.1	17783	20214	17212.8	14654.2	8690.41	16215.6
	727	6	38.5575	4.55171753E8;4.56175262E8;5.01177429E8;4.91148621E8;2.89072205E8;5.18167603E8;	999.0;239.67;207.25;158.09;89.77;87.53;	455.172										100914	1450.08	1250.63	1395.17	1383.32	1042.52	1100.93	1066.18	1375.13	1363.5	1264.19	1425.62	1416.71	1430.37	1235.61	1483.28	1371.6	6217.65	4417.91	7696.57	10209.5	7147.32	7100.63	6096.47	3732.58	3737.54	10183.6	6461.98	10245.2	4477.5	3688.87	3462.42	14672.3	7956.8
	728	2	39.0679	6.12202515E8;5.65193359E8;	999.0;797.06;	612.203										11615.7	1217.22	1304.97	1137.53	1191.22	1453.32	1445.79	1424.38	1314.7	1086.47	1483.88	1042.75	1465.53	1497.23	1294.96	1119.21	1092.77	6997.8	2748.09	3502.73	7186.12	5294.71	3342.65	3712.51	1151.68	2897.23	6499.07	10468.3	8804.61	10429.6	6076.09	6901.94	10198.4	3344.64
Mature (Microclimate)	729	3	39.2756	5.51177673E8;5.97183228E8;5.52181091E8;	999.0;344.01;165.92;	551.178	551.177	C26H32O13		4	-1.19434	nd				28266.1	10569	9371.49	2679.49	4761.44	18254.5	15834.9	18512.9	7303.3	7976.22	3924.29	3554.43	10328.5	28266.1	3905.4	16490	11633.7	3216.38	1345.46	3106.02	9241.79	4810.16	8846.2	3194.51	1151.92	1369.34	2945.95	10964.1	10304.4	10223.8	3929.26	4359.77	17058.4	8197.42
	730	2	39.4564	5.81187988E8;5.82191467E8;	999.0;246.31;	581.188										42368.8	14301.2	13405.4	8241.3	10329.2	11309.5	22139.9	16779.9	7147.63	15269.6	7269.92	9289.24	8296.98	23958.3	6018.17	11878.3	9840.05	24886	16929	20014.2	23574.6	17410.2	21397.2	19819.3	13544.6	15707.1	18380.6	29477.4	25164.4	38575.7	21965.9	24266.6	28630.3	15834.4
	731	3	39.6007	6.43240234E8;6.44243896E8;4.71145691E8;	999.0;350.4;136.29;	643.24										90744.5	18825.6	18788.8	30694.8	14816.6	1094.47	1359.61	14888.4	26002.2	5920.74	90744.5	37219.6	1425.78	4761.23	5451.77	19479.2	11000.7	14834.6	1057.47	5076.19	1425.52	1174.78	1475.27	5708.11	11630.6	7737	1339.82	1036.77	6871.59	2895.29	16740.6	12460.5	7501.52	11933.7
	733	6	39.8016	4.53134766E8;4.99140503E8;4.54138306E8;4.89111786E8;5.1613092E8;5.00144043E8;	999.0;467.37;263.91;208.08;182.01;134.68;	453.135	453.134	C28H22O6	ε-Viniferin [M+FA-H]	4	-0.89148	nd			stilbenes	279875	61686.6	64926.3	53720.4	27753.1	4692.51	1365.7	15099.7	47191.4	20892.3	279875	50206.5	3324.89	12209.3	12155	59261.2	10617.4	24016.4	5561.21	13966.1	11644.8	3432.37	22253.8	11055	12453.4	16716.8	2911.74	12760.5	11860	3672.96	21480.6	13833.3	2626.78	8725.1
Green, Véraison and Mature (Microclimate)	735	4	40.0723	5.81146179E8;5.82149475E8;6.17122742E8;6.44141663E8;	999.0;334.37;273.6;228.42;	581.146	581.145	C33H26O10	unknown	4	-2.42247	nd				56266.7	1221.36	1426.75	4812.12	1021.28	54216.9	36489	43288.3	26789	1155.75	4309.91	1042.34	8042.33	56266.7	7272.67	46904.4	6087.96	7767.94	2657.66	11380.1	7209.27	8467.28	17748.3	11697.8	5813.58	5617.45	14743.1	34003	38781.5	11400.1	5182.59	4252.46	33413	30265.7
	737	2	40.353	2.71061584E8;2.72064911E8;	999.0;114.66;	271.062	271.061	C15H12O5	Naringenin	1	-1.4292			standards	flavonols	110363	10051.8	10016	21754.1	17977.9	17521.6	8862.7	31908.9	19195.9	16351.4	57571.7	15343.2	8140.88	22883.6	11298.6	19459.4	17635.9	51137.9	8665.84	15229.9	8209.49	7242.08	10825.3	36997.8	45214.9	48586.1	18343.8	8607.18	42732.9	14231.6	110363	50206.2	55748.9	60799.4
	738	2	40.2735	5.51177917E8;5.52181213E8;	999.0;222.45;	551.178	551.177	C26H32O13		4	-1.63702	nd				35078.5	10634.5	10166.2	5926.7	7472.75	14698.1	14846.8	15691.7	7448.89	13402.1	5657.26	7789.91	8217.44	21966.7	5128.32	10891	8772.23	20530.2	10888	17503.1	20958.1	15081.3	18012.1	17198	9481.13	10854.2	17326	26451.5	25762.1	31602.5	18177.6	19539.7	27156.6	17117.8
	739	3	40.4729	4.95245636E8;4.96248871E8;4.49239838E8;	999.0;215.97;86.49;	495.246										83618	50222.1	48401.9	39147.3	71544.1	83618	60162	38157	29964.1	26520.3	39794.4	43896.4	82444.2	61981	37979	72192.3	64621.8	4631.73	4065.07	4547.23	7916.39	5085.06	6965	5016.47	1104.95	4631.73	1325.59	5496.64	4892.2	6986.87	7752.36	4981.67	7401.43	8473.12
	741	2	40.5819	5.95204041E8;5.96207275E8;	999.0;208.77;	595.204										32925.1	8648.94	7971.86	9450.3	4586.45	1166.62	1215.42	2990.69	6578.92	3392.37	32925.1	8697.66	1018.69	4243.44	1232.02	5128.32	1371.23	5026.91	1036.29	2911.15	3737.37	1471.36	1464.65	3172.64	5634.39	5533.97	1210.04	3490.8	1333.66	5568.77	8336.75	8918.38	3610.11	5461.39
	742	2	41.1684	6.77225098E8;6.31219482E8;	999.0;750.22;	677.225										18122.1	4416.44	4228.53	9678.98	1194.81	1180.62	1217.76	4586.45	4777.35	1358.88	18122.1	6520.26	1057.8	1091.5	1306.97	5971.44	3340.67	3196.5	1077.3	1450.6	1474.91	1245.93	1210.83	1376.56	1249.37	1470.44	1211.31	1342.04	1354.86	1423.42	4430.36	1012.1	3444.07	3164.68
	743	2	41.1826	6.47273254E8;6.48276672E8;	999.0;341.05;	647.273										24485.3	4677.93	3434.12	5607.54	6813.56	8435.18	7800.85	6786.72	7777.98	5702	6877.2	7158.57	8238.32	11228	5969.45	11294.6	7667.62	1078.07	2603.93	1296.71	3778.13	4634.18	1013.09	5744.75	3052.33	6499.38	5029.89	3859.66	3710.52	4210.63	7593.05	4272.27	7443.92	3602.15
	744	4	41.3698	8.81403625E8;8.82406677E8;8.35397949E8;8.3640094E8;	999.0;416.97;367.49;144.44;	881.404										69930.3	4473.08	5305.07	1446.82	6357.73	1313.11	1151.83	35168.6	10665.5	24719.1	29648.9	20309.8	9757.91	21906.6	1151.2	40882.2	19869.7	42618.1	25147.8	50177	39863.8	16330.7	33497.6	35830.8	41614	26164.9	26355.8	58564.1	69930.3	24821.2	19882.4	24602.5	37811.8	36743.2
	745	18	41.5118	4.99140564E8;4.53134735E8;5.00144073E8;4.54138397E8;4.89111725E8;5.16130737E8;3.6308786E8;5.01147156E8;4.9110907E8;4.90115173E8;4.09093506E8;5.67128235E8;5.17134216E8;4.55141876E8;5.29151306E8;3.640914E8;5.41151428E8;5.21122742E8;	999.0;714.71;309.51;208.79;129.92;86.64;75.67;41.11;36.11;34.36;30.12;27.57;25.28;25.19;14.83;11.57;10.49;9.84;	453.135	453.134	C28H22O6	ε-Viniferin [M+FA-H]	4	-0.823067	nd			stilbenes	983237	362364	348934	625472	411603	155050	86206.2	281200	327950	504155	983237	478749	270104	221148	355438	530372	208505	145361	147728	138223	216700	211594	120415	187054	242333	501649	62465.7	197560	137575	132363	92159.6	61275.4	84342.8	98886.6
	747	6	41.7551	4.95245483E8;5.33224792E8;4.49239929E8;4.9624884E8;4.89235046E8;5.3422821E8;	999.0;445.16;343.88;170.74;144.07;81.08;	495.245										54967.8	28714.8	28916.1	22463.6	54967.8	38264.8	28799.9	37423.4	34338.7	34105.9	40596.3	35484.6	54820.3	38756.3	18682	41446.3	47568.6	1154.06	3022.46	3085.17	3408.22	4043.88	4808.76	4094.24	1496.13	3115.57	1028.84	5057.7	4536.06	4346.98	4901.88	3398.72	5081.46	5100.46
Véraison (Ir/NI)	748	3	42.0617	9.13429749E8;8.67424744E8;9.14433777E8;	999.0;595.15;574.87;	913.43			Unknown	4						5481.28	1243.84	1274.43	1493.64	1119.1	1328.37	1175.99	1145.82	1245.99	1152.32	1118.17	1233.27	1061.39	1209.67	1482.44	1171.1	1385.95	1041.33	1253.73	1004.86	1325.96	1269.09	1018.6	1294.59	1094.52	1366.24	2595.98	1023.64	1275.64	2664.58	3457.99	1492.78	4225.54	1358.13
Mature (Microclimate)	749	2	42.4162	2.85040863E8;2.8604422E8;	999.0;117.62;	285.041	285.04	C15H10O6	Kaempferol	1	-1.40822			standards	flavonols	58738	1272.14	1482.73	1443.1	1431.81	1120.47	1270.15	1427.19	1404.27	1226.26	1018.26	1059.26	1351.3	1081.15	1171.71	1152.61	1106.91	5287.4	2901.21	8315.87	19143.2	11077.9	9318.07	4305.08	10156.2	4632.19	17015.5	3606.13	18606.3	1232.84	5342.08	1017.03	26142.7	12431.1
	750	3	42.4267	4.81151184E8;4.35145508E8;4.0513501E8;	999.0;718.11;424.43;	481.151										39481.4	6983.13	7961.3	15893.2	3610.11	1075.16	1012.24	3158.72	4309.06	3428.16	39481.4	17924.5	1132.31	1259.1	1171.12	3505.71	1074.71	1215.25	1348.6	1443.08	1460.24	1439.62	1031.9	1398.5	1061.12	1261.93	1325.24	1180.72	1163.38	1401.66	1431.69	1260.14	1401.12	1468.51
	752	6	43.0086	7.25203796E8;6.79198242E8;7.26207336E8;7.15175171E8;6.80201782E8;7.42194153E8;	999.0;531.46;437.89;268.67;237.09;169.8;	725.204										51755.1	10048.8	10065.6	34088.3	12532.9	9399.75	1438.12	11205.5	11001.1	23280.2	51755.1	23724.6	1269.27	1458.26	7550.66	27539.9	1263.72	1026.48	1061.94	1208.76	1329.19	1150.56	1327.81	1170.37	3225.03	6131.44	1245.59	6426.22	1183.55	1356.35	1160.92	1173.34	1397.3	1196.35
	754	2	43.5122	4.83245575E8;4.3723996E8;	999.0;44.52;	483.246										148392	102724	101934	122280	88431.2	148392	89480.1	127946	90618.5	77395.1	97564.3	92702.5	68851.5	139147	70459.2	122184	99867	22338.7	13648	21230.1	18214.6	18122.1	22902.4	23232.5	13738.5	15710.1	18677.9	29869.1	31469.9	19936.6	37143	19697	50688.6	36271.1
	756	4	44.1141	7.25225159E8;6.79219604E8;7.26228455E8;6.80222961E8;	999.0;435.61;425.83;183.82;	725.225										93574.9	27510	36082.3	30517.4	6088.76	1139.16	1153.39	6323.37	16904.5	34183.3	93574.9	39555.1	1051.59	1089.57	3094.58	11496.2	4260.64	1434	1151.21	1070.63	1184.04	1024.89	1060.64	1213.7	1166.46	1498.85	1314.95	1030.7	1082.83	1407.47	1250.89	1160.28	1359.61	1149.42
	758	4	44.397	5.00143921E8;7.25203735E8;3.6308783E8;4.89112E8;	999.0;334.49;301.89;248.22;	500.144										40280.4	6516.29	10657.4	28008.3	5517.07	3387.87	1497.75	9107.65	10123.5	13540.5	40280.4	20623.1	1272.76	1174.39	4034.65	14863.4	2621.83	1374.03	1390.81	1305.07	1416.14	1087.03	1476.8	1104.65	2673.37	1267.12	1199.77	3084.95	1395.87	1393.56	1126.12	1478.09	1308.63	1045.39
	759	4	44.7809	4.83245392E8;4.37239899E8;4.98264496E8;4.84248901E8;	999.0;363.55;233.07;197.43;	483.245										56634.5	41229.4	40463.3	51390.5	48150.6	49880.1	38076.5	55723.7	43135.8	39912.3	35628.8	39068	44572.8	56634.5	34353.5	45400.4	44822.8	3258.89	1098.34	3508.77	1341.44	1384.75	3834.66	4570.05	1120.96	1268.84	1304.48	4567.2	4709.72	3414.71	5560.07	3369.1	4459.84	3895.47
[truncated: 42 more columns]

## Sheet: Table S1 - Legend
Table S1 (Legend) - Description of column heads
Column head	Description
Main effect factor (from ANOVA analysis)	Metabolites that contributed for the effects of treatments/conditions
Cluster ID	Number of mass signal cluster, as defined by MSClust software (Note: An intensity value of 2500 ion counts was regarded the detection limit and the provided values below 2500 originate from randomization between 45-55% of this threshold value)
Nº of peaks in cluster	Total number of mass signals in cluster, as defined by MSClust software
RT (min)	Average LC retention time, in minutes
Mass list	Masses belonging to cluster, as defined by MSClust software; masses are given in microdalton, data separated by semicolon
Relative intensity list	Relative intensity of masses in cluster, as defined by MSClust software; data separated by semicolon
SIM (put Ion mass)	Putative molecular ion (highest signal in mass cluster), manually checked for annotated compounds
Mass Calculated ([M-H]-)	Molecular mass weight calculated
Elemental Formula	Elemental formula for each metabolite
Put ID	Metabolite identity
Level of annotation	MSI Identification level (Sumner et al. (2007) - https://www.ncbi.nlm.nih.gov/pmc/articles/PMC3772505/pdf/nihms504189.pdf)
ppm	Mass difference in parts per million (ppm)
Fragments (mz)	Main fragment ions observed in MS/MS
UV (nm)	lmax of UV-vis spectra (nm)
Reference/Database	References or databases used for annotation
Compound (sub)class	Classification of chemical compounds into compound classes
Max value	Highest intensity value (peak height) detected across samples
F026181 - F026212	Unique LCMS run code
QC1-QC5	Quality controls (1 to 5) used in the batch of exocarp samples
Mean	Average values of relative intensities for quality control samples
SD	Standard deviation of relative intensities for quality control samples
Technical variability	Measurement error - ratio betwen SD and Mean
Technical variability (%)	Measurement error values in percentage
Overall Technical Variability (%)	Mean and standard deviation of the technical variability for exocarp samples analysed by LCMS

## Sheet: Table S2
Supplemental Table 2: comparison between green and mature exocarp tissue from untreated control samples grown in HL microclimate.
Compounds are sorted on Fold Change ratio (column Y).
								Green and mature exocarps from untreated control samples grown in HL microclimate									Log2 transformation of the relative intensity values
Compound mass cluster info						Compound annotation info		Exo Green__NK_HL (9)	Exo Green__NK_HL (10)	Exo Green__NK_HL (11)	Exo Green__NK_HL (12)		Exo Mature_Nir_NK_HL (87)	Exo Mature_Nir_NK_HL (88)	Exo Mature_Nir_NK_HL (89)		Exo Green__NK_HL (9)	Exo Green__NK_HL (10)	Exo Green__NK_HL (11)	Exo Green__NK_HL (12)	Exo Mature_Nir_NK_HL (87)	Exo Mature_Nir_NK_HL (88)	Exo Mature_Nir_NK_HL (89)
Cluster ID	Nº of peaks in cluster	RT (min)	Mass list	Relative intensity list	SIM (put Ion mass)	Put ID	Compound (sub)class	F026167	F026154	F026161	F026202	Count if (range, >2500)	F026163	F026186	F026149	Count if (range, >2500)	F026167	F026154	F026161	F026202	F026163	F026186	F026149	Fold change ratio (Green/Mature)	Log2 FC (Green/Mature)	p- values from T-test (Green vs Mature)	FDR-adjusted p value
26	22	2.1264	3.91109985E8;3.92113403E8;2.39041046E8;4.1910498E8;7.13201233E8;5.74176575E8;4.05125671E8;4.29066071E8;7.20235229E8;3.99095856E8;4.79162811E8;5.21137207E8;7.14204407E8;4.94210236E8;6.12208862E8;7.55210327E8;2.40044693E8;5.52151184E8;9.33296814E8;8.75255005E8;5.91179016E8;5.23152954E8;	999.0;108.04;102.24;22.98;17.95;17.55;17.01;16.62;16.39;9.96;7.0;6.42;5.08;4.64;4.18;4.11;3.85;3.58;3.48;2.16;1.67;1.11;	391.11			127275	120126	89027.2	118414	4	1445.74	1170.24	1195.5	0	16.9576	16.8742	16.442	16.8535	10.4976	10.1926	10.2234	89.5009	6.48383	1.67621e-07	4.3209e-06		Description of column heads
18	42	2.02827	4.611521E8;5.4916803E8;2.2806456E8;3.13114532E8;2.39077606E8;4.08128387E8;4.15146362E8;3.43125122E8;3.89130768E8;6.11205017E8;5.50171692E8;5.70181519E8;4.62155457E8;5.03162781E8;4.82129028E8;6.49233887E8;4.5918396E8;3.85147064E8;4.88182281E8;5.62200073E8;7.32235718E8;4.89194611E8;2.14049057E8;3.55136383E8;4.15157562E8;4.33120514E8;6.44182007E8;4.09131622E8;2.8412561E8;5.71185059E8;4.54134521E8;6.…	999.0;805.41;700.06;618.33;369.31;342.14;198.75;194.72;146.73;144.14;140.31;138.94;127.69;106.31;98.64;93.58;88.4;72.48;63.25;53.98;51.42;49.47;49.24;42.79;39.19;37.93;36.41;35.44;33.5;23.32;21.35;18.46;18.41;18.25;16.79;15.52;15.1;9.07;8.72;8.48;6.17;5.65;	313.115	a sugar	sugars	863390	876343	957850	881414	4	17491.2	17719.2	1257.75	2	19.7197	19.7411	19.8694	19.7495	14.0943	14.113	10.2966	73.6055	6.20174	0.00126234	0.00231918		Column head	Description
308	11	16.0863	8.65198853E8;8.66202698E8;2.81139771E8;3.51130005E8;1.160754395E9;1.016220032E9;3.38096558E8;8.80687927E8;2.82143127E8;2.89072174E8;1.154265625E9;	999.0;459.76;249.06;65.5;51.28;49.92;37.82;34.82;30.36;24.05;23.2;	865.199	Procyanidin trimer (Pentahydroxyflavan trimer)	flavan-3-ols	88677.7	82305.3	94399.7	99225.7	4	1322.26	1416.25	1100.49	0	16.4363	16.3287	16.5265	16.5984	10.3688	10.4679	10.1039	71.231	6.15443	4.12479e-08	2.03662e-06		Cluster ID	Number of mass signal cluster, as defined by MSClust software
517	5	24.2349	3.0906192E8;1.45014511E8;3.10065338E8;1.6302504E8;5.11240265E8;	999.0;139.56;135.98;135.2;27.27;	309.062			93711.7	61547.8	59359.4	140318	4	1430.44	1304.6	1487.39	0	16.5159	15.9094	15.8572	17.0983	10.4822	10.3494	10.5386	63.0449	5.97831	1.335e-05	6.46616e-05		Put ID	Metabolite identity
431	11	21.0204	3.11113983E8;3.57119446E8;3.1211731E8;2.69103363E8;3.58122833E8;3.55103882E8;4.23091461E8;7.11215088E8;4.05177185E8;4.45099396E8;3.91080597E8;	999.0;516.54;149.52;87.66;81.89;72.88;39.03;38.64;32.59;31.05;30.22;	311.114			245374	282895	398945	224605	4	3650.74	6918.76	4146.86	3	17.9046	18.1099	18.6058	17.777	11.834	12.7563	12.0178	58.701	5.87531	8.59341e-06	4.52586e-05		Compound (sub)class	Classification of chemical compounds into compound classes
653	9	30.7752	2.27071701E8;2.73077271E8;2.28075027E8;2.4306662E8;2.74080688E8;2.61077301E8;2.41050995E8;3.07082794E8;1.85061218E8;	999.0;167.45;151.35;32.11;25.23;11.91;11.41;10.36;8.3;	227.072	Resveratrol	stilbenes	156291	58600.2	427915	342929	4	2732.19	8823.93	1072.73	2	17.2539	15.8386	18.707	18.3876	11.4158	13.1072	10.0671	58.5407	5.87137	0.00239921	0.00404995		Fold change ratio (Green/Mature)	Fold change between the averages of the green and mature groups (Green/Mature)
686	5	35.0203	3.67140289E8;4.13145935E8;1.63076721E8;3.68143646E8;4.14149292E8;	999.0;573.19;308.21;182.69;110.0;	367.14			74163.8	74523.9	80858.6	79018.3	4	1291.98	1431.93	1481.64	0	16.1784	16.1854	16.3031	16.2699	10.3354	10.4837	10.533	55.0281	5.7821	2.62878e-09	7.2515e-07		FDR-adjusted p value	Benjamini-Hochberg false discovery rate correction of p value
31	25	2.19157	1.93035843E8;3.89094421E8;3.87078735E8;4.33120728E8;3.5908371E8;7.00225159E8;2.85065369E8;2.79053345E8;4.13093292E8;3.7108374E8;5.49131958E8;5.23188599E8;4.11076355E8;9.17265564E8;5.05141998E8;4.17089233E8;4.27050385E8;5.72160706E8;7.23221741E8;8.00241516E8;6.04182434E8;4.33157074E8;4.34124023E8;4.63167786E8;9.19281555E8;	999.0;59.9;37.36;6.97;6.41;5.39;5.29;4.82;4.79;3.59;2.67;2.26;2.15;2.05;1.88;1.85;1.67;1.66;1.6;1.25;1.23;1.19;1.01;0.64;0.18;	193.036			268827	331141	220035	325335	4	3389.29	5788.58	9159.3	3	18.0363	18.3371	17.7474	18.3116	11.7268	12.499	13.161	46.8449	5.54982	2.60893e-05	0.000105156		Note: An intensity value of 2500 ion counts was regarded the detection limit and the provided values below 2500 originate from randomization between 45-55% of this threshold value
592	2	27.1361	4.77140961E8;4.78144318E8;	999.0;211.99;	477.141			57058.5	49386.9	64956.7	63360.9	4	1164.03	1492.31	1181.43	0	15.8002	15.5918	15.9872	15.9513	10.1849	10.5433	10.2063	45.8788	5.51975	2.27745e-07	4.7347e-06
396	6	19.6843	4.87146332E8;4.43156464E8;4.8814975E8;4.44159851E8;4.57099365E8;1.152588135E9;	999.0;340.88;204.06;62.07;39.25;21.9;	487.146			100426	127175	158185	134542	4	2912.83	2793.53	3636.56	3	16.6158	16.9565	17.2713	17.0377	11.5082	11.4479	11.8284	41.7692	5.38437	9.93897e-07	1.22684e-05
666	2	32.3341	4.21208496E8;4.22211823E8;	999.0;174.51;	421.208			70147.8	53843.2	83986.7	74186.4	4	2640.72	1315.16	1343.92	1	16.0981	15.7165	16.3579	16.1789	11.3667	10.361	10.3922	39.9304	5.31942	1.34234e-05	6.46616e-05		Total of LCMS-compounds detected in exocarp
101	4	3.83758	3.06925995E8;3.04914368E8;2.88936829E8;2.30982635E8;	999.0;715.93;295.71;121.74;	306.926	Unknown		45667.8	49230.1	53753.9	38571	4	1178.01	1172.52	1434.9	0	15.4789	15.5873	15.7141	15.2352	10.2021	10.1954	10.4867	37.0941	5.21312	3.10359e-07	5.68747e-06		395
37	16	2.26559	1.49009384E8;1.50012665E8;7.55211731E8;9.13239746E8;7.56215332E8;3.06015564E8;8.43264587E8;5.05105591E8;7.53196167E8;6.07199768E8;4.96073242E8;4.82092743E8;8.71223389E8;7.57216553E8;8.65226196E8;7.54199951E8;	999.0;44.35;0.8;0.48;0.22;0.19;0.13;0.1;0.09;0.09;0.05;0.04;0.02;0.01;0.0;0.0;	149.009	L-(+)-Tartaric acid	organic acid	132136	145287	278581	90674.8	4	3416.77	4657.34	5196.93	3	17.0117	17.1485	18.0877	16.4684	11.7384	12.1853	12.3434	36.5465	5.19166	7.25144e-05	0.00022204
71	9	2.79838	3.47011078E8;5.39038696E8;4.97027924E8;4.05016876E8;5.55033386E8;3.4801181E8;4.37006531E8;4.82035645E8;4.55017273E8;	999.0;329.48;327.77;199.28;195.62;117.74;107.04;101.4;68.13;	347.011			46254.8	45793.5	43026.9	33288.2	4	1154.36	1497.6	1202.73	0	15.4973	15.4829	15.393	15.0227	10.1729	10.5484	10.2321	32.7581	5.03378	6.85482e-07	9.59983e-06		Total of metabolites uniquely present in green stage (i.e. above detection threshold in all the 4 replicates) and sig. and not sig.
329	9	17.0586	3.79161407E8;3.80164734E8;2.17108429E8;5.99105042E8;7.68168762E8;7.68503235E8;5.91115295E8;1.168249023E9;8.64858704E8;	999.0;161.9;130.92;130.86;97.87;68.79;29.08;20.15;14.6;	379.161			34225.1	25702.4	39835.4	29292.4	4	1392.18	1345.55	1118.5	0	15.0628	14.6496	15.2818	14.8382	10.4431	10.394	10.1273	25.1001	4.64962	1.72561e-06	1.70404e-05		62	0.156962
600	6	27.4614	3.73187378E8;4.19192993E8;4.17177429E8;5.35110046E8;3.74190735E8;3.17030762E8;	999.0;456.68;447.82;193.97;164.68;101.87;	373.187			34947.8	37485.8	25579.4	28630.3	4	1118.38	1274.85	1394.14	0	15.0929	15.1941	14.6427	14.8053	10.1272	10.3161	10.4452	25.0788	4.64839	1.21069e-06	1.32839e-05
658	4	31.4944	3.73187317E8;4.19192841E8;3.74190674E8;4.91286987E8;	999.0;608.68;162.47;133.06;	373.187			75830.9	64700.4	58596.6	45819.4	4	1096.95	2860.2	3642.58	2	16.2105	15.9815	15.8385	15.4837	10.0993	11.4819	11.8307	24.1733	4.59534	0.000177098	0.000445564		Total of metabolites uniquely present in mature stage (i.e. above detection threshold in all the 3 replicates) and sig. and not sig.
572	5	26.2941	3.71135101E8;2.21067001E8;3.72138641E8;3.69119629E8;4.19135345E8;	999.0;661.37;153.25;132.58;74.48;	371.135			45824.8	58117	71181.1	47745.4	4	2582.06	1248.59	3384.18	2	15.4838	15.8267	16.1192	15.5431	11.3343	10.2861	11.7246	23.1678	4.53405	8.32718e-05	0.000248057		74	0.187342
486	4	23.0841	2.17108459E8;4.15088806E8;3.71098877E8;4.16092133E8;	999.0;853.34;461.07;146.11;	415.089			17834.8	22359	27651.6	40304.9	4	1224.15	1051.61	1378.44	0	14.1224	14.4486	14.7551	15.2987	10.2576	10.0384	10.4288	22.1971	4.4723	3.10787e-05	0.00011473
290	12	15.5197	8.66197937E8;8.63686523E8;9.09189209E8;8.71683167E8;9.0969104E8;8.71180908E8;8.80687988E8;8.82179993E8;8.82681641E8;9.10192322E8;8.83182129E8;8.75184448E8;	999.0;935.57;722.97;701.36;688.51;632.33;608.2;550.25;522.01;412.03;348.84;300.02;	863.687			107989	106054	103705	95873.7	4	11665.5	1431.46	1000.67	1	16.7205	16.6944	16.6621	16.5488	13.51	10.4833	9.96676	22.0049	4.45975	0.00220584	0.00382198		Mean	0.172152
5	29	1.79085	1.12985916E8;1.26944237E8;1.9694722E8;4.48831787E8;5.32793091E8;6.167547E8;3.62854614E8;7.00716125E8;2.78893097E8;3.66868469E8;6.00793213E8;4.72841888E8;2.64934906E8;4.50829773E8;7.84677307E8;5.3479126E8;3.48896301E8;2.82906952E8;6.18752625E8;5.1681958E8;4.46816254E8;4.56868469E8;7.0271405E8;5.30777649E8;8.68638916E8;7.86675781E8;3.0090097E8;2.11960678E8;3.84862427E8;	999.0;301.85;224.73;196.87;164.13;106.43;70.38;67.73;61.48;58.29;55.39;51.71;51.5;51.18;49.51;49.46;47.51;46.42;43.02;39.02;37.88;36.3;34.54;34.46;34.43;30.06;29.52;27.61;18.52;	112.986			207443	317969	292573	260622	4	9221.76	21124.7	13234.2	3	17.6624	18.2785	18.1584	17.9916	13.1708	14.3666	13.692	18.5623	4.2143	4.86164e-05	0.000161374
140	5	7.41907	5.93130859E8;4.7712561E8;6.83126526E8;3.51129974E8;1.39040298E8;	999.0;288.13;117.94;82.49;64.66;	593.131	(epi)catechin-gallocatechin dimer	flavan-3-ols	47693.2	41355.8	45871.9	57205.7	4	1118.39	3204.31	4073.99	2	15.5415	15.3358	15.4853	15.8039	10.1272	11.6458	11.9922	17.1609	4.10106	0.000332604	0.000754944		Total of metabolites present at both developmental stages and significantly different after FDR correction of p-value (p<0.05)
200	9	11.349	3.37093201E8;1.63040314E8;3.38096588E8;1.91056412E8;6.75194092E8;1.19050545E8;8.79179016E8;6.76197266E8;3.5708313E8;	999.0;192.72;168.56;33.0;24.6;13.81;11.32;7.25;6.23;	337.093	3-p-coumaroylquinic acid	phenolics	1.02741e+06	861979	1.06012e+06	405848	4	59164.6	36417.3	55199.1	3	19.9706	19.7173	20.0158	18.6306	15.8524	15.1523	15.7524	16.6899	4.0609	0.000229464	0.000549323		156	0.394937
656	2	31.3137	8.5118396E8;8.52187561E8;	999.0;473.93;	851.184			13806.7	6323.4	40190.2	24174.5	4	1339.71	1334.38	1136.22	0	13.7531	12.6265	15.2946	14.5612	10.3877	10.382	10.15	16.6315	4.05584	0.00267311	0.0044368
444	2	21.4513	8.51183594E8;8.52187256E8;	999.0;485.27;	851.184			14602.4	11027	36922.5	17734.4	4	1307.63	1063.85	1264.79	0	13.8339	13.4288	15.1722	14.1143	10.3527	10.0551	10.3047	16.5595	4.04959	0.000329463	0.000754944
759	4	44.7809	4.83245392E8;4.37239899E8;4.98264496E8;4.84248901E8;	999.0;363.55;233.07;197.43;	483.245			49880.1	38076.5	55723.7	43135.8	4	4230.86	1030.93	3284.54	2	15.6062	15.2166	15.766	15.3966	12.0467	10.0097	11.6815	16.3944	4.03513	0.000548322	0.00110169
297	6	15.7577	3.23125183E8;6.52133362E8;6.52635254E8;3.69130798E8;3.24128571E8;1.153262695E9;	999.0;359.22;259.4;169.35;144.52;105.17;	323.125			36846.4	47191.4	51355	65437.8	4	3777.81	3156.45	2699.85	3	15.1692	15.5262	15.6482	15.9978	11.8833	11.6241	11.3987	15.6343	3.96665	1.32747e-05	6.46616e-05
145	6	7.81537	5.33151978E8;5.77141907E8;3.25093231E8;4.87146393E8;5.34155396E8;5.23123291E8;	999.0;255.65;227.74;225.6;204.03;111.98;	533.152			67476.5	52687.2	90046.4	51982	4	4030.29	4260.87	4523.26	3	16.0421	15.6852	16.4584	15.6657	11.9767	12.0569	12.1431	15.3455	3.93975	1.14642e-05	5.73209e-05
496	6	23.3397	6.52133667E8;6.52635193E8;6.53136841E8;7.28139282E8;7.28640747E8;6.53637878E8;	999.0;678.02;272.44;168.68;126.83;66.89;	652.134			10946.6	23513.7	12899.3	17802.8	4	1050.07	1060.46	1094.22	0	13.4182	14.5212	13.655	14.1198	10.0363	10.0505	10.0957	15.2498	3.93072	4.29858e-05	0.000147647
339	12	17.4878	7.20661316E8;7.21162903E8;8.95209778E8;4.53119446E8;8.96213196E8;9.65542664E8;7.68168762E8;1.017222412E9;2.95046265E8;5.17157104E8;7.68503357E8;1.153760254E9;	999.0;458.52;220.78;120.56;104.61;34.12;31.95;27.01;26.17;20.02;19.99;18.64;	720.661			20498.6	25219.5	15720.7	16077.4	4	1419.27	1141.93	1297.6	0	14.3232	14.6223	13.9404	13.9728	10.4709	10.1573	10.3416	15.0661	3.91324	7.53664e-06	4.02294e-05
105	18	4.00185	1.47030121E8;1.15003899E8;3.79019928E8;2.76988159E8;1.48033493E8;4.81052032E8;3.63042328E8;4.23009857E8;3.17049377E8;3.80023254E8;3.19025574E8;7.13042114E8;3.18998749E8;5.08978119E8;4.65074432E8;4.8205545E8;2.77991547E8;5.4903949E8;	999.0;140.45;111.59;54.36;53.83;35.49;14.15;11.3;10.69;10.15;7.69;7.65;6.64;5.09;4.17;3.98;3.17;3.11;	147.03	Hydroxyglutarate	organic acid	681850	544398	221191	330614	4	1271.33	90147.7	1381.46	1	19.3791	19.0543	17.7549	18.3348	10.3121	16.46	10.432	14.37	3.84499	0.0162904	0.0231711
380	4	18.8914	8.65695923E8;1.008223206E9;5.77632507E8;1.055898071E9;	999.0;891.6;235.47;195.88;	1008.22			49100.7	47443.9	41213.9	38744.7	4	4545.2	1302.13	4145.43	2	15.5835	15.5339	15.3308	15.2417	12.1501	10.3467	12.0173	13.2473	3.72763	0.000518054	0.00107137
687	5	35.1265	5.17151245E8;4.71145752E8;5.18154602E8;4.72148956E8;5.07122681E8;	999.0;449.26;280.66;126.23;86.34;	517.151			4829.96	1051.91	23545.5	30029.9	3	1168.19	1092.32	1272.78	0	12.2378	10.0388	14.5232	14.8741	10.1901	10.0932	10.3138	12.6208	3.65773	0.0964374	0.122485
76	11	2.92167	2.03020081E8;2.00989288E8;2.44979263E8;2.16984329E8;1.72994507E8;1.59979614E8;2.70994934E8;1.60976364E8;3.14969879E8;1.42983917E8;2.7295932E8;	999.0;103.14;63.88;10.63;9.63;3.13;2.33;1.83;0.97;0.0;0.0;	203.02			40648.4	30391.9	61876.9	48275.5	4	3406.69	3962.98	3480.53	3	15.3109	14.8914	15.9171	15.559	11.7342	11.9524	11.7651	12.5246	3.64669	3.61081e-05	0.000126219
423	4	20.7556	4.33114685E8;4.31135315E8;1.15275708E9;8.79698608E8;	999.0;304.4;167.6;88.78;	433.115	Dihydrokaempferol-3-O-alpha-L-rhamnopyranoside	flavanonols	15566.2	13815.2	14350	16190.3	4	1329.88	1252.67	1025.24	0	13.9261	13.754	13.8088	13.9828	10.3771	10.2908	10.0017	12.4568	3.63886	5.49495e-07	8.34809e-06
246	3	13.3368	8.73693909E8;5.84627197E8;5.80155029E8;	999.0;825.03;524.26;	873.694			17598	19311.3	14301.9	10659.9	4	1182.54	1209.31	1352.5	0	14.1031	14.2372	13.8039	13.3799	10.2077	10.24	10.4014	12.3929	3.63144	1.95415e-05	8.4823e-05
250	8	13.7247	5.94133972E8;1.016722717E9;6.39133911E8;3.6908313E8;1.01772644E9;1.02522168E9;1.168752808E9;1.168250122E9;	999.0;314.05;113.81;105.68;97.13;91.21;52.86;33.4;	594.134			14553.6	15512.3	17889.9	12063.3	4	1112.63	1342.14	1194.54	0	13.8291	13.9211	14.1269	13.5583	10.1198	10.3903	10.2222	12.335	3.62469	2.64284e-06	2.2694e-05
651	8	30.6726	3.410672E8;4.83120972E8;5.03096741E8;8.71225708E8;3.42070557E8;5.49102295E8;8.72229065E8;5.25104553E8;	999.0;345.57;311.05;264.3;190.82;166.37;143.69;142.53;	341.067	Tetrahydroxyflavone; Me Ac ether		82279	45151.1	61195.4	56082.8	4	6313.44	4508.75	4572.01	3	16.3282	15.4625	15.9011	15.7753	12.6242	12.1385	12.1586	11.9221	3.57557	3.09603e-05	0.00011473
705	6	36.6552	5.1513562E8;4.69129974E8;5.16138916E8;4.70133423E8;5.32125916E8;5.05106781E8;	999.0;943.39;281.97;260.98;225.49;209.27;	469.13	octanol-glycoside	glycosides	23145.8	1292.92	20179.9	15207.2	3	1378.25	1390.54	1007.4	0	14.4985	10.3364	14.3006	13.8925	10.4286	10.4414	9.97642	11.8822	3.57073	0.0515314	0.0694706
367	6	18.2734	1.008725525E9;5.91099548E8;9.60545898E8;8.73190857E8;3.4310379E8;1.056232544E9;	999.0;911.79;398.16;333.19;260.3;203.31;	1008.73			47115.4	45185.7	43431.8	37191.9	4	4369.08	2639.53	4287.51	3	15.5239	15.4636	15.4065	15.1827	12.0931	11.3661	12.0659	11.4813	3.52121	1.57634e-05	7.32535e-05
97	13	3.4714	5.65048889E8;5.6605188E8;5.35037964E8;6.3302356E8;5.67053223E8;6.77013428E8;6.34025879E8;3.23028992E8;5.87030396E8;2.98974976E8;5.36041504E8;5.7603302E8;6.35019592E8;	999.0;164.68;66.78;63.65;32.42;22.51;13.96;10.2;9.12;8.69;8.55;8.5;7.53;	565.049	UDP-glucose	sugars	653596	663832	814713	1.01717e+06	4	72977.5	68234.9	68255.1	3	19.318	19.3405	19.6359	19.9561	16.1552	16.0582	16.0586	11.2761	3.4952	6.78105e-06	3.88191e-05
726	6	38.5203	5.03250275E8;4.59260834E8;5.05266022E8;5.04253967E8;4.60264008E8;5.06269562E8;	999.0;863.03;462.78;234.28;188.0;89.02;	503.25			97824.4	78307.6	75205.3	100364	4	5956.43	8676.17	8831.07	3	16.5779	16.2569	16.1985	16.6149	12.5402	13.0828	13.1084	11.2419	3.49081	1.12584e-05	5.70136e-05
258	17	14.0454	7.20159973E8;7.21163025E8;7.21664063E8;5.8512854E8;4.22055725E8;7.22165771E8;1.024720093E9;3.41088196E8;7.65157288E8;1.168249756E9;7.39149475E8;5.83619751E8;5.99104919E8;7.46145081E8;5.92624756E8;5.92123291E8;3.59098785E8;	999.0;386.67;122.58;41.07;39.56;29.71;19.05;16.05;14.93;14.1;14.04;13.11;11.84;11.13;10.31;10.17;9.27;	720.16			96110.4	104300	97786.8	89203.8	4	11296.6	5076.17	9972.59	3	16.5524	16.6704	16.5774	16.4448	13.4636	12.3095	13.2838	11.0286	3.46317	8.29692e-05	0.000248057
604	3	27.578	6.49146484E8;4.29177216E8;6.49648621E8;	999.0;931.31;880.64;	429.177	2-Phenylethanol; O-[?-D-Rhamnopyranosyl-(1?6)-?-D-glucopyranoside]		18960.4	9895.73	12631.8	4517.85	4	1209.49	1060.45	1013.62	0	14.2107	13.2726	13.6248	12.1414	10.2402	10.0505	9.9853	10.5082	3.39345	0.00159314	0.00283659
608	2	27.8177	7.9317865E8;7.93680115E8;	999.0;888.64;	793.179			17423.4	13556.7	11247.6	9552.56	4	1115.45	1189.08	1443.82	0	14.0887	13.7267	13.4573	13.2217	10.1234	10.2156	10.4957	10.3606	3.37304	3.37571e-05	0.000120127
495	5	23.3588	3.57119354E8;6.05167114E8;4.03125153E8;1.95066574E8;6.06170471E8;	999.0;536.71;390.72;205.77;171.62;	357.119			45990.8	34998.3	41597.7	35383.3	4	4487.51	4295.99	2727.89	3	15.4891	15.095	15.3442	15.1108	12.1317	12.0688	11.4136	10.2922	3.36348	2.22693e-05	9.20591e-05
482	14	22.8995	7.96165283E8;7.96667175E8;5.08101837E8;7.97168396E8;5.08603424E8;8.64692932E8;5.93130737E8;7.97669128E8;7.20661438E8;9.48176147E8;1.008725403E9;5.76128235E8;1.153259888E9;1.016703918E9;	999.0;894.63;644.88;409.04;335.41;225.61;172.46;153.12;146.6;130.16;120.33;117.27;113.82;108.33;	796.165			11045.2	15092.5	11310.6	10689.5	4	1031.32	1149.26	1398.54	0	13.4311	13.8815	13.4654	13.3839	10.0103	10.1665	10.4497	10.0872	3.33445	7.0391e-06	3.97135e-05
662	4	31.8684	4.13218628E8;5.63141479E8;4.59224182E8;6.27193909E8;	999.0;645.4;309.84;155.57;	413.219			10791.2	13487.4	12982.8	14576.3	4	1197.45	1281.01	1387.48	0	13.3976	13.7193	13.6643	13.8313	10.2257	10.3231	10.4383	10.0566	3.33008	1.16572e-06	1.31559e-05
400	5	19.917	8.65195862E8;8.66201843E8;7.20159851E8;9.40197266E8;1.016216675E9;	999.0;306.44;250.2;180.12;69.66;	865.196	Procyanidin trimer (Pentahydroxyflavan trimer)	flavan-3-ols	18499.1	13217.5	17899.6	15610.5	4	2592.99	1421.44	1061.13	1	14.1752	13.6902	14.1276	13.9302	11.3404	10.4731	10.0514	9.63836	3.26879	0.000189741	0.00047137
114	5	5.08084	1.98988708E8;1.36988312E8;2.82941162E8;3.26931122E8;3.23017731E8;	999.0;529.09;418.58;173.65;123.46;	198.989			16517.5	20548.8	22375	32599	4	2660.6	1182.74	3364.53	2	14.0117	14.3268	14.4496	14.9925	11.3775	10.2079	11.7162	9.57707	3.25958	0.000712022	0.00139925
354	16	18.0109	7.29147156E8;7.30150574E8;1.017217896E9;7.31152832E8;5.08101807E8;1.018213684E9;7.65123535E8;5.08603577E8;8.1914209E8;7.66126953E8;7.67119141E8;7.75152405E8;5.09104919E8;7.43125854E8;8.20145691E8;5.75120117E8;	999.0;403.37;120.66;94.9;73.37;60.56;58.55;38.53;28.28;21.75;16.22;14.56;12.55;11.96;10.55;10.41;	729.147	procyanidin conjugate	flavan-3-ols	112976	178067	117028	126940	4	22199.8	7467.28	14383.6	3	16.7857	17.4421	16.8365	16.9538	14.4383	12.8664	13.8121	9.10901	3.18729	0.000545992	0.00110169
538	5	25.0451	5.80104919E8;5.8060675E8;1.161217163E9;1.162220459E9;5.81107788E8;	999.0;632.22;412.28;272.8;203.59;	580.105	Unknown		14897.8	4501.94	68489	51334.5	4	1344.12	6795.14	3387.39	2	13.8628	12.1363	16.0636	15.6476	10.3924	12.7303	11.726	9.05878	3.17932	0.0672566	0.087968
618	2	28.4695	7.93178406E8;7.93680176E8;	999.0;933.68;	793.68			13884.9	11136.7	13403.1	9000.79	4	1241.85	1397.78	1326.29	0	13.7612	13.443	13.7103	13.1358	10.2783	10.4489	10.3732	8.9687	3.1649	9.76698e-06	5.07626e-05
411	10	20.1741	5.67209229E8;3.87093628E8;5.6821228E8;5.21203186E8;4.73203552E8;3.41124573E8;3.49150757E8;8.64524475E8;3.88097076E8;4.29213654E8;	999.0;404.96;274.7;248.0;118.28;73.68;68.63;52.91;51.76;46.12;	567.209			34827.4	31260.3	58218.2	44606.5	4	6550.59	3187.81	4414.5	3	15.0879	14.932	15.8292	15.445	12.6774	11.6384	12.108	8.95111	3.16207	0.000251762	0.000589091
123	15	5.51764	3.31067596E8;4.21062958E8;3.3207074E8;1.69014526E8;6.63142273E8;3.67044098E8;4.22066223E8;4.61025574E8;4.32078857E8;3.99054932E8;3.94063171E8;6.64145935E8;4.15019958E8;4.16083801E8;1.70017822E8;	999.0;192.05;139.58;137.15;31.6;28.67;26.77;24.25;23.97;10.9;10.31;8.84;8.47;7.92;6.85;	331.068			105423	95495.6	132324	174914	4	23295.8	11261.1	11136.9	3	16.6858	16.5431	17.0137	17.4163	14.5078	13.4591	13.4431	8.34068	3.06017	0.00040803	0.000881949
376	4	18.8849	8.64191223E8;8.64693481E8;8.71682861E8;8.71181213E8;	999.0;911.45;39.8;36.07;	864.191	procyanidin [M-H]2-	flavan-3-ols	227027	222606	202521	195073	4	30643.6	18380.8	28011.7	3	17.7925	17.7641	17.6277	17.5737	14.9033	14.1659	14.7737	8.24836	3.04411	2.12003e-05	9.00441e-05
664	3	32.0184	4.35130432E8;4.36133606E8;4.81135925E8;	999.0;191.27;171.09;	435.13			42719.9	38989.9	41528.5	44976.8	4	6476.33	4621.4	4305.29	3	15.3826	15.2508	15.3418	15.4569	12.661	12.1741	12.0719	8.19069	3.03399	7.32629e-06	3.99871e-05
510	7	23.9765	4.57171906E8;5.02165222E8;3.73187225E8;4.17177277E8;4.58175568E8;4.34118073E8;2.71061584E8;	999.0;678.42;347.46;217.93;212.11;206.25;108.24;	457.172			10512.5	10574.6	8468.34	10980.1	4	1405.9	1067.84	1417.03	0	13.3598	13.3683	13.0479	13.4226	10.4573	10.0605	10.4687	7.81379	2.96602	6.22194e-06	3.61422e-05
324	6	16.9344	1.152757324E9;1.152255371E9;8.72689392E8;8.69521545E8;8.69856262E8;9.6587738E8;	999.0;797.01;435.48;233.33;116.15;107.34;	1152.76	procyanidin [M-H]2-	flavan-3-ols	87016.2	94440.9	66530.1	56096.9	4	12165.5	7587.56	10124.5	3	16.409	16.5271	16.0217	15.7756	13.5705	12.8894	13.3056	7.63325	2.9323	0.000103725	0.000286514
546	2	25.3742	4.29177368E8;4.30180603E8;	999.0;177.71;	429.177			55635.2	52845.5	65161	60289.9	4	8249.04	7020.86	7733.17	3	15.7637	15.6895	15.9917	15.8796	13.01	12.7774	12.9168	7.62718	2.93115	7.34969e-07	9.67709e-06
673	7	33.2003	4.81114868E8;7.23172729E8;4.82118134E8;4.71085907E8;4.98104858E8;4.7308313E8;4.72089386E8;	999.0;289.18;244.72;180.57;95.55;50.73;40.5;	481.115	(iso)silybin	lignan	12363.5	11697.6	10126.5	9399.91	4	1458.05	1421.03	1409.12	0	13.5938	13.5139	13.3059	13.1984	10.5098	10.4727	10.4606	7.6234	2.93043	1.33355e-06	1.42365e-05
93	2	3.40669	2.44979279E8;2.16984283E8;	999.0;718.27;	244.979			11858.8	12484.7	8185.83	6588	4	1473.75	1186.63	1281.39	0	13.5337	13.6079	12.9989	12.6856	10.5253	10.2127	10.3235	7.44284	2.89585	0.000135274	0.000358613
563	2	25.9107	3.93213562E8;4.29177277E8;	999.0;448.2;	393.214			8177.67	8581.33	11026.2	9861.92	4	1253.59	1240.55	1308.97	0	12.9975	13.067	13.4286	13.2677	10.2919	10.2768	10.3542	7.42427	2.89225	2.10776e-06	1.89833e-05
542	2	25.1764	7.93178467E8;7.93679993E8;	999.0;985.2;	793.178			11567.8	9073.94	9510.34	8423.93	4	1341.34	1381.67	1228.09	0	13.4978	13.1475	13.2153	13.0403	10.3895	10.4322	10.2622	7.32251	2.87234	2.75171e-06	2.31261e-05
615	2	28.2778	4.55214111E8;5.56121887E8;	999.0;526.55;	455.214			9199.25	8335.31	9904.71	9007.08	4	1277.56	1335.11	1167.43	0	13.1673	13.025	13.2739	13.1368	10.3192	10.3827	10.1891	7.23123	2.85424	2.7068e-07	5.34593e-06
301	7	15.8838	4.91140961E8;4.92144531E8;2.93088165E8;4.8111261E8;5.35131104E8;4.93146637E8;5.59129089E8;	999.0;214.42;79.78;59.57;38.16;21.08;16.45;	491.141			1245.1	3801.85	3291.55	60794.5	3	4668.97	1395	1438.78	1	10.282	11.8925	11.6846	15.8917	12.1889	10.446	10.4906	6.91077	2.78885	0.396266	0.439677
747	6	41.7551	4.95245483E8;5.33224792E8;4.49239929E8;4.9624884E8;4.89235046E8;5.3422821E8;	999.0;445.16;343.88;170.74;144.07;81.08;	495.245			38264.8	28799.9	37423.4	34338.7	4	4956.99	5216.38	4910.43	3	15.2237	14.8138	15.1917	15.0675	12.2752	12.3488	12.2616	6.90278	2.78718	2.02515e-06	1.89833e-05
449	15	21.6761	4.3513031E8;3.89124756E8;4.36133575E8;2.27071503E8;3.90128143E8;4.2510144E8;4.79120117E8;4.27098572E8;5.03117981E8;2.28075043E8;4.52120392E8;4.26105011E8;4.65141083E8;2.99077606E8;3.45083099E8;	999.0;561.0;226.92;186.75;115.78;80.97;30.37;23.85;23.79;23.38;21.59;14.03;10.52;9.08;7.57;	435.13			1329.38	1003.27	21508.8	29028.2	2	3271.91	1296.91	1201.63	1	10.3765	9.9705	14.3926	14.8252	11.6759	10.3409	10.2308	6.87159	2.78064	0.343679	0.39122
702	5	36.4919	3.6714035E8;1.6307666E8;4.13145905E8;3.68143768E8;4.14149506E8;	999.0;639.53;551.86;163.65;73.55;	367.14			14583.6	5232.87	63465.5	67581	4	14223.3	1041.82	1386	1	13.8321	12.3534	15.9537	16.0443	13.796	10.0249	10.4367	6.79516	2.76451	0.0840847	0.108541
334	9	17.3319	7.29150818E8;7.30150085E8;7.31153076E8;7.65123413E8;5.51177795E8;8.19142151E8;7.66126953E8;7.67119263E8;8.2014563E8;	999.0;398.65;97.46;46.6;39.36;30.43;17.28;14.1;13.18;	729.151			7407.13	20400.9	11849.2	11762.7	4	3477.87	1257.13	1106.94	1	12.8547	14.3163	13.5325	13.5219	11.764	10.2959	10.1124	6.6014	2.72277	0.00397866	0.00623639
276	5	15.3374	7.20159912E8;7.20661377E8;5.76629456E8;7.28659058E8;7.291604E8;	999.0;801.34;340.46;192.81;73.75;	720.16			153404	139930	144229	125505	4	27303.3	15006.8	21983.3	3	17.227	17.0944	17.138	16.9374	14.7368	13.8733	14.4241	6.56835	2.71553	6.16167e-05	0.000196279
300	7	16.3797	5.91099731E8;7.28156738E8;8.6469342E8;5.92103149E8;3.41088196E8;1.160252319E9;1.16824939E9;	999.0;424.81;369.33;243.28;110.08;64.28;44.31;	591.1			72180.1	69465.5	64134.9	54233.9	4	10988.3	8802.47	10191.9	3	16.1393	16.084	15.9688	15.7269	13.4237	13.1037	13.3151	6.50411	2.70135	5.52722e-06	3.30795e-05
63	41	2.62907	2.59022736E8;3.93044586E8;5.19052856E8;2.29012192E8;2.89033325E8;4.09039154E8;2.60026215E8;5.49063721E8;7.79083679E8;3.94048004E8;5.20056519E8;3.63033844E8;4.23055206E8;4.51050323E8;3.87010529E8;2.09030594E8;7.15007751E8;8.09094666E8;7.49073059E8;8.77061401E8;3.26989258E8;5.21057434E8;7.80087402E8;1.03911499E9;4.10042969E8;4.39050201E8;5.60079529E8;4.81060944E8;2.90036804E8;5.500672E8;8.12984741E…	999.0;415.74;309.73;177.82;118.78;101.17;56.54;52.86;45.36;36.38;31.15;30.15;25.88;24.01;17.91;15.32;13.02;11.71;11.43;10.0;9.91;9.04;8.14;7.67;7.5;7.38;6.6;6.28;6.01;5.76;5.74;5.39;4.89;4.85;4.63;4.37;4.33;4.1;3.23;2.64;2.37;	259.023			867487	1.04249e+06	1.32974e+06	1.47555e+06	4	200612	142621	202620	3	19.7265	19.9916	20.3427	20.4928	17.614	17.1218	17.6284	6.47876	2.69572	0.000115766	0.000313204
678	2	34.0885	4.6425885E8;5.0325061E8;	999.0;810.31;	464.259			9693.67	7189.28	7424.48	7382.45	4	1319.05	1133.92	1230.97	0	13.2428	12.8116	12.8581	12.8499	10.3653	10.1471	10.2656	6.45162	2.68966	5.13209e-06	3.11873e-05
85	12	3.11113	2.03020035E8;3.00987488E8;3.22956848E8;2.04023361E8;4.20924408E8;5.14984253E8;3.01990784E8;6.12951599E8;3.66913727E8;5.40861511E8;3.33027527E8;4.57890076E8;	999.0;291.64;78.49;57.43;43.3;34.93;14.83;12.95;12.83;9.21;8.98;6.2;	203.02			99779.5	107139	138182	136981	4	22419.2	14896.8	19794.4	3	16.6065	16.7091	17.0762	17.0636	14.4524	13.8627	14.2728	6.3309	2.66241	4.70392e-05	0.000157462
99	7	3.69331	2.46977112E8;2.44961914E8;3.30929962E8;2.60956848E8;1.72977173E8;2.72993134E8;3.14952484E8;	999.0;583.63;539.91;524.18;490.75;355.88;241.66;	246.977			13455	15583.9	2809.74	1222.34	3	1481.29	1447.44	1050.72	0	13.7158	13.9278	11.4562	10.2554	10.5326	10.4993	10.0372	6.23282	2.63989	0.121322	0.153597
79	5	2.99212	3.38989441E8;3.68999786E8;3.23028992E8;4.36956757E8;3.39992554E8;	999.0;235.55;181.94;66.67;48.51;	338.989	D-Fructose 1,6-bisphosphate	sugars	73435.5	92456	83376.6	155158	4	15256.9	16120.6	17714.3	3	16.1642	16.4965	16.3474	17.2434	13.8972	13.9766	14.1126	6.17863	2.62729	0.000281847	0.000654879
365	2	18.756	1.009226624E9;9.60880005E8;	999.0;396.16;	1009.23			17012.2	15561.8	14022.6	13187.1	4	3235.7	1398.6	2626.55	2	14.0543	13.9257	13.7755	13.6868	11.6599	10.4498	11.359	6.17527	2.6265	0.000375993	0.000825097
144	5	7.64789	5.92122986E8;5.92624817E8;1.185253662E9;1.186257568E9;7.44654175E8;	999.0;627.94;434.82;290.87;273.18;	592.123			41651.1	39820.8	30019.9	36381.1	4	8503.36	1299.53	8244.3	2	15.3461	15.2812	14.8736	15.1509	13.0538	10.3438	13.0092	6.14526	2.61947	0.0104845	0.0156278
660	4	31.6757	5.19115234E8;4.75125E8;5.20118591E8;4.76128632E8;	999.0;771.46;235.22;165.79;	519.115			105829	137095	137982	164917	4	20053.8	23209	23469.3	3	16.6914	17.0648	17.0741	17.3314	14.2916	14.5024	14.5185	6.13451	2.61695	2.00021e-05	8.58786e-05
669	2	32.5053	3.03051422E8;4.91286896E8;	999.0;416.19;	303.051			8770.24	9570.61	10213.9	14694	4	1072.38	1267.45	2980.75	1	13.0984	13.2244	13.3182	13.8429	10.0666	10.3077	11.5415	6.09643	2.60797	0.0014021	0.00255221
158	11	8.9517	3.71098907E8;1.63040283E8;3.2509317E8;3.72101837E8;5.9910498E8;4.15088684E8;3.61069977E8;8.9718927E8;3.26096558E8;1.153263916E9;6.00108521E8;	999.0;443.24;361.72;151.04;98.71;93.66;73.85;56.0;47.2;34.74;26.92;	371.099			182047	152390	188758	145006	4	20938	28527.6	33203.2	3	17.474	17.2174	17.5262	17.1458	14.3538	14.8001	15.019	6.06215	2.59983	4.40718e-05	0.000150072
387	6	19.0975	5.76128357E8;5.76629272E8;5.15060364E8;1.154265869E9;9.60545837E8;9.60211304E8;	999.0;640.98;81.19;50.42;50.13;48.94;	576.128			149600	149895	148732	136661	4	30455	16954.3	25159	3	17.1907	17.1936	17.1824	17.0602	14.8944	14.0494	14.6188	6.04486	2.59571	5.91636e-05	0.000189997
281	6	14.9825	5.91099792E8;2.95046173E8;5.92103088E8;3.41124512E8;3.87166534E8;8.83200317E8;	999.0;499.73;241.66;149.25;112.31;101.8;	591.1			40826.7	41635.2	39084.9	31745.3	4	6758.05	5691.98	6573.76	3	15.3172	15.3455	15.2543	14.9543	12.7224	12.4747	12.6825	6.04344	2.59537	4.69691e-06	2.99239e-05
752	6	43.0086	7.25203796E8;6.79198242E8;7.26207336E8;7.15175171E8;6.80201782E8;7.42194153E8;	999.0;531.46;437.89;268.67;237.09;169.8;	725.204			9399.75	1438.12	11205.5	11001.1	3	1221.37	1495.3	1416.6	0	13.1984	10.49	13.4519	13.4254	10.2543	10.5462	10.4682	5.99607	2.58402	0.0484379	0.0659757
163	5	9.24038	8.81194519E8;8.82198181E8;8.83200928E8;8.79179077E8;8.80184875E8;	999.0;456.0;117.14;51.64;38.65;	881.195			8384.47	8522.67	7330.57	7398.18	4	1279.12	1456.51	1227.37	0	13.0335	13.0571	12.8397	12.853	10.3209	10.5083	10.2614	5.98712	2.58186	1.09764e-06	1.30384e-05
179	9	10.0542	5.76128418E8;3.05066864E8;1.154266357E9;7.36656128E8;5.85128418E8;7.37157959E8;3.06070435E8;3.95062469E8;4.88149811E8;	999.0;493.51;200.63;149.58;115.69;66.6;57.54;36.57;28.87;	576.128			39805	44371	35330	44932.6	4	6922.96	4330.08	10406.4	3	15.2807	15.4373	15.1086	15.4555	12.7572	12.0802	13.3452	5.694	2.50944	0.000466737	0.000980644
612	3	27.9452	5.17151245E8;5.18154663E8;4.71145721E8;	999.0;288.79;119.42;	517.151			4654.34	1380.77	9430.96	17682.5	3	1481.04	1423.92	1470.53	0	12.1844	10.4313	13.2032	14.11	10.5324	10.4757	10.5221	5.68197	2.50639	0.0882818	0.113219
587	2	26.8886	3.67213104E8;3.68216522E8;	999.0;199.06;	367.213			2988.7	1106.28	6897.08	20075	3	1443.7	1266.91	1409.17	0	11.5453	10.1115	12.7518	14.2931	10.4956	10.3071	10.4606	5.65571	2.49971	0.156403	0.191933
580	5	26.6305	4.33114929E8;2.71061584E8;4.34118225E8;2.72064941E8;7.93178284E8;	999.0;276.97;216.48;35.79;12.99;	433.115	Naringenin-hexoside	flavonols	428536	363300	414332	450111	4	84801.6	62673.7	73444.3	3	18.7091	18.4708	18.6604	18.7799	16.3718	15.9356	16.1644	5.6229	2.49131	7.39003e-06	3.99871e-05
147	8	8.02631	8.97189819E8;8.98192871E8;8.99195618E8;7.44152649E8;8.9517395E8;9.87185242E8;8.96180359E8;7.44654114E8;	999.0;445.53;122.39;107.39;69.94;64.34;50.16;35.06;	897.19	hydroxy-procyanidin trimer	flavan-3-ols	117697	111216	92660.1	143131	4	22584.9	18372.2	21087.1	3	16.8447	16.763	16.4997	17.127	14.4631	14.1652	14.3641	5.61742	2.48991	2.70426e-05	0.000106818
131	21	6.67874	3.05066864E8;3.06070251E8;3.95062408E8;6.11141541E8;6.12144897E8;6.21146973E8;3.96065765E8;3.51072449E8;3.90083618E8;3.21061829E8;3.73054474E8;6.22150391E8;1.79035339E8;2.6107724E8;6.13147705E8;3.42047089E8;1.66027405E8;2.1906665E8;3.93083374E8;1.39040344E8;5.92123779E8;	999.0;157.82;125.72;104.57;29.35;23.25;20.9;12.77;9.18;8.14;7.45;5.98;5.08;5.05;5.01;3.9;3.62;3.55;3.22;3.1;2.12;	305.067	(+)-Gallocatechin	flavan-3-ols	1.79601e+06	1.78743e+06	1.62521e+06	2.35146e+06	4	373530	304912	337819	3	20.7764	20.7695	20.6322	21.1651	18.5109	18.218	18.3659	5.57935	2.4801	1.66051e-05	7.62677e-05
575	7	26.443	1.011236755E9;6.49146423E8;6.49648254E8;1.012239929E9;9.37712219E8;9.37210083E8;9.38213867E8;	999.0;815.84;643.43;594.96;516.26;474.64;335.98;	1011.24	Unknown		8581.33	6683.32	7791.9	5916.76	4	1260.36	1450.37	1191.54	0	13.067	12.7063	12.9278	12.5306	10.2996	10.5022	10.2186	5.56854	2.4773	1.89734e-05	8.3272e-05
418	3	20.5196	5.76128174E8;5.766297E8;1.016205383E9;	999.0;636.29;208.55;	576.128			10675.2	10042.9	9523.88	7534.39	4	3030.46	1021.18	1090.96	1	13.382	13.2939	13.2173	12.8793	11.5653	9.99602	10.0914	5.50933	2.46188	0.00192348	0.00340705
185	4	10.4694	2.99077515E8;1.37024628E8;3.00080902E8;3.89073059E8;	999.0;311.56;115.75;32.03;	299.078	Hydroxybenzoic acid hexoside	phenolics	1281.88	30654.6	33108.4	46407.4	3	1175.83	12850.6	1357.49	1	10.324	14.9038	15.0149	15.5021	10.1995	13.6496	10.4067	5.43354	2.44189	0.201096	0.239979
360	9	17.495	3.71098907E8;7.21664063E8;3.07140198E8;3.72102142E8;1.016220154E9;1.152255127E9;3.03145264E8;8.6385553E8;1.061563721E9;	999.0;318.71;173.18;143.05;78.61;59.96;55.44;40.52;39.29;	371.099	dihydroxycinnamoyl heptulose	phenolics	125823	88777.3	136786	68385.3	4	26279.8	13656.8	18210.1	3	16.941	16.4379	17.0616	16.0614	14.6817	13.7373	14.1525	5.41439	2.4368	0.00103006	0.00193749
317	22	16.6557	5.76128174E8;5.76629333E8;5.77131165E8;1.153262329E9;1.154265625E9;8.6419104E8;9.55194946E8;5.77632568E8;9.0117572E8;4.23187744E8;5.75120361E8;1.155269775E9;5.94116394E8;9.56198242E8;8.79178467E8;5.83117493E8;9.02179321E8;8.80183655E8;5.83619629E8;5.94617981E8;5.00104431E8;3.39072479E8;	999.0;645.09;242.6;216.1;119.61;100.5;59.77;59.63;48.9;48.87;40.16;39.88;31.03;27.63;26.66;24.35;22.21;21.29;19.3;18.81;13.93;10.94;	576.128	procyanidin [M-H]2-	flavan-3-ols	913662	920116	886618	753452	4	193400	126269	169834	3	19.8013	19.8115	19.758	19.5232	17.5612	16.9461	17.3738	5.32252	2.41211	3.20928e-05	0.000116299
375	14	18.8435	7.20159851E8;7.20661072E8;7.21162964E8;7.96165344E8;7.96667236E8;6.52133484E8;7.21664429E8;6.52635254E8;7.97168457E8;7.19654419E8;2.73077148E8;7.27149231E8;7.27651489E8;7.97670044E8;	999.0;808.77;347.6;262.33;233.91;115.65;106.42;85.4;84.99;50.91;43.86;43.69;40.57;40.31;	720.16			37751.3	72335.9	82174.6	64979	4	14912	9065.87	12565.3	3	15.2042	16.1424	16.3264	15.9877	13.8642	13.1462	13.6172	5.27953	2.40041	0.000944307	0.00181069
731	3	39.6007	6.43240234E8;6.44243896E8;4.71145691E8;	999.0;350.4;136.29;	643.24			1094.47	1359.61	14888.4	26002.2	2	3660.34	1087.57	1417.25	1	10.096	10.409	13.8619	14.6663	11.8378	10.0869	10.4689	5.27294	2.39861	0.36175	0.409431
610	10	27.8693	5.85089478E8;5.86092712E8;4.53083496E8;5.87094971E8;4.5408667E8;6.53077087E8;6.3109491E8;6.17079285E8;6.01084106E8;1.171185913E9;	999.0;332.57;98.92;53.67;21.29;19.21;11.67;8.91;6.48;5.52;	585.089	Quercetin galloyl-pentoside	flavonols	566629	426075	1.17404e+06	1.00189e+06	4	122680	183837	145225	3	19.112	18.7007	20.163	19.9343	16.9045	17.4881	17.1479	5.26069	2.39525	0.00309307	0.00502783
318	4	16.6564	6.52133484E8;6.52635132E8;6.53136841E8;5.51177734E8;	999.0;682.29;275.09;198.04;	652.133			4286.32	12673.6	5529.87	3870.81	4	1427.34	1299.06	1054.69	0	12.0655	13.6295	12.433	11.9184	10.4791	10.3433	10.0426	5.22878	2.38647	0.00527048	0.00810054
201	8	11.3572	8.65199463E8;8.66203064E8;8.67206055E8;9.5519519E8;9.01176636E8;8.68207825E8;9.5619873E8;8.63183716E8;	999.0;465.15;112.42;41.54;23.3;21.49;20.84;20.83;	865.199	Procyanidin trimer (Pentahydroxyflavan trimer)	flavan-3-ols	40120.4	44770.9	40760	46286.6	4	13311	5524.76	5885.86	3	15.2921	15.4503	15.3149	15.4983	13.7003	12.4317	12.523	5.21622	2.383	0.000796609	0.00155005
756	4	44.1141	7.25225159E8;6.79219604E8;7.26228455E8;6.80222961E8;	999.0;435.61;425.83;183.82;	725.225			1139.16	1153.39	6323.37	16904.5	2	1280.84	1330.46	1112.83	0	10.1538	10.1717	12.6265	14.0451	10.3229	10.3777	10.12	5.13953	2.36164	0.251539	0.291711
118	4	5.55013	4.69099426E8;4.70102722E8;3.37093201E8;5.53051819E8;	999.0;188.77;152.19;45.17;	469.099	5-(Hydroxymethyl)-1,2,3-benzenetriol; 1'-O-(3,4,5-Trihydroxybenzoyl), 2-O-?-D-glucopyranoside	phenolics	215896	135269	159438	85578	4	42776.4	18455.3	27747.3	3	17.72	17.0455	17.2826	16.385	15.3845	14.1717	14.7601	5.02517	2.32917	0.00320047	0.00518108
654	3	30.9001	4.75125458E8;4.31135468E8;4.76128754E8;	999.0;575.95;240.48;	475.125			1386.29	1320.98	7319.54	12888.5	2	1125.57	1163.6	1201.79	0	10.437	10.3674	12.8375	13.6538	10.1364	10.1844	10.231	4.92314	2.29958	0.159	0.194443
210	7	11.803	7.28157349E8;5.91100037E8;5.92103638E8;7.3615509E8;7.36656677E8;7.27652222E8;8.88685547E8;	999.0;756.09;183.59;128.3;99.88;81.79;66.82;	728.157	procyanidin [M-H]2-	flavan-3-ols	121265	119435	95403.3	76333.2	4	21901.7	18010.5	23172.8	3	16.8878	16.8659	16.5418	16.22	14.4188	14.1366	14.5001	4.90335	2.29377	0.000110547	0.000301145
247	2	13.4777	1.008725586E9;1.008223694E9;	999.0;779.3;	1008.73			5181.01	5442.5	7049.2	4679.91	4	1110.55	1145.3	1164.39	0	12.339	12.4101	12.7832	12.1923	10.1171	10.1615	10.1854	4.90155	2.29324	2.23739e-05	9.20591e-05
347	5	17.7839	8.64191162E8;8.64693359E8;8.65195129E8;8.65695984E8;5.84125549E8;	999.0;665.96;400.87;118.63;44.9;	864.191	procyanidin [M-H]2-	flavan-3-ols	132158	132440	116834	102255	4	31436.1	18887.1	24652.6	3	17.0119	17.015	16.8341	16.6418	14.9401	14.2051	14.5894	4.83844	2.27454	0.000101733	0.000282991
665	3	32.0939	4.99140503E8;4.53134979E8;5.00143951E8;	999.0;331.69;283.34;	499.141			1460.11	1111.41	6937.76	14726.3	2	1147.15	1240.74	1461.1	0	10.5119	10.1182	12.7603	13.8461	10.1638	10.277	10.5128	4.72245	2.23953	0.219082	0.259094
758	4	44.397	5.00143921E8;7.25203735E8;3.6308783E8;4.89112E8;	999.0;334.49;301.89;248.22;	500.144			3387.87	1497.75	9107.65	10123.5	3	1329.67	1198.66	1339.27	0	11.7262	10.5486	13.1529	13.3054	10.3768	10.2272	10.3872	4.6767	2.22549	0.0614048	0.0819422
458	30	22.044	4.41083435E8;4.42086609E8;4.77060059E8;4.87088745E8;5.04078979E8;1.69014526E8;8.83173523E8;4.4308902E8;5.31078735E8;4.79057251E8;2.89072083E8;4.78063385E8;4.88092133E8;8.84176941E8;5.09070862E8;5.05082367E8;5.32082153E8;4.63065247E8;4.80060486E8;4.55062408E8;5.26099792E8;5.42094604E8;2.71061523E8;8.8517981E8;5.55076172E8;5.25115845E8;2.900755E8;3.03051422E8;4.57078217E8;5.7510498E8;	999.0;237.69;99.57;89.77;57.32;46.76;35.34;34.9;34.4;29.1;26.12;21.35;19.71;15.4;12.03;11.54;8.09;6.87;6.62;5.87;5.3;4.98;4.96;4.55;4.47;3.2;3.18;3.02;3.01;2.29;	441.083	(-)-Epicatechin 3-O-gallate	flavan-3-ols	100658	188140	116930	165427	4	61690.3	18125.5	11844.7	3	16.6191	17.5214	16.8353	17.3358	15.9128	14.1457	13.532	4.6734	2.22447	0.0109857	0.0163134
151	4	8.19232	8.97189819E8;5.94134216E8;7.44152405E8;3.43103699E8;	999.0;993.24;489.77;445.37;	897.19	hydroxy-procyanidin trimer	flavan-3-ols	30341.4	25994.1	27450.7	32802.6	4	8719.33	4887.89	5395.84	3	14.889	14.6659	14.7446	15.0015	13.09	12.255	12.3976	4.60145	2.20209	0.000205243	0.000500439
137	4	7.19233	2.99077545E8;5.92123291E8;5.84125671E8;5.92624756E8;	999.0;43.76;36.64;18.09;	299.078	Hydroxybenzoic acid hexoside	phenolics	243675	189436	232858	199010	4	54216.2	39066.9	47736.7	3	17.8946	17.5314	17.8291	17.6025	15.7264	15.2537	15.5428	4.60031	2.20173	3.05574e-05	0.00011473
267	12	14.3655	4.49109314E8;3.97208466E8;4.95115082E8;4.50112946E8;3.35135101E8;3.98211853E8;1.009226563E9;8.8018573E8;5.41214539E8;1.73082199E8;3.87179626E8;1.02522168E9;	999.0;610.38;312.46;197.09;142.16;90.33;69.95;62.66;59.19;38.6;26.39;22.56;	449.109	dihydrokaempferol-hexoside	flavanonols	326862	302334	326506	290028	4	76309	59974.1	67612.8	3	18.3183	18.2058	18.3167	18.1458	16.2196	15.8721	16.045	4.58223	2.19605	3.24597e-06	2.52231e-05
632	2	29.627	4.29177277E8;4.30180573E8;	999.0;178.9;	429.177			31206.1	27586.4	34392.9	31084.5	4	8074.27	5515.08	6762.86	3	14.9295	14.7517	15.0698	14.9239	12.9791	12.4292	12.7234	4.57948	2.19518	2.94112e-05	0.000111706
189	14	10.7866	5.77136108E8;5.7813916E8;6.67131409E8;5.79141785E8;6.68134949E8;6.1311261E8;1.155277832E9;1.156282959E9;6.40131531E8;6.15109497E8;1.029268555E9;6.78147217E8;6.62152527E8;1.157286377E9;	999.0;318.25;86.27;66.63;25.71;19.04;14.11;9.07;7.51;5.36;5.16;4.79;3.95;3.08;	577.136	Procyanidin dimer (Pentahydroxyflavan dimer)	flavan-3-ols	1.40597e+06	1.24474e+06	1.42059e+06	1.35478e+06	4	369274	243472	287557	3	20.4231	20.2474	20.4381	20.3696	18.4943	17.8934	18.1335	4.52021	2.17639	3.13856e-05	0.00011479
450	7	21.8271	8.04144653E8;8.04646362E8;7.2066156E8;8.05147583E8;1.00872522E9;1.008223328E9;1.084731079E9;	999.0;877.82;674.55;469.44;346.09;288.18;274.26;	720.662			7304.65	3591.21	3638.94	6337.57	4	1093.79	1099.3	1349.41	0	12.8346	11.8103	11.8293	12.6297	10.0951	10.1024	10.3981	4.41899	2.14372	0.0014162	0.00256606
126	2	6.32951	3.45119171E8;3.51130066E8;	999.0;207.05;	345.119			19618.5	19814.3	20949.7	23066.5	4	5317.23	4311.05	4555.63	3	14.2599	14.2743	14.3546	14.4935	12.3765	12.0738	12.1534	4.41252	2.1416	3.8463e-06	2.64384e-05
266	10	14.5451	8.65195557E8;8.66200867E8;8.67205383E8;1.018213562E9;9.55194702E8;8.6318396E8;8.68207825E8;9.01175964E8;1.019216492E9;9.56198547E8;	999.0;463.89;118.95;66.12;33.42;24.16;23.07;23.02;21.75;18.28;	865.196	Procyanidin trimer (Pentahydroxyflavan trimer)	flavan-3-ols	40829.4	39263.5	36064	37832	4	10745.8	6136.48	9356.84	3	15.3173	15.2609	15.1383	15.2073	13.3915	12.5832	13.1918	4.40151	2.138	0.00013888	0.000364533
622	7	28.8734	4.5110379E8;4.97109375E8;4.52107361E8;3.41067078E8;4.98113007E8;4.87081024E8;4.53110657E8;	999.0;262.53;239.19;74.59;57.05;48.6;16.07;	451.104			366368	253281	298949	219428	4	90781.2	43872.1	60409.9	3	18.4829	17.9504	18.1895	17.7434	16.4701	15.421	15.8825	4.3756	2.12948	0.00101009	0.00190903
108	3	4.43358	8.6519928E8;8.67206238E8;4.34873108E8;	999.0;110.35;87.31;	865.199	Procyanidin trimer (Pentahydroxyflavan trimer)	flavan-3-ols	4596.4	6102.68	5517.07	4199.69	4	1090.86	1326.04	1099.7	0	12.1663	12.5752	12.4297	12.0361	10.0913	10.3729	10.1029	4.35417	2.1224	5.03728e-05	0.000165811
645	2	30.4909	3.71134949E8;5.11125427E8;	999.0;166.52;	371.135	syringin		20721.1	19646.4	18070.8	35034.3	4	5955.53	5065.68	5127.32	3	14.3388	14.262	14.1414	15.0965	12.54	12.3065	12.324	4.34123	2.1181	0.000535728	0.00109644
255	4	13.9132	7.28156433E8;1.016220886E9;3.61150726E8;1.79035309E8;	999.0;878.68;348.23;289.21;	1016.22			40343.9	42282.4	38464.8	31819.6	4	10961.5	7662.75	7935.43	3	15.3001	15.3678	15.2313	14.9576	13.4202	12.9036	12.9541	4.31794	2.11034	6.54577e-05	0.000206846
321	9	16.5623	1.008725586E9;2.89072113E8;8.63183533E8;8.68207947E8;8.81194092E8;7.96667053E8;1.024719727E9;1.304786621E9;8.82197388E8;	999.0;532.17;446.15;430.15;246.92;183.72;148.62;138.45;118.85;	1008.73			63304.9	58145.3	59940.3	54622.3	4	17871.7	9547.9	13981.7	3	15.95	15.8274	15.8712	15.7372	14.1254	13.221	13.7713	4.27546	2.09608	0.000223157	0.000537483
624	7	28.9707	4.99140503E8;5.00143982E8;4.53134857E8;4.54138397E8;5.01147217E8;3.59093018E8;5.6712793E8;	999.0;309.82;248.8;81.07;41.72;41.52;18.93;	499.141			22780.9	5896.18	80586.3	108363	4	8385	10534.6	19446.8	3	14.4755	12.5256	16.2982	16.7255	13.0336	13.3628	14.2472	4.25425	2.0889	0.269869	0.310782
206	50	11.5923	2.89072113E8;5.79151978E8;2.90075378E8;3.35077637E8;5.8015509E8;3.79067749E8;3.25048798E8;3.36081177E8;5.8115802E8;2.45082199E8;3.0708255E8;3.27046112E8;3.52067841E8;3.74088837E8;3.80070862E8;2.21082245E8;1.3702475E8;3.57059814E8;3.03051086E8;8.69232178E8;5.97162415E8;2.05050873E8;1.2502475E8;3.90083679E8;2.03071808E8;6.15128479E8;8.70235718E8;1.51040375E8;2.4608577E8;5.93130798E8;3.08085907E8;3.…	999.0;334.49;158.58;126.46;107.55;45.16;33.4;21.07;20.65;19.62;15.25;9.28;7.89;7.58;6.73;5.85;5.69;5.6;5.49;4.96;4.41;3.51;3.38;3.02;2.96;2.53;2.53;2.44;2.15;1.94;1.84;1.58;1.52;1.26;0.96;0.77;0.7;0.67;0.54;0.53;0.5;0.5;0.5;0.48;0.46;0.44;0.44;0.41;0.38;0.37;	289.072	(+)-Catechin	flavan-3-ols	1.99537e+07	1.84398e+07	2.12494e+07	2.06382e+07	4	5.65003e+06	3.84825e+06	4.75597e+06	3	24.2502	24.1363	24.3409	24.2988	22.4298	21.8758	22.1813	4.22406	2.07863	2.76305e-05	0.00010806
315	14	16.6017	8.66202759E8;9.11204712E8;9.12207397E8;2.95046234E8;7.28659058E8;1.152757446E9;8.72188049E8;1.152255005E9;9.13210815E8;3.89181793E8;7.29159851E8;5.84125549E8;1.168248657E9;2.96049683E8;	999.0;379.27;176.43;114.63;73.06;70.5;61.45;57.03;48.15;46.34;30.8;27.23;13.95;12.16;	866.203			40686.5	35560.2	36298	30107	4	8239.64	7509.92	9595.09	3	15.3123	15.118	15.1476	14.8778	13.0084	12.8746	13.2281	4.22136	2.07771	2.23162e-05	9.20591e-05
233	30	12.8075	2.95046234E8;1.63040359E8;5.91100098E8;2.96049469E8;5.9210376E8;1.6404361E8;1.12988312E8;5.93105469E8;6.13081909E8;3.11040985E8;1.20053902E8;3.57046753E8;8.87155273E8;1.79035248E8;6.07095154E8;3.2905188E8;3.41051849E8;3.45046783E8;3.13056793E8;9.09137695E8;3.56062805E8;8.8815863E8;3.39036285E8;3.10033203E8;7.3912793E8;3.27036316E8;3.12047791E8;6.44012085E8;5.99085693E8;1.37061188E8;	999.0;273.21;173.45;115.47;49.04;25.98;11.4;8.29;3.38;2.64;1.57;1.42;1.17;0.95;0.72;0.7;0.66;0.63;0.51;0.5;0.47;0.46;0.45;0.38;0.33;0.29;0.25;0.24;0.24;0.21;	295.046	Coutaric acid (hydroxycinnamoyltartaric acid )	phenolics	1.97628e+07	1.97401e+07	1.9908e+07	2.07563e+07	4	4.84305e+06	4.68669e+06	4.9386e+06	3	24.2363	24.2346	24.2468	24.307	22.2075	22.1601	22.2357	4.15566	2.05508	8.02426e-09	7.92396e-07
460	2	22.0969	5.91151794E8;5.92155029E8;	999.0;308.34;	591.152	Methylenebispentahydroxyflavan OR Tetrahydroxyflavan-pentahydroxyflavan; Hydroxy, Me ether	flavan-3-ols	19164.8	15097.9	7406.29	13816.7	4	3842.83	2935.37	3261.31	3	14.2262	13.8821	12.8545	13.7541	11.908	11.5193	11.6712	4.14504	2.05139	0.00267331	0.0044368
491	2	23.2066	3.47117371E8;3.93177124E8;	999.0;562.1;	347.117			5236.69	5671.18	6550.09	3440.09	4	1387.09	1288.55	1169.87	0	12.3544	12.4694	12.6773	11.7482	10.4378	10.3315	10.1921	4.0758	2.02708	0.000444021	0.000948045
193	4	10.9579	7.36656189E8;7.37157959E8;2.93124573E8;1.170261841E9;	999.0;421.39;287.6;160.34;	736.656	procyanidin [M-H]2-	flavan-3-ols	26863.3	25836.3	20933	24296.3	4	7094.67	4712.02	6382.34	3	14.7133	14.6571	14.3535	14.5684	12.7925	12.2021	12.6399	4.03796	2.01363	8.41509e-05	0.000248057
671	3	32.8066	4.35130371E8;4.93229767E8;4.36133636E8;	999.0;343.31;156.48;	435.13			24208.9	17430.1	30179.6	33546.6	4	7542.35	5562.8	6627.64	3	14.5632	14.0893	14.8813	15.0339	12.8808	12.4416	12.6943	4.0047	2.00169	0.000743159	0.00145321
554	2	25.612	6.49146423E8;6.49648315E8;	999.0;755.27;	649.146	Unknown		17769.5	13601.3	12979.1	10586.4	4	6753.52	2575.43	1101.49	2	14.1171	13.7315	13.6639	13.3699	12.7214	11.3306	10.1052	3.95018	1.98192	0.0164086	0.0232309
44	5	2.45444	4.55017365E8;5.13023071E8;4.3902243E8;5.81026123E8;5.82028748E8;	999.0;750.02;657.47;333.17;32.26;	455.017			17762.2	21983.8	1229.98	1029.63	2	1158.77	5438.52	1398.84	1	14.1165	14.4242	10.2644	10.0079	10.1784	12.409	10.45	3.93992	1.97817	0.472325	0.515382
168	25	9.56121	1.49009415E8;6.4507196E8;3.27036194E8;4.01036774E8;3.57046783E8;1.95030228E8;6.46074829E8;3.29051697E8;3.43031097E8;6.55079895E8;1.61024765E8;3.61041748E8;3.45046753E8;6.39084778E8;3.55031189E8;1.30998978E8;1.94022446E8;2.21045853E8;3.28043518E8;1.97045898E8;3.7205777E8;3.68062988E8;3.89036713E8;3.26028198E8;5.33095032E8;	999.0;24.63;12.74;7.99;6.58;6.33;6.06;5.61;5.25;4.36;4.33;3.95;3.56;3.43;3.34;3.34;3.29;3.28;2.82;2.79;2.27;2.22;1.92;1.47;0.82;	149.009	L-(+)-Tartaric acid containing		2.5474e+06	2.47941e+06	2.28452e+06	2.40941e+06	4	632479	619688	609012	3	21.2806	21.2416	21.1235	21.2002	19.2707	19.2412	19.2161	3.91717	1.96981	8.24397e-08	2.7543e-06
349	7	17.3856	5.76128296E8;1.153262451E9;5.766297E8;1.154265747E9;7.20159851E8;7.20661438E8;1.155269287E9;	999.0;808.94;591.44;486.05;402.38;383.17;167.09;	576.128			92943.3	82527.4	93231.8	69156.7	4	30649.9	14933.3	19399.4	3	16.5041	16.3326	16.5085	16.0776	14.9036	13.8662	14.2437	3.89942	1.96326	0.000808837	0.00156613
754	2	43.5122	4.83245575E8;4.3723996E8;	999.0;44.52;	483.246			148392	89480.1	127946	90618.5	4	34962.6	26197.4	29411.8	3	17.1791	16.4493	16.9652	16.4675	15.0935	14.6771	14.8441	3.77963	1.91825	0.000510512	0.00106133
224	21	12.4012	5.76128296E8;1.153262939E9;5.76629456E8;1.154265869E9;5.77131165E8;1.155269897E9;5.77632568E8;1.156272461E9;8.80687622E8;5.84627258E8;1.243258179E9;1.15225354E9;7.3615448E8;7.36656494E8;5.9461792E8;5.83619629E8;1.244262329E9;1.151247925E9;7.27149414E8;1.153765503E9;5.92122986E8;	999.0;948.28;646.37;608.82;235.34;202.42;59.81;52.14;48.63;44.74;27.83;27.69;25.99;21.66;21.57;20.93;18.8;18.73;16.46;13.49;12.0;	576.128			1.08855e+06	1.11019e+06	1.09636e+06	978242	4	357755	211817	292529	3	20.054	20.0824	20.0643	19.8998	18.4486	17.6925	18.1582	3.71767	1.8944	0.000164072	0.00041812
270	3	14.6597	5.7713324E8;5.751203E8;5.78139465E8;	999.0;657.4;327.1;	577.133	Procyanidin isomer (dimer?)	flavan-3-ols	1139.34	7224.56	4203.41	6808.35	3	1386.2	1186.54	1417.39	0	10.154	12.8187	12.0373	12.7331	10.4369	10.2126	10.469	3.64192	1.8647	0.087018	0.111961
536	4	24.905	5.69224854E8;5.23218994E8;6.97156616E8;5.70228271E8;	999.0;341.75;288.36;258.31;	569.225			94745.9	47060.9	61094.1	61734.2	4	20894.2	13825.4	20299.8	3	16.5318	15.5222	15.8987	15.9138	14.3508	13.755	14.3092	3.60739	1.85095	0.00159423	0.00283659
278	7	15.0765	3.25056641E8;8.81194397E8;3.26060272E8;3.97208344E8;1.160252686E9;1.161256714E9;3.93044342E8;	999.0;152.74;145.49;27.3;17.28;14.61;11.93;	325.057			466701	553311	560030	537779	4	165804	140202	155828	3	18.8321	19.0777	19.0951	19.0367	17.3391	17.0971	17.2496	3.43926	1.7821	7.13837e-06	3.97135e-05
355	27	18.046	5.77136108E8;5.7813916E8;5.79141785E8;6.67131348E8;6.23140808E8;6.1311261E8;4.25088013E8;2.89072113E8;6.4013147E8;6.45123474E8;6.68135071E8;5.91114807E8;6.2414447E8;1.008725464E9;6.14115845E8;6.15109253E8;2.87056458E8;5.25198608E8;6.09125793E8;6.62152283E8;4.51104034E8;6.91128784E8;1.152757202E9;9.60545776E8;5.71204529E8;4.26091919E8;9.65542664E8;	999.0;318.6;62.22;41.53;36.87;35.15;18.73;13.37;12.91;12.9;12.64;11.08;10.98;10.04;9.94;9.33;8.41;6.56;6.42;4.8;4.43;4.21;4.0;3.6;3.49;3.06;2.98;	577.136	Procyanidin dimer	flavan-3-ols	1.81278e+06	1.70728e+06	1.77613e+06	1.52235e+06	4	607086	404938	500698	3	20.7898	20.7033	20.7603	20.5379	19.2115	18.6273	18.9336	3.3806	1.75728	9.22636e-05	0.000261824
722	8	38.2443	4.97180267E8;2.93088074E8;4.61203308E8;5.75196655E8;5.09214691E8;4.99177521E8;5.24199219E8;3.11098846E8;	999.0;891.68;854.44;359.75;332.62;288.17;250.3;247.8;	497.18	unknown		79407	58731.2	76516.8	33800.6	4	20350.5	18579.7	16314.7	3	16.277	15.8418	16.2235	15.0448	14.3128	14.1814	13.9939	3.37301	1.75404	0.00456089	0.00706491
117	7	5.42663	8.65199158E8;8.66202942E8;3.23134796E8;8.67206116E8;9.5519519E8;9.56198669E8;8.68208679E8;	999.0;461.34;121.08;114.1;90.87;41.68;22.72;	865.199	Procyanidin trimer (Pentahydroxyflavan trimer)	flavan-3-ols	330559	296675	344915	275384	4	118318	71327.3	89225.8	3	18.3345	18.1785	18.3959	18.0711	16.8523	16.1222	16.4452	3.35513	1.74637	0.000284679	0.000657591
674	4	33.3692	4.35145691E8;4.81151184E8;4.36149078E8;4.82154694E8;	999.0;997.15;244.73;239.17;	435.146			1434.49	1119.56	1232.2	13118	1	1389.63	1194.79	1232.77	0	10.4863	10.1287	10.267	13.6793	10.4405	10.2225	10.2677	3.32135	1.73177	0.447148	0.491987
595	3	27.289	6.49146606E8;6.49648315E8;6.50149719E8;	999.0;680.22;247.9;	649.147			37425.3	25710.7	29109.6	17021.4	4	10813	6572.53	7339.31	3	15.1917	14.6501	14.8292	14.0551	13.4005	12.6822	12.8414	3.3145	1.72879	0.00377121	0.00600656
466	4	22.3755	5.91099976E8;8.01175659E8;8.02178711E8;6.49648132E8;	999.0;793.31;439.45;438.85;	801.176	Pentahydroxyflavone; Di-glucopyranoside, glucuronopyranoside	flavonols	5186.98	3917.33	3924.29	2653.64	4	1055.82	1069.01	1425.81	0	12.3407	11.9357	11.9382	11.3738	10.0442	10.0621	10.4776	3.31255	1.72794	0.00131704	0.00240848
501	4	23.5851	4.47093811E8;6.07146545E8;4.48097382E8;6.08149841E8;	999.0;442.14;198.75;123.59;	447.094	Kaempferol-hexoside (conjugate?)	flavonols	42606.7	33525.4	45485.1	39643.9	4	13939.9	10300.9	12345.6	3	15.3788	15.033	15.4731	15.2748	13.7669	13.3305	13.5917	3.30577	1.72499	9.95284e-05	0.000278821
532	4	24.7525	5.11240234E8;2.41108459E8;5.12243774E8;4.57114716E8;	999.0;259.45;232.14;199.22;	511.24			3841.76	3488.81	4875.78	4810.16	4	1301.27	1399.89	1243.25	0	11.9076	11.7685	12.2514	12.2319	10.3457	10.4511	10.2799	3.23556	1.69402	9.24711e-05	0.000261824
127	2	6.44822	3.83208008E8;1.49009415E8;	999.0;522.81;	383.208			6634.6	1351.11	6004.25	1258.53	2	1062.82	1170.34	1305.65	0	12.6958	10.3999	12.5518	10.2975	10.0537	10.1927	10.3506	3.2317	1.69229	0.160459	0.195547
739	3	40.4729	4.95245636E8;4.96248871E8;4.49239838E8;	999.0;215.97;86.49;	495.246			83618	60162	38157	29964.1	4	16935.6	18796.6	13853.4	3	16.3515	15.8766	15.2197	14.8709	14.0478	14.1982	13.758	3.20507	1.68036	0.011602	0.0170263
627	21	29.1465	4.35130371E8;4.81136047E8;4.36133789E8;3.71134918E8;4.82139099E8;2.7307724E8;4.71107208E8;4.17140656E8;2.09082123E8;3.7213858E8;4.73104309E8;2.74080688E8;5.03117889E8;5.49123474E8;4.83141418E8;4.98126068E8;4.72110596E8;5.25125793E8;5.23146545E8;4.18144318E8;8.71268005E8;	999.0;835.76;224.43;194.05;193.43;177.05;88.5;78.16;35.28;29.21;23.09;22.71;21.74;20.84;20.65;19.8;16.83;16.74;13.69;11.21;10.19;	435.13	resveratrol-conjugate	stilbenes	987546	915772	966798	972957	4	353800	266916	293723	3	19.9135	19.8046	19.8829	19.892	18.4326	18.026	18.1641	3.152	1.65627	1.70692e-05	7.74983e-05
745	18	41.5118	4.99140564E8;4.53134735E8;5.00144073E8;4.54138397E8;4.89111725E8;5.16130737E8;3.6308786E8;5.01147156E8;4.9110907E8;4.90115173E8;4.09093506E8;5.67128235E8;5.17134216E8;4.55141876E8;5.29151306E8;3.640914E8;5.41151428E8;5.21122742E8;	999.0;714.71;309.51;208.79;129.92;86.64;75.67;41.11;36.11;34.36;30.12;27.57;25.28;25.19;14.83;11.57;10.49;9.84;	453.135	ε-Viniferin [M+FA-H]	stilbenes	155050	86206.2	281200	327950	4	94860.6	49240.6	60210.6	3	17.2424	16.3955	18.1012	18.3231	16.5335	15.5876	15.8777	3.12172	1.64234	0.0451431	0.0621308
391	9	19.4097	2.06082596E8;1.64071838E8;2.07085876E8;2.50072357E8;7.96165161E8;8.64693176E8;6.86173279E8;1.47045364E8;2.72054291E8;	999.0;127.17;112.87;55.08;27.26;27.15;19.03;15.24;12.93;	206.083			36892.3	25696.1	43304.4	44927.9	4	14503.8	11274.2	10748.4	3	15.171	14.6493	15.4022	15.4553	13.8241	13.4607	13.3918	3.09682	1.63079	0.00122184	0.00226585
215	41	11.9822	3.25093262E8;8.65199036E8;8.6620282E8;1.63040115E8;3.71098999E8;3.26096832E8;6.51193848E8;8.67205872E8;4.15088867E8;6.52197144E8;9.55195068E8;1.6404361E8;1.191300537E9;8.68207886E8;3.93080658E8;9.56198608E8;3.63067108E8;1.192304321E9;8.80185303E8;7.58196777E8;8.79178711E8;7.58698608E8;9.01175659E8;4.10109863E8;4.16092102E8;3.88088959E8;6.53199951E8;3.62073425E8;4.13109619E8;6.73175964E8;4.0110955…	999.0;724.54;355.31;318.55;232.56;159.63;131.43;104.7;53.29;39.17;28.77;27.93;19.52;19.44;17.7;13.96;13.77;13.67;13.15;11.44;10.98;9.96;9.9;7.87;7.79;7.33;7.13;6.53;6.13;5.93;5.52;4.57;4.49;4.19;3.65;3.56;3.23;2.83;2.44;2.22;1.86;	865.199	Procyanidin trimer (Pentahydroxyflavan trimer)		2.11058e+06	1.9764e+06	2.01439e+06	1.83625e+06	4	757589	515756	651079	3	21.0092	20.9144	20.9419	20.8083	19.5311	18.9763	19.3125	3.0935	1.62924	8.91722e-05	0.000258604
111	3	4.57169	4.69099396E8;3.37093262E8;4.70102631E8;	999.0;215.46;165.4;	469.099	5-(Hydroxymethyl)-1,2,3-benzenetriol; 1'-O-(3,4,5-Trihydroxybenzoyl), 2-O-?-D-glucopyranoside	phenolics	54655.7	32784.3	43800.5	22215.4	4	17802	8985.99	10430.6	3	15.7381	15.0007	15.4187	14.4393	14.1197	13.1335	13.3485	3.09232	1.62869	0.0116088	0.0170263
557	4	25.7403	7.93178589E8;7.9367981E8;7.94181885E8;4.78151367E8;	999.0;911.26;426.88;226.19;	793.179			36909.6	28827.1	30429.9	22186.7	4	12958.1	6773.31	9257.5	3	15.1717	14.8151	14.8932	14.4374	13.6616	12.7256	13.1764	3.06203	1.61449	0.00233711	0.00397913
190	5	10.892	5.84627136E8;5.92123291E8;1.154266235E9;5.85128479E8;8.7269104E8;	999.0;680.83;530.39;339.44;241.98;	1154.27	procyanidin [M-H]2-	flavan-3-ols	37038.4	38188.8	34858.5	29558.9	4	14284.2	7921.59	13311.8	3	15.1767	15.2209	15.0892	14.8513	13.8021	12.9516	13.7004	2.94878	1.56012	0.00125187	0.0023107
447	6	21.5896	5.11240265E8;4.65234406E8;5.12243774E8;5.01211609E8;4.66238098E8;3.33025574E8;	999.0;221.31;207.0;58.96;36.24;33.62;	465.234	unknown [M+FA-H]		8352.9	8667.93	10442.7	7945.05	4	3881.53	2595.98	2668.56	3	13.0281	13.0815	13.3502	12.9558	11.9224	11.3421	11.3818	2.90359	1.53784	0.000408599	0.000881949
142	3	7.48766	3.31067596E8;3.32070465E8;1.69014511E8;	999.0;129.2;34.91;	331.068			10112.7	12257.6	21853.7	47846.3	4	10681.3	6463.09	6649.35	3	13.3039	13.5814	14.4156	15.5461	13.3828	12.658	12.699	2.90214	1.53712	0.0933291	0.118919
195	7	11.1225	4.65104492E8;4.66107452E8;5.55099854E8;5.76128174E8;3.03051239E8;8.80186462E8;8.98192566E8;	999.0;213.87;118.04;84.57;63.75;37.21;15.3;	465.104	dihydroquercetin-hexoside	flavanonols	409074	404885	430530	474647	4	171662	129441	149998	3	18.642	18.6272	18.7158	18.8565	17.3892	16.9819	17.1946	2.85824	1.51513	4.65573e-05	0.000157181
719	11	37.783	4.9322995E8;4.47224274E8;4.94233185E8;4.8320108E8;4.48227844E8;5.61217285E8;4.95235413E8;4.85198212E8;4.84204529E8;5.10220032E8;5.23240417E8;	999.0;381.27;237.75;90.0;80.53;31.45;26.87;23.83;17.66;16.17;12.57;	447.224	3,7-Dimethyl-1,6-octadien-3-ol, O-[?-L-Arabinofuranosyl-(1?6)-?-D-glucopyranoside] [M+FA-H]	terpene glycosides	535946	426749	587231	585301	4	187813	194488	178391	3	19.0317	18.703	19.1636	19.1588	17.5189	17.5693	17.4447	2.85615	1.51407	8.96929e-05	0.000258604
393	6	19.5038	4.79083832E8;4.59093719E8;1.027230957E9;4.80087067E8;1.028234741E9;5.13112061E8;	999.0;272.61;197.26;178.79;103.71;80.14;	479.084	Myricetin 3-O-galactoside	flavonols	27305.5	21747.2	23215	14594.1	4	10022.9	4675.94	8153.11	3	14.7369	14.4085	14.5028	13.8331	13.291	12.191	12.9931	2.8508	1.51137	0.00746685	0.0112573
109	2	4.45424	1.69014542E8;1.70017792E8;	999.0;55.19;	169.015	Gallic acid	phenolics	1157.94	1461.79	6443.71	5786.51	2	1252.85	1274.53	1390.27	0	10.1773	10.5135	12.6537	12.4985	10.291	10.3158	10.4412	2.84288	1.50736	0.207553	0.246938
402	9	19.8842	4.65104462E8;4.66107452E8;3.25056885E8;5.01081451E8;5.55099548E8;4.3607132E8;2.17108414E8;5.33091919E8;5.28099915E8;	999.0;220.52;97.06;38.1;28.34;25.04;19.5;17.09;16.44;	465.104	Dihydroquercetin-hexoside	flavanonols	408307	377855	412857	460411	4	165995	125992	148796	3	18.6393	18.5275	18.6553	18.8126	17.3408	16.943	17.183	2.82355	1.49751	5.54314e-05	0.00017947
601	14	27.4957	3.89124878E8;4.35130249E8;2.27071655E8;3.90128296E8;4.25101563E8;4.36133545E8;2.28075089E8;4.27098907E8;4.52120514E8;4.57112366E8;4.26105103E8;4.21151093E8;4.28102173E8;4.2215451E8;	999.0;323.83;261.33;212.36;84.46;65.07;36.57;24.33;22.45;17.68;15.51;13.01;2.88;2.86;	389.125	Piceid (resveratrol-glucoside)	stilbenes	501277	263463	1.45827e+06	2.01737e+06	4	375776	256503	499480	3	18.9352	18.0072	20.4758	20.944	18.5195	17.9686	18.9301	2.81004	1.49059	0.239688	0.280109
550	7	25.4937	5.19187561E8;5.65193604E8;5.20191345E8;5.66196838E8;5.55164368E8;3.57134735E8;2.61134705E8;	999.0;756.37;261.58;205.85;86.62;85.73;42.44;	519.188			208711	195426	327070	189937	4	94373.3	63419.1	88241.6	3	17.6711	17.5763	18.3192	17.5352	16.5261	15.9526	16.4292	2.80798	1.48953	0.00250404	0.00419109
578	2	26.5053	5.7920929E8;6.25214783E8;	999.0;534.02;	579.209			1482.91	1464.94	4069.45	11277.9	2	2519.42	1438.56	1030.06	1	10.5342	10.5166	11.9906	13.4612	11.2989	10.4904	10.0085	2.75086	1.45988	0.300446	0.344989
733	6	39.8016	4.53134766E8;4.99140503E8;4.54138306E8;4.89111786E8;5.1613092E8;5.00144043E8;	999.0;467.37;263.91;208.08;182.01;134.68;	453.135	ε-Viniferin [M+FA-H]	stilbenes	4692.51	1365.7	15099.7	47191.4	3	4767.45	4152.17	10019.7	3	12.1961	10.4154	13.8822	15.5262	12.219	12.0196	13.2906	2.70664	1.4365	0.727064	0.760549
446	5	21.812	6.52133545E8;6.52635254E8;8.72170593E8;8.72672241E8;5.77130432E8;	999.0;758.93;492.13;480.33;222.9;	652.134			1401.49	1275.34	4597.35	4975.08	2	1260.86	1143.6	1009.38	0	10.4527	10.3167	12.1666	12.2805	10.3002	10.1594	9.97926	2.69108	1.42819	0.127532	0.160942
130	7	6.67524	3.15072266E8;3.16075806E8;4.05067932E8;1.5201178E8;6.31152771E8;4.4503064E8;3.83060089E8;	999.0;132.65;42.45;21.84;18.37;13.56;9.51;	315.072			7285.39	9156.82	11332.6	14858.2	4	6890.69	1279.48	3753.65	2	12.8308	13.1606	13.4682	13.859	12.7504	10.3213	11.8741	2.68159	1.42309	0.0486774	0.0660741
619	3	28.5971	1.011236877E9;1.012239807E9;5.05114838E8;	999.0;588.21;315.97;	1011.24			25005.3	19186.6	21430.8	14632.5	4	10929.2	4305.66	8059.77	3	14.6099	14.2278	14.3874	13.8369	13.4159	12.072	12.9765	2.58392	1.36956	0.013026	0.0187101
629	4	29.3652	4.59130432E8;7.39167786E8;4.60133911E8;5.05136017E8;	999.0;352.69;200.64;197.7;	459.13			33316.2	33633.9	33003.7	30947.7	4	18256.7	9524.87	12057.2	3	15.0239	15.0376	15.0103	14.9175	14.1561	13.2175	13.5576	2.46433	1.3012	0.00208322	0.00364103
650	7	30.6188	4.39104004E8;4.85109528E8;4.40107422E8;4.86112976E8;2.89072174E8;4.75080872E8;5.02099792E8;	999.0;850.22;207.67;203.91;154.09;151.63;84.23;	439.104			3263.77	4539.74	4269.08	4425.72	4	2576.75	1272.27	1241.09	1	11.6723	12.1484	12.0597	12.1117	11.3313	10.3132	10.2774	2.43094	1.28151	0.0078546	0.0117968
742	2	41.1684	6.77225098E8;6.31219482E8;	999.0;750.22;	677.225			1180.62	1217.76	4586.45	4777.35	2	1317.4	1085.18	1315.81	0	10.2053	10.25	12.1632	12.222	10.3635	10.0837	10.3617	2.37244	1.24637	0.222804	0.26271
174	25	9.90224	5.77136169E8;5.78139343E8;6.67131409E8;5.79141724E8;6.68135132E8;1.155279663E9;6.13112549E8;1.156282593E9;2.89072174E8;5.91115051E8;6.14115845E8;6.15109314E8;6.62152283E8;1.157286255E9;6.6913678E8;1.170262329E9;6.40131592E8;7.36154968E8;4.25088013E8;6.78147217E8;6.63155884E8;3.35077759E8;6.79150757E8;6.83126343E8;6.01120422E8;	999.0;318.41;95.33;69.79;30.96;29.4;26.3;17.96;13.71;10.87;7.59;7.16;6.59;6.48;5.6;5.45;5.4;5.14;4.9;4.81;2.05;1.59;1.51;1.26;1.07;	577.136	Procyanidin B1 (pentahydroxy dimer)	flavan-3-ols	6.23273e+06	6.13544e+06	6.21968e+06	5.52664e+06	4	3.08116e+06	2.02539e+06	2.54604e+06	3	22.5714	22.5487	22.5684	22.398	21.555	20.9498	21.2798	2.36337	1.24084	0.000449019	0.000953562
693	2	35.9945	5.17151306E8;4.71145721E8;	999.0;611.88;	517.151			1264.61	1311.21	3590.22	4659.03	2	1319.31	1129.38	1005.05	0	10.3045	10.3567	11.8099	12.1858	10.3656	10.1413	9.97305	2.35073	1.23311	0.146476	0.181373
568	11	26.094	4.5110376E8;4.5210733E8;3.41067078E8;4.87081024E8;4.53110474E8;5.41099487E8;5.19091614E8;3.42070343E8;4.89078033E8;9.03215637E8;9.0421875E8;	999.0;255.8;82.42;32.9;26.77;14.11;12.84;12.8;8.97;8.24;4.33;	451.104			1.26795e+06	933026	1.08724e+06	860185	4	559315	360995	422174	3	20.2741	19.8316	20.0522	19.7143	19.0933	18.4616	18.6875	2.31757	1.21261	0.00226291	0.00388631
135	7	7.01669	5.93131104E8;5.94133972E8;6.83126221E8;5.91115112E8;5.95136841E8;6.84129761E8;4.81099396E8;	999.0;310.55;107.01;51.19;46.49;31.53;22.84;	593.131	(epi)catechin-gallocatechin dimer	flavan-3-ols	232104	218370	221100	218169	4	111671	79094.7	99894.9	3	17.8244	17.7364	17.7543	17.7351	16.7689	16.2713	16.6081	2.29583	1.19902	0.000198625	0.000490357
483	6	22.9686	4.99240265E8;9.37712036E8;4.53234802E8;1.027231201E9;9.372099E8;5.00243805E8;	999.0;237.21;234.07;234.03;220.41;200.17;	499.24	Unknown		37669.7	28350.1	38648.6	26654.9	4	18200.7	11748.2	12995.6	3	15.2011	14.7911	15.2381	14.7021	14.1517	13.5201	13.6657	2.29349	1.19754	0.00326896	0.00527036
122	10	5.88684	5.93131104E8;5.94134033E8;6.8312616E8;5.95136719E8;6.84129517E8;6.0912561E8;6.29107361E8;5.91115173E8;7.23089111E8;4.25088348E8;	999.0;322.2;142.25;51.13;41.44;36.28;22.71;22.22;19.97;17.72;	593.131	(epi)catechin-gallocatechin dimer	flavan-3-ols	499941	504616	399653	468714	4	239628	169848	204584	3	18.9314	18.9448	18.6084	18.8383	17.8704	17.3739	17.6423	2.28755	1.1938	0.000509465	0.00106133
243	7	13.1614	7.21163147E8;7.28156677E8;7.28659058E8;7.27148987E8;7.27651428E8;7.3615448E8;7.19152466E8;	999.0;856.04;669.38;144.45;140.61;112.93;75.33;	721.163	Quercetin glycosides; Tri-acetyl-arabinopyranosyl-hexosepyranoside	flavonols	101852	104164	87949.1	72921.6	4	47633.7	30112.3	43767.1	3	16.6361	16.6685	16.4244	16.1541	15.5397	14.8781	15.4176	2.26449	1.17918	0.00292569	0.00479522
187	6	10.6534	4.43192932E8;4.44196228E8;5.33188049E8;5.1118045E8;5.34191467E8;4.79169617E8;	999.0;216.96;67.85;13.79;13.28;12.52;	443.193			7250.82	8647.32	8089.17	8882.45	4	6934.8	1405.61	2580.7	2	12.8239	13.078	12.9818	13.1167	12.7596	10.457	11.3335	2.25731	1.1746	0.0472284	0.0645509
470	8	22.5179	5.77136108E8;5.7813916E8;6.23141235E8;8.65197266E8;6.24144836E8;6.13112488E8;5.79141907E8;8.66202515E8;	999.0;304.82;160.68;121.11;58.64;51.01;48.46;46.52;	577.136	Procyanidin isomer (dimer?)	flavan-3-ols	8177.73	11839.4	10984.1	8392.51	4	5729.64	3874.56	3824.2	3	12.9975	13.5313	13.4231	13.0349	12.4842	11.9198	11.9009	2.20021	1.13764	0.0038979	0.00618342
153	3	8.60658	4.23060516E8;1.89077057E8;8.98192566E8;	999.0;983.58;298.33;	423.061			16064.5	14457.1	17411.2	17786.4	4	9285.26	6231.93	7332.56	3	13.9716	13.8195	14.0877	14.1185	13.1807	12.6055	12.8401	2.15711	1.1091	0.000931133	0.00179413
116	3	5.3567	5.93130676E8;5.94134155E8;5.95136902E8;	999.0;271.48;40.01;	593.131			31746.3	32007.1	24356.9	1015.86	3	12434	8872.65	9795.31	3	14.9543	14.9661	14.572	9.98848	13.602	13.1151	13.2579	2.14921	1.1038	0.845808	0.856652
155	2	8.8026	6.16109436E8;6.17113342E8;	999.0;231.98;	616.109			3354.58	3012.56	1394.43	3298.91	3	1139.75	1383.78	1375.57	0	11.7119	11.5568	10.4455	11.6878	10.1545	10.4344	10.4258	2.12751	1.08916	0.0400479	0.0557004
534	3	24.8382	6.49146912E8;6.49648254E8;6.50149719E8;	999.0;718.6;279.35;	649.147	Unknown		17652.8	13974.1	14403.6	10190	4	8824.92	4796.24	6217.02	3	14.1076	13.7705	13.8141	13.3149	13.1074	12.2277	12.602	2.12547	1.08778	0.0121358	0.0175591
526	2	24.6489	4.42201294E8;6.07204041E8;	999.0;371.59;	442.201			10392.8	8844.81	10720	8587.3	4	4622.25	4215.6	4851.92	3	13.3433	13.1106	13.388	13.068	12.1744	12.0415	12.2443	2.1117	1.07841	0.000173551	0.00043944
464	9	22.1596	7.28138977E8;7.28640808E8;6.52133423E8;8.72171021E8;6.52635193E8;7.20661499E8;9.40698425E8;7.21163086E8;1.016200562E9;	999.0;763.66;350.37;271.5;258.11;250.77;199.98;132.53;113.15;	728.139			3259.07	3006.69	3389.05	1321.61	3	1336.61	1338.86	1239.14	0	11.6702	11.554	11.7267	10.3681	10.3844	10.3868	10.2751	2.10297	1.07243	0.0505271	0.06835
633	2	29.6887	7.23172668E8;7.25178467E8;	999.0;98.91;	723.173			69333.8	58971.9	66645.4	41788.5	4	32288.1	18312.4	34914	3	16.0813	15.8477	16.0242	15.3508	14.9787	14.1605	15.0915	2.07631	1.05402	0.0183693	0.0259139
20	4	2.07062	8.45280029E8;8.91286438E8;8.9228894E8;8.46283875E8;	999.0;914.96;279.76;218.43;	845.28			4533.78	1279.81	14624.7	5654.69	3	1237.23	3364.69	5120.78	2	12.1465	10.3217	13.8361	12.4652	10.2729	11.7163	12.3221	2.01278	1.00919	0.482241	0.52285
710	2	37.047	6.13345154E8;4.482276E8;	999.0;449.64;	613.345			5157.15	2657.62	3055.32	3304.87	4	2582.06	1304.33	1445.67	1	12.3324	11.3759	11.5771	11.6904	11.3343	10.3491	10.4975	1.99383	0.995544	0.035019	0.049226
505	13	23.7564	4.77068207E8;4.78071503E8;9.55143921E8;3.01035645E8;4.79073608E8;9.561474E8;9.57149475E8;3.02039093E8;4.99049988E8;5.00053009E8;5.45055481E8;9.78129456E8;4.93062592E8;	999.0;225.16;90.08;74.49;47.27;39.89;11.18;10.85;9.16;1.67;1.33;0.77;0.46;	477.068	Quercetin 3-O-glucuronide	flavonols	1.77472e+07	1.69392e+07	1.69833e+07	1.35603e+07	4	9.45426e+06	7.20607e+06	8.58352e+06	3	24.0811	24.0139	24.0176	23.6929	23.1725	22.7808	23.0331	1.938	0.954566	0.00106751	0.00199842
53	6	2.46598	1.49009354E8;3.21007813E8;3.51937439E8;5.01954529E8;3.22984253E8;3.63018707E8;	999.0;3.03;1.38;0.74;0.67;0.46;	149.009	L-(+)-Tartaric acid	organic acid	1.7451e+07	2.14647e+07	1.67344e+07	1.35652e+07	4	8.23371e+06	8.99693e+06	9.77067e+06	3	24.0568	24.3555	23.9963	23.6934	22.9731	23.101	23.22	1.92255	0.943024	0.00290796	0.00478602
737	2	40.353	2.71061584E8;2.72064911E8;	999.0;114.66;	271.062	Naringenin	flavonols	17521.6	8862.7	31908.9	19195.9	4	10931.7	9782.38	9552.71	3	14.0968	13.1135	14.9617	14.2285	13.4162	13.256	13.2217	1.92015	0.941218	0.136341	0.170426
750	3	42.4267	4.81151184E8;4.35145508E8;4.0513501E8;	999.0;718.11;424.43;	481.151			1075.16	1012.24	3158.72	4309.06	2	1464.37	1125.45	1335.91	0	10.0703	9.98334	11.6251	12.0732	10.5161	10.1363	10.3836	1.82549	0.868285	0.396195	0.439677
643	10	30.3634	4.35109253E8;4.36112701E8;3.41067291E8;4.71085846E8;5.03096863E8;8.7122583E8;4.73083252E8;5.25104736E8;4.72089417E8;5.04100037E8;	999.0;254.15;49.24;44.45;22.44;20.54;11.32;8.91;8.68;4.66;	435.109			1.91538e+06	1.60525e+06	1.72038e+06	1.53914e+06	4	1.10334e+06	811990	920772	3	20.8692	20.6144	20.7143	20.5537	20.0734	19.6311	19.8125	1.793	0.842372	0.00148788	0.00267142
462	14	22.2344	6.09146912E8;6.10150574E8;6.11152283E8;6.45123352E8;6.99142273E8;6.72142212E8;7.23139832E8;6.77134216E8;6.47120178E8;6.46126587E8;1.219301514E9;7.00145508E8;1.220305054E9;6.73146057E8;	999.0;292.77;69.55;19.96;15.14;8.44;8.04;6.88;5.53;5.46;5.23;4.72;3.03;1.8;	609.147	Rutin (Quercetin 3-O-rutinoside)	flavonols	2.4968e+06	2.47252e+06	1.89975e+06	1.28632e+06	4	1.36927e+06	893520	1.15906e+06	3	21.2517	21.2375	20.8574	20.2948	20.385	19.7691	20.1445	1.7875	0.837943	0.0450196	0.0621308
689	3	35.3137	4.99140747E8;4.53135071E8;5.00143982E8;	999.0;329.02;318.65;	499.141			1489.57	1496.58	1307.43	4328.74	1	1484.66	1131.29	1048.66	0	10.5407	10.5475	10.3525	12.0797	10.5359	10.1438	10.0343	1.76465	0.81938	0.249448	0.290655
442	3	21.4164	6.57144043E8;6.57645447E8;6.49146301E8;	999.0;693.76;291.51;	657.144	Edgeworthin; 6-Me ether, 7-O-[3-hydroxy-3-methylglutaroyl-(?6)-?-D-glucopyranoside]	coumarin	11746	7679.55	8359.62	5878.97	4	6097.71	3659.82	4645.12	3	13.5199	12.9068	13.0292	12.5213	12.5741	11.8376	12.1815	1.75302	0.809843	0.0459726	0.0630527
422	9	20.7501	6.52133667E8;8.65198914E8;6.52635071E8;7.96165405E8;7.96666992E8;8.6620282E8;6.53136597E8;3.68135437E8;8.67204773E8;	999.0;754.97;678.82;440.91;409.03;328.48;275.45;177.18;89.07;	865.199	Procyanidin trimer (Pentahydroxyflavan trimer)	flavan-3-ols	2627.79	7191.08	1312.05	1090.17	2	3023.73	1069.37	1224.25	1	11.3596	12.812	10.3576	10.0903	11.5621	10.0625	10.2577	1.72376	0.785556	0.552456	0.586613
680	4	34.3031	6.11329346E8;6.12332825E8;6.47214355E8;5.65323853E8;	999.0;289.02;176.35;164.65;	611.329			1099.13	1401.44	3134.38	3806.38	2	1347.33	1296.86	1474.36	0	10.1021	10.4527	11.614	11.8942	10.3959	10.3408	10.5259	1.71929	0.781817	0.302685	0.346552
590	2	27.0577	5.65193604E8;5.66197144E8;	999.0;267.21;	565.194			46047.9	46161.2	60573.2	44417	4	36076.9	25378.1	31363.7	3	15.4908	15.4944	15.8864	15.4388	15.1388	14.6313	14.9368	1.59342	0.672131	0.0116383	0.0170263
298	2	15.8108	4.59093628E8;1.49009323E8;	999.0;752.3;	459.094	Tartaric acid containing compound		14490.1	12723.4	12519.5	8914.41	4	9116.24	6224.97	8023.56	3	13.8228	13.6352	13.6119	13.1219	13.1542	12.6039	12.97	1.56156	0.642992	0.0351828	0.0492808
249	27	13.6812	5.77135986E8;5.78139282E8;5.79150391E8;6.67131104E8;6.13112244E8;6.68134521E8;4.2508847E8;1.155279297E9;2.89072113E8;6.14115723E8;6.15109497E8;6.45123169E8;1.156282959E9;6.4013147E8;7.45141785E8;6.62152466E8;6.91128784E8;6.69137207E8;6.21125488E8;6.09125549E8;4.51104065E8;4.26091644E8;6.46126587E8;4.0707782E8;6.78147034E8;1.157285645E9;5.92120483E8;	999.0;318.37;72.12;62.48;37.49;19.0;18.35;13.83;11.23;10.81;10.03;9.88;8.71;8.31;5.2;5.16;4.98;4.56;4.28;4.26;3.63;3.59;3.56;3.39;3.31;3.3;0.82;	577.136	Procyanidin B2	flavan-3-ols	100518	119725	103017	93727.4	4	95277	49681.9	57429.5	3	16.6171	16.8694	16.6525	16.5162	16.5398	15.6004	15.8095	1.54525	0.627841	0.0438453	0.060768
156	2	8.8927	5.94140564E8;5.95144165E8;	999.0;220.61;	594.141			9391.8	6396.12	32915.2	39160.1	4	10289.7	16147.2	16462.4	3	13.1972	12.643	15.0065	15.2571	13.3289	13.979	14.0069	1.5361	0.61927	0.76098	0.784823
521	3	24.3391	8.73152466E8;8.74156128E8;8.75159058E8;	999.0;433.76;113.83;	873.152	Thonningianin B; 3''-O-(3,4,5-Trihydroxybenzoyl)	tannin	24199.6	18264.5	77531	69209.7	4	24836.3	41472.3	31277.4	3	14.5627	14.1568	16.2425	16.0787	14.6002	15.3399	14.9328	1.45414	0.540165	0.660838	0.694232
522	2	24.3883	3.41124634E8;3.8713028E8;	999.0;439.66;	341.125	unknown		1091.94	1096.1	3364.53	1433.29	1	1243.21	1458.27	1043.55	0	10.0927	10.0982	11.7162	10.4851	10.2799	10.51	10.0273	1.39903	0.484425	0.51835	0.553374
197	3	11.2515	4.18144104E8;5.07136169E8;4.53117554E8;	999.0;560.87;311.24;	418.144			1320.39	1428.94	1126.08	2986.71	1	1447.27	1200.36	1032.23	0	10.3668	10.4807	10.1371	11.5443	10.4991	10.2292	10.0115	1.39859	0.483969	0.365867	0.412907
432	4	21.0959	1.011235962E9;1.012239685E9;1.013242371E9;7.4118335E8;	999.0;552.35;180.67;147.08;	1011.24	Unknown		58189	47187.8	52328.5	34470	4	46507.3	25491.9	33401.4	3	15.8285	15.5261	15.6753	15.0731	15.5052	14.6377	15.0276	1.36746	0.451503	0.160893	0.195547
171	2	9.77584	5.94140686E8;5.95144775E8;	999.0;241.3;	594.141	Procyanidin dimer? (12C peak missing?)		16599.9	13355.7	29518.2	32364.7	4	14387.7	18040.6	19849.1	3	14.0189	13.7052	14.8493	14.9821	13.8126	14.139	14.2768	1.31756	0.397873	0.455398	0.499672
262	13	14.2561	4.47151489E8;4.01145935E8;4.48154388E8;4.0214917E8;4.91141083E8;4.37122681E8;5.15138733E8;4.64141663E8;4.39119812E8;2.69103394E8;5.64238281E8;4.89162079E8;4.3812616E8;	999.0;445.36;198.81;76.6;71.31;55.13;17.61;17.6;15.1;12.99;12.75;11.47;9.73;	447.151			580134	585812	739359	525145	4	524057	415112	468529	3	19.146	19.1601	19.4959	19.0024	18.9994	18.6631	18.8378	1.29491	0.372847	0.0555229	0.0745972
707	3	36.8809	4.9322995E8;4.94233215E8;4.8320108E8;	999.0;225.1;56.83;	493.23			280244	217158	146266	166547	4	123163	113417	246562	3	18.0963	17.7284	17.1582	17.3456	16.9102	16.7913	17.9116	1.25773	0.330817	0.372974	0.418536
61	4	2.62573	5.93089783E8;6.8110614E8;5.94093384E8;6.67126831E8;	999.0;133.66;131.58;125.36;	593.09			9847.01	13625.1	12459.9	15914.9	4	10589.7	10150.3	10553.9	3	13.2655	13.734	13.605	13.9581	13.3704	13.3092	13.3655	1.24258	0.31334	0.150178	0.185376
735	4	40.0723	5.81146179E8;5.82149475E8;6.17122742E8;6.44141663E8;	999.0;334.37;273.6;228.42;	581.146	unknown		54216.9	36489	43288.3	26789	4	41981.3	22399.1	33789.1	3	15.7265	15.1552	15.4017	14.7094	15.3575	14.4512	15.0443	1.22836	0.296733	0.41855	0.463102
82	6	3.04984	5.02984253E8;4.05016907E8;5.97044067E8;5.0398645E8;5.04981476E8;4.95012054E8;	999.0;440.6;258.25;122.22;119.58;86.12;	502.984			144056	161729	83414.4	50118.2	4	60845	113135	100454	3	17.1363	17.3032	16.348	15.613	15.8929	16.7877	16.6162	1.20061	0.263765	0.757485	0.783263
340	3	17.4581	7.39167542E8;7.40170959E8;7.41172485E8;	999.0;365.8;75.75;	739.168	procyanidin conjugate	flavan-3-ols	81802.6	54725.9	64487	33920.6	4	64529	38000.4	45125.1	3	16.3199	15.7399	15.9767	15.0499	15.9777	15.2137	15.4616	1.19334	0.255006	0.576213	0.610199
639	2	30.1514	4.59130463E8;4.60133759E8;	999.0;177.6;	459.13			21766	22617.1	22121	20205.1	4	22306.9	14537.9	19790.5	3	14.4098	14.4651	14.4331	14.3024	14.4452	13.8275	14.2725	1.14826	0.199447	0.224722	0.264182
455	4	21.9366	7.23172058E8;7.24175781E8;7.25179138E8;7.59149353E8;	999.0;313.34;86.29;40.4;	723.172			148533	121390	135245	87077	4	136472	87051.2	104315	3	17.1804	16.8893	17.0452	16.41	17.0582	16.4096	16.6706	1.12612	0.171356	0.536102	0.570782
359	3	18.2052	7.39167603E8;7.40170959E8;7.41173523E8;	999.0;361.82;83.9;	739.168	Astragalin-hydroxycinnamoyl	flavanonols	91476.9	67000.2	72103	36681.4	4	76755.8	47238.5	55614.3	3	16.4811	16.0319	16.1378	15.1628	16.228	15.5277	15.7632	1.11602	0.158358	0.773117	0.795263
90	5	3.19269	2.62902527E8;2.16897217E8;3.06892517E8;3.90913818E8;2.63903381E8;	999.0;238.12;217.36;160.73;79.81;	262.903			35443.6	32731.3	78878.4	75825.5	4	66158.4	41060.6	46854.6	3	15.1132	14.9984	16.2673	16.2104	16.0136	15.3255	15.5159	1.08493	0.117602	0.950012	0.952423
480	3	22.8702	4.65177277E8;4.19171661E8;4.97167267E8;	999.0;998.07;588.42;	419.172	unknown [M+FA-H]		1371.75	1365.21	1025.15	1302.18	0	1130.76	1363.43	1015.9	0	10.4218	10.4149	10.0016	10.3467	10.1431	10.413	9.98854	1.08209	0.113817	0.497995	0.535989
559	2	25.7841	5.35182861E8;5.81188416E8;	999.0;561.82;	535.183			1363.95	1218.84	1408.79	1048.48	0	1297.98	1126.74	1085.74	0	10.4136	10.2513	10.4602	10.0341	10.3421	10.1379	10.0845	1.0768	0.106745	0.474441	0.516265
441	6	21.3668	4.03103668E8;4.49109344E8;4.0410733E8;4.39080719E8;2.41050964E8;4.50112885E8;	999.0;698.61;186.25;133.69;131.34;111.37;	403.104			1337.41	1494.9	1365.3	1174.3	0	1145.29	1124.33	1495.43	0	10.3852	10.5458	10.415	10.1976	10.1615	10.1349	10.5463	1.07009	0.0977283	0.48689	0.525468
413	2	20.2873	7.23172058E8;7.2417572E8;	999.0;300.23;	723.172			127617	106131	123131	78005.5	4	128804	82366.3	98457.2	3	16.9615	16.6955	16.9098	16.2513	16.9748	16.3298	16.5872	1.05341	0.0750654	0.777095	0.797279
663	3	31.9464	4.77234497E8;4.78238159E8;2.69176208E8;	999.0;202.66;129.79;	477.234			17222	11164.4	44383.2	37727.8	4	29835.4	22197.4	26810.2	3	14.072	13.4466	15.4377	15.2033	14.8647	14.4381	14.7105	1.05112	0.0719216	0.826127	0.838869
675	2	33.6485	5.49198669E8;5.95204163E8;	999.0;587.72;	549.199			1472.56	1450.19	1278.6	1228.93	0	1352.1	1277.31	1349.97	0	10.5241	10.502	10.3204	10.2632	10.401	10.3189	10.3987	1.02345	0.0334432	0.727817	0.760549
143	4	7.66741	2.06045975E8;1.46024963E8;1.44045715E8;1.34061401E8;	999.0;130.99;105.53;65.84;	206.046	Unknown		104155	90922.2	95757	60987.7	4	70262.6	79574.3	110632	3	16.6684	16.4723	16.5471	15.8962	16.1005	16.28	16.7554	1.01304	0.0186969	0.949397	0.952423
744	4	41.3698	8.81403625E8;8.82406677E8;8.35397949E8;8.3640094E8;	999.0;416.97;367.49;144.44;	881.404			1313.11	1151.83	35168.6	10665.5	2	13802.5	1444.26	20917	2	10.3588	10.1697	15.102	13.3807	13.7526	10.4961	14.3524	1.00167	0.00241077	0.73836	0.765491
51	4	2.46618	1.33014526E8;1.15003906E8;1.34017761E8;1.16007309E8;	999.0;226.36;43.22;8.53;	133.015	Malic acid	organic acid	1.77246e+07	2.23859e+07	1.1749e+07	1.07721e+07	4	1.55426e+07	1.5053e+07	1.68641e+07	3	24.0793	24.4161	23.486	23.3608	23.8897	23.8435	24.0075	0.989761	-0.0148473	0.803517	0.820127
23	4	2.1088	1.95051422E8;1.96054642E8;1.29019577E8;1.59030243E8;	999.0;57.33;10.4;8.55;	195.051	quinic acid	organic acid	2.84924e+07	3.01196e+07	2.54645e+07	3.25811e+07	4	2.44031e+07	3.37801e+07	3.04513e+07	3	24.7641	24.8442	24.602	24.9575	24.5406	25.0097	24.86	0.987124	-0.0186969	0.940325	0.947521
655	3	31.1253	6.15188293E8;6.62197205E8;6.51164734E8;	999.0;866.39;482.41;	615.188			1420.33	1135.21	1487.58	1449.45	0	1430.1	1274.78	1480.76	0	10.472	10.1487	10.5388	10.5013	10.4819	10.316	10.5321	0.984184	-0.0229998	0.823179	0.83803
748	3	42.0617	9.13429749E8;8.67424744E8;9.14433777E8;	999.0;595.15;574.87;	913.43	Unknown		1328.37	1175.99	1145.82	1245.99	0	1095	1344.31	1335.05	0	10.3754	10.1997	10.1622	10.2831	10.0967	10.3927	10.3827	0.972916	-0.0396124	0.733067	0.762004
73	3	2.80599	2.53030899E8;3.89050537E8;3.87052612E8;	999.0;569.4;545.79;	253.031			1300.58	1028.89	1059.95	1453.68	0	1222.4	1113.4	1435.47	0	10.3449	10.0069	10.0498	10.5055	10.2555	10.1208	10.4873	0.963158	-0.0541557	0.730061	0.760882
49	2	2.38815	4.69179626E8;6.03201294E8;	999.0;619.69;	469.18			1352.93	1152.98	1001.55	1024.46	0	1183.95	1289.55	1122.39	0	10.4019	10.1711	9.96802	10.0006	10.2094	10.3327	10.1324	0.945228	-0.0812659	0.513895	0.550104
631	2	29.5226	4.63088989E8;4.64091919E8;	999.0;194.63;	463.089	Quercetin hexoside	flavonols	53957.2	70276.6	54896.8	63842.9	4	71659.6	59826.2	62014.5	3	15.7195	16.1008	15.7444	15.9622	16.1289	15.8685	15.9203	0.941756	-0.0865743	0.505583	0.542677
306	4	16.1177	5.21203125E8;5.67209167E8;5.22206848E8;5.68212219E8;	999.0;552.06;226.3;110.99;	521.203			28496.1	30234.4	35459	31650.5	4	39584.5	26957.6	34064.5	3	14.7985	14.8839	15.1139	14.9499	15.2726	14.7184	15.056	0.93811	-0.0921708	0.63426	0.668088
513	2	24.1649	5.15135376E8;4.69129791E8;	999.0;678.49;	515.135			1132.81	1192.5	1115.26	1057.86	0	1021.54	1197.56	1390.47	0	10.1457	10.2198	10.1232	10.0469	9.99653	10.2259	10.4414	0.934686	-0.0974467	0.48314	0.52285
567	2	25.9874	5.75120483E8;5.76123718E8;	999.0;310.13;	575.12			1300.24	1094.32	2843.54	2749.09	2	3976.98	1086.44	1430.14	1	10.3446	10.0958	11.4735	11.4247	11.9575	10.0854	10.4819	0.922512	-0.11636	0.991729	0.991729
285	3	14.9953	6.11219604E8;5.65214417E8;4.03161255E8;	999.0;253.31;234.51;	611.22			6919.95	7296.77	9923.56	8096.14	4	9437.38	8023.56	8947.22	3	12.7565	12.833	13.2766	12.983	13.2042	12.97	13.1272	0.915525	-0.127329	0.392256	0.437687
708	3	36.7591	9.05261292E8;9.06264832E8;9.07267883E8;	999.0;601.81;139.45;	905.261	Isohopeaphenol	flavonoids	1301.81	1458.83	3604.05	1218.92	1	3616.97	1293.17	1467.01	1	10.3463	10.5106	11.8154	10.2514	11.8206	10.3367	10.5187	0.891887	-0.165067	0.793379	0.811878
599	2	27.4434	5.03177673E8;5.04181061E8;	999.0;203.87;	503.178			1415.14	1035.16	1188.34	1221.33	0	1474.07	1401.37	1319.44	0	10.4667	10.0156	10.2147	10.2542	10.5256	10.4526	10.3657	0.868912	-0.202718	0.129875	0.163378
704	2	36.3982	6.15245544E8;6.16248901E8;	999.0;350.63;	615.246			1232.97	1006.42	1006.09	1066.02	0	1058.27	1253.97	1432.74	0	10.2679	9.97502	9.97454	10.058	10.0475	10.2923	10.4846	0.863456	-0.211806	0.184409	0.221479
677	2	33.9859	6.61251343E8;7.0725708E8;	999.0;937.69;	661.251			1002.6	1319.87	1131.76	1022.09	0	1441.5	1053.52	1465.68	0	9.96954	10.3662	10.1444	9.99731	10.4934	10.041	10.5173	0.84764	-0.238477	0.227984	0.267222
729	3	39.2756	5.51177673E8;5.97183228E8;5.52181091E8;	999.0;344.01;165.92;	551.178			18254.5	15834.9	18512.9	7303.3	4	20886	16329.7	17357.9	3	14.156	13.9508	14.1762	12.8343	14.3503	13.9952	14.0833	0.823276	-0.280552	0.391708	0.437687
427	2	20.5872	5.0922467E8;5.10227936E8;	999.0;163.36;	509.225			1297.79	1255.24	1309.58	13757.4	1	1252.21	1159.01	13672.9	1	10.3418	10.2938	10.3549	13.7479	10.2903	10.1787	13.739	0.821619	-0.283458	0.88286	0.891892
124	2	6.25918	2.79108795E8;2.80112183E8;	999.0;74.48;	279.109			4234.49	3672.74	4974.21	3451.03	4	5035.85	5090.54	5120.36	3	12.048	11.8426	12.2803	11.7528	12.298	12.3136	12.322	0.803407	-0.315797	0.0634247	0.0840696
623	2	28.9102	8.23246643E8;8.24250061E8;	999.0;382.58;	823.247			1169.7	1239.34	1352.37	1456.08	0	1224.54	1213.24	2490.59	0	10.1919	10.2754	10.4013	10.5079	10.258	10.2446	11.2823	0.793999	-0.33279	0.439796	0.485249
350	3	17.8539	4.59093689E8;4.60097198E8;3.27087708E8;	999.0;214.36;185.22;	459.094	Hydroxyflavone - Me ether - pentosepyranoside		19789.5	17291.9	19998.3	12811.8	4	27610.2	18881.7	21788.9	3	14.2724	14.0778	14.2876	13.6452	14.7529	14.2047	14.4113	0.767692	-0.381401	0.142845	0.177433
699	3	36.3561	4.97180389E8;5.09214447E8;5.75196533E8;	999.0;536.69;526.84;	497.18			5477.3	4597.39	1304.94	1344.39	2	4927.48	3861.65	3653.85	3	12.4192	12.1666	10.3498	10.3927	12.2666	11.915	11.8352	0.76694	-0.382815	0.359959	0.408574
112	2	4.76118	2.05035706E8;1.73009491E8;	999.0;247.24;	205.036			12406.2	6065.43	10809.4	33789.3	4	23630.1	28106.4	10255.9	3	13.5988	12.5664	13.4	15.0443	14.5283	14.7786	13.3242	0.763042	-0.390165	0.470966	0.515323
351	2	17.8873	7.79256348E8;8.25262207E8;	999.0;829.93;	779.256			1140.7	1267.89	2540.23	9920.78	2	7908.94	1206.8	5592.02	2	10.1557	10.3082	11.3107	13.2762	12.9493	10.237	12.4492	0.758253	-0.399249	0.599592	0.633259
378	14	18.9467	5.97162415E8;5.98165222E8;6.43167664E8;6.33139038E8;6.44170715E8;5.99167908E8;6.8715686E8;4.35109131E8;6.6015741E8;6.34142212E8;6.3513562E8;7.11154846E8;6.88160522E8;6.45173401E8;	999.0;326.5;213.55;65.33;64.97;56.12;47.95;33.95;22.75;18.22;17.09;14.9;14.54;11.79;	597.162			594575	489634	543004	379390	4	822669	580359	659168	3	19.1815	18.9013	19.0506	18.5333	19.65	19.1466	19.3303	0.729782	-0.454464	0.076762	0.0997401
547	2	25.3813	5.4919873E8;5.50201782E8;	999.0;289.23;	549.199	Unknown		1290.23	1496.32	1169.25	1262.79	0	2758.04	1441.07	1175.78	1	10.3334	10.5472	10.1914	10.3024	11.4294	10.4929	10.1994	0.728189	-0.457616	0.310741	0.354748
598	3	27.4231	4.17213837E8;4.18216827E8;4.07184875E8;	999.0;216.02;48.44;	417.214			89511.3	67954.5	79591.6	50633.2	4	113680	92208.3	97572.1	3	16.4498	16.0523	16.2803	15.6278	16.7946	16.4926	16.5742	0.711024	-0.492029	0.0684538	0.0892384
83	3	3.07278	2.88987457E8;2.89990662E8;2.90983215E8;	999.0;40.34;24.86;	288.987			10253	16612	6555.7	5709.67	4	14852.9	11838	16337.2	3	13.3238	14.0199	12.6785	12.4792	13.8585	13.5311	13.9959	0.682062	-0.552025	0.178444	0.216213
240	15	13.2034	5.77136108E8;5.78139282E8;6.67131226E8;5.79145508E8;6.13112427E8;6.68134644E8;4.2508847E8;2.89072174E8;6.45123169E8;1.155279541E9;6.14116211E8;6.15109619E8;6.0912561E8;5.94134094E8;1.156283447E9;	999.0;318.47;66.46;63.73;23.46;20.84;16.13;14.1;12.0;8.43;7.07;6.66;5.91;5.84;5.74;	577.136	Procyanidin B3	flavan-3-ols	7020.47	8195.13	6475.9	6235.45	4	17756.9	6376.11	6864.61	3	12.7774	13.0006	12.6609	12.6063	14.1161	12.6385	12.745	0.675704	-0.565537	0.369713	0.416059
452	5	21.7599	5.0922464E8;5.10228149E8;4.6321875E8;4.99240173E8;4.33208405E8;	999.0;217.0;136.84;118.85;57.46;	463.219	Monoterpendiols pentosyl-hexoside [M+FA-H]	terpene glycosides	82538.2	68305.4	71833.6	73599.1	4	120609	103915	107876	3	16.3328	16.0597	16.1324	16.1674	16.88	16.665	16.719	0.668495	-0.581012	0.00113895	0.0021221
326	3	17.09	4.05119263E8;4.03103668E8;4.51125061E8;	999.0;548.32;441.01;	405.119			8733.94	7510.44	14147.4	16853	4	19455.4	11842.1	21913.1	3	13.0924	12.8747	13.7882	14.0407	14.2479	13.5316	14.4195	0.665911	-0.586598	0.182654	0.220638
537	3	25.0097	5.09224579E8;5.10227997E8;4.63218994E8;	999.0;225.29;125.94;	463.219	Monoterpendiols pentosyl-hexoside [M+FA-H]	terpene glycosides	6738.81	5335.09	5791.42	1112.42	3	7369.76	7316.7	7613.84	3	12.7183	12.3813	12.4997	10.1195	12.8474	12.837	12.8944	0.638256	-0.647792	0.252345	0.291711
531	3	24.7928	5.0922464E8;5.10228027E8;4.63218781E8;	999.0;232.87;189.03;	463.219	Monoterpendiols pentosyl-hexoside [M+FA-H]	terpene glycosides	184269	100554	84341.5	20206.1	4	146773	151001	163175	3	17.4915	16.6176	16.364	14.3025	17.1632	17.2042	17.3161	0.633537	-0.658498	0.25257	0.291711
743	2	41.1826	6.47273254E8;6.48276672E8;	999.0;341.05;	647.273			8435.18	7800.85	6786.72	7777.98	4	19764.6	9718.75	8219.43	3	13.0422	12.9294	12.7285	12.9252	14.2706	13.2466	13.0048	0.612701	-0.706744	0.131522	0.164924
694	8	35.9345	4.65119781E8;5.11125336E8;4.66123138E8;5.01096588E8;5.12128784E8;6.63209412E8;2.89072205E8;5.28115601E8;	999.0;551.8;251.18;176.58;136.02;114.5;113.93;93.24;	465.12			1139.33	1287.27	1351.9	1245.44	0	3623.01	1297.24	1386.9	1	10.154	10.3301	10.4008	10.2824	11.823	10.3412	10.4377	0.59741	-0.743206	0.214756	0.254741
741	2	40.5819	5.95204041E8;5.96207275E8;	999.0;208.77;	595.204			1166.62	1215.42	2990.69	6578.92	2	6438.73	3911.36	4889.7	3	10.1881	10.2472	11.5463	12.6836	12.6526	11.9335	12.2555	0.58818	-0.765671	0.185033	0.221479
471	2	22.5903	3.0305127E8;3.04054626E8;	999.0;123.42;	303.051	Pentahydroxyflavanone or Pentahydroxyxanthone; 2,5-Di-Me ether	flavonoids	10474.4	8283.06	25940.9	18397.5	4	33391.7	22897.5	27976.1	3	13.3546	13.0159	14.6629	14.1672	15.0272	14.4829	14.7719	0.561582	-0.832432	0.0929412	0.118808
274	3	14.7185	4.31192871E8;4.32196228E8;4.751828E8;	999.0;205.6;46.62;	431.193			5531.98	4483.05	5897.86	4419.42	4	11662.5	6944.81	8746.38	3	12.4336	12.1303	12.526	12.1096	13.5096	12.7617	13.0945	0.557484	-0.842998	0.013471	0.0192792
283	48	15.151	2.89072083E8;3.35077545E8;5.79150879E8;2.90075348E8;5.80154663E8;3.25050934E8;3.36081085E8;3.79067596E8;2.45082062E8;3.5206778E8;3.27045837E8;5.81157837E8;3.07082581E8;3.57059723E8;3.03051331E8;3.74088531E8;8.69231812E8;3.26054932E8;2.21082245E8;3.8007077E8;3.05066956E8;1.23045471E8;2.05051025E8;3.77088165E8;4.03065033E8;6.15128418E8;1.790354E8;2.03071762E8;8.70235352E8;3.90083649E8;3.65088196E8;…	999.0;245.51;231.59;160.63;74.71;48.79;42.16;36.51;20.2;14.83;13.53;12.59;11.69;9.45;7.66;6.95;6.4;6.06;5.99;5.32;3.97;3.92;3.57;3.41;3.3;3.19;3.11;3.08;3.05;2.82;2.71;2.69;2.6;2.4;2.34;2.28;2.23;1.95;1.91;1.86;1.82;1.78;1.48;1.39;1.33;1.19;1.04;0.91;	289.072	(-)-Epicatechin	flavan-3-ols	451171	529502	478287	481846	4	1.06804e+06	748554	811825	3	18.7833	19.0143	18.8675	18.8782	20.0265	19.5137	19.6308	0.553794	-0.852579	0.0019635	0.00346242
630	9	29.3644	4.33114777E8;2.25056335E8;3.87109131E8;4.34118103E8;4.23085876E8;3.88112396E8;4.50104889E8;4.25082977E8;5.01102295E8;	999.0;327.58;265.92;211.93;107.55;46.85;38.8;31.11;31.04;	433.115	Dihydrokaempferol-deoxyhexoside		114096	50260.1	260004	253928	4	384242	237284	322840	3	16.7999	15.6171	17.9882	17.9541	18.5517	17.8563	18.3005	0.538685	-0.892487	0.156462	0.191933
149	5	8.18413	2.03082916E8;2.71070221E8;2.35072601E8;2.04086212E8;4.07172943E8;	999.0;111.68;106.59;91.69;84.38;	203.083	Tryptophan	amino acid	15548	20676.3	15153.3	23897.7	4	41297.4	27212.5	39185.2	3	13.9244	14.3357	13.8873	14.5446	15.3338	14.732	15.258	0.524225	-0.931741	0.0128164	0.0184762
691	2	35.6634	3.01035583E8;3.02039032E8;	999.0;139.82;	301.036	Quercetin	flavonols	80626.2	83082.9	62330.1	43496.2	4	138593	141534	118914	3	16.299	16.3423	15.9276	15.4086	17.0805	17.1108	16.8596	0.506593	-0.981102	0.0117814	0.0171721
473	2	22.5582	5.0922464E8;5.10228149E8;	999.0;190.78;	509.225			32859.4	27735.5	28750.7	16762.6	4	57705	45997.5	53776.3	3	15.004	14.7594	14.8113	14.033	15.8164	15.4893	15.7147	0.505345	-0.984659	0.0118727	0.0172416
319	4	16.6473	4.27182739E8;3.81177155E8;4.28185638E8;4.17153778E8;	999.0;424.5;139.42;47.57;	427.183			35671.7	34225	34459.9	48146.2	4	97973.9	61954.1	67037.3	3	15.1225	15.0628	15.0726	15.5551	16.5801	15.9189	16.0327	0.503941	-0.988674	0.00692183	0.0104756
467	6	22.4141	5.21203186E8;5.67209229E8;5.22206909E8;5.68212524E8;5.57179993E8;3.29139771E8;	999.0;908.9;251.88;228.76;80.26;43.44;	521.203	3',4',5,9,9'-Pentahydroxy-4,7'-epoxylignan, 3',5-Di-Me ether, 4'-O-?-D-glucopyranoside	flavonoids	46565.8	39466.6	62274.6	49532.6	4	107137	87994.2	101578	3	15.507	15.2683	15.9264	15.5961	16.7091	16.4251	16.6322	0.500084	-0.999757	0.00221217	0.00382198
738	2	40.2735	5.51177917E8;5.52181213E8;	999.0;222.45;	551.178			14698.1	14846.8	15691.7	7448.89	4	35078.5	26921.5	28197.1	3	13.8433	13.8579	13.9377	12.8628	15.0983	14.7165	14.7833	0.438086	-1.19071	0.0113186	0.0167447
635	4	29.7905	6.61193359E8;6.62197021E8;6.15188416E8;6.51164978E8;	999.0;342.89;246.72;108.4;	661.193			1011.99	1185.8	1390.44	1203.22	0	2765.67	1189.53	4351.41	2	9.98298	10.2116	10.4413	10.2327	11.4334	10.2162	12.0873	0.432619	-1.20883	0.0811745	0.105128
730	2	39.4564	5.81187988E8;5.82191467E8;	999.0;246.31;	581.188			11309.5	22139.9	16779.9	7147.63	4	42368.8	24483.3	32825	3	13.4653	14.4344	14.0344	12.8032	15.3707	14.5795	15.0025	0.431721	-1.21183	0.0371628	0.0518703
523	6	24.5358	5.09224701E8;5.10228088E8;4.99195801E8;5.11230621E8;4.64222473E8;5.77212097E8;	999.0;228.17;37.18;23.05;22.53;20.84;	509.225			134874	128964	135859	94569.5	4	326054	265256	300839	3	17.0412	16.9766	17.0517	16.5291	18.3148	18.017	18.1986	0.415512	-1.26704	0.000564373	0.0011259
489	2	23.1145	5.81224792E8;6.27230469E8;	999.0;420.51;	581.225	Unknown		1254.57	1096.68	1039.46	1050.78	0	5743.76	1220.59	1351.84	1	10.293	10.0989	10.0216	10.0372	12.4878	10.2534	10.4007	0.400558	-1.31992	0.184949	0.221479
252	2	13.7459	4.4715155E8;4.48154633E8;	999.0;154.4;	447.152			11363.2	13651	13691.8	11165.4	4	40363.4	25281.7	29389.9	3	13.4721	13.7367	13.741	13.4467	15.3008	14.6258	14.843	0.393576	-1.34528	0.00098103	0.00186301
310	6	16.2496	6.13156555E8;6.59162598E8;6.14160095E8;6.60166199E8;7.031521E8;6.49133423E8;	999.0;482.56;286.88;136.41;84.53;83.57;	613.157	procyanidin conjugate	flavan-3-ols	74808.2	56616.7	58236.5	44285.4	4	181268	128394	145801	3	16.1909	15.7889	15.8296	15.4345	17.4678	16.9702	17.1536	0.385235	-1.37619	0.00147058	0.00265242
98	2	3.44102	2.69051666E8;2.55072266E8;	999.0;747.75;	269.052			1086.48	1062.38	1447.71	1493.82	0	1309.27	4423.4	5219.79	2	10.0854	10.0531	10.4996	10.5448	10.3545	12.1109	12.3498	0.348579	-1.52044	0.0626868	0.0833713
711	3	37.1021	5.07209015E8;5.08212463E8;4.97180206E8;	999.0;202.95;53.32;	507.209			47860.5	34716.2	46464.8	20007	4	134420	95949.8	104157	3	15.5465	15.0833	15.5038	14.2882	17.0364	16.55	16.6684	0.334162	-1.58138	0.00643847	0.00978153
271	3	14.6114	4.85177979E8;5.31183533E8;4.86181549E8;	999.0;178.9;168.54;	485.178			14089.5	22627	11967.7	12784	4	54609	46521.8	49316.5	3	13.7823	14.4658	13.5469	13.6421	15.7369	15.5056	15.5898	0.306427	-1.70638	0.000953641	0.00181975
164	5	9.21731	4.51124939E8;1.90054565E8;4.97130676E8;5.41120667E8;3.74109528E8;	999.0;629.29;327.52;233.6;84.96;	451.125	(epi)catechin-hexoside	flavan-3-ols	1411.71	1206.02	1113.7	1311.7	0	4559.5	3590.85	4243.46	3	10.4632	10.236	10.1211	10.3572	12.1547	11.8101	12.051	0.305181	-1.71226	3.36691e-05	0.000120127
588	6	26.9221	4.61073242E8;4.62076233E8;2.85040833E8;4.63078735E8;5.29060852E8;4.83055237E8;	999.0;225.89;45.37;17.44;15.99;15.83;	461.073	Kaempferol glucuronide	flavonols	173525	155965	173313	123793	4	601493	471046	475144	3	17.4048	17.2509	17.403	16.9176	19.1982	18.8455	18.858	0.303646	-1.71954	0.00014527	0.00037751
368	2	18.6142	6.29188416E8;6.75193909E8;	999.0;730.56;	629.188			1281.11	1135.3	1203.38	1029.89	0	4244.43	6583.89	1182.92	2	10.3232	10.1489	10.2329	10.0083	12.0514	12.6847	10.2081	0.290332	-1.78422	0.0658899	0.0864668
121	2	5.8537	3.99151184E8;3.5314566E8;	999.0;487.69;	399.151			1479.86	1424.09	1434.78	1010.98	0	5554.85	4164.89	4111.21	3	10.5312	10.4758	10.4866	9.98153	12.4395	12.0241	12.0053	0.290094	-1.78541	0.000252041	0.000589091
421	3	20.7437	5.83203979E8;5.84207397E8;5.97219604E8;	999.0;269.15;249.52;	583.204	Laciniatoside V; 7-Aldehyde // Scaevoloside // Sylvestroside IV	iridoids	1486.77	1123.35	1434.01	1293.64	0	5672.17	3667.77	4523.82	3	10.538	10.1336	10.4858	10.3372	12.4697	11.8407	12.1433	0.288762	-1.79205	0.000212223	0.000514282
182	2	10.2407	4.51124969E8;4.97130676E8;	999.0;296.45;	451.125	(epi)catechin-hexoside	flavan-3-ols	2581.67	1479.23	2861.47	1148.07	2	8093.07	6897.9	6587.33	3	11.3341	10.5306	11.4825	10.165	12.9825	12.7519	12.6855	0.280505	-1.8339	0.00394022	0.00621025
724	2	38.3174	5.9718335E8;5.98186646E8;	999.0;304.81;	597.183			1388.04	1017.21	1048.2	1375.81	0	5303.31	3244.22	4400.53	3	10.4388	9.9904	10.0337	10.4261	12.3727	11.6637	12.1035	0.279729	-1.8379	0.000462855	0.000977689
220	2	12.1423	6.15172302E8;6.1617572E8;	999.0;290.7;	615.172			52980.6	1237.72	45846.7	77602.4	3	202375	145167	153895	3	15.6932	10.2735	15.4845	16.2438	17.6267	17.1474	17.2316	0.265737	-1.91193	0.138384	0.172434
463	2	22.26	3.77181793E8;3.78185425E8;	999.0;138.68;	377.182			3096.08	1457.09	1046.19	1247.64	1	8200.54	6102.68	5167.09	3	11.5962	10.5089	10.0309	10.285	13.0015	12.5752	12.3351	0.263748	-1.92277	0.00568744	0.00870752
1	2	1.71801	2.27955658E8;2.189375E8;	999.0;863.22;	218.938			1217.05	1108.64	1312.3	1318.39	0	4899.64	4751.5	4762.44	3	10.2492	10.1146	10.3579	10.3646	12.2585	12.2142	12.2175	0.257901	-1.95511	1.12229e-06	1.30384e-05
128	2	6.60044	6.51251648E8;6.52254822E8;	999.0;322.37;	651.252			3175.57	2865.67	3497.91	1469.52	3	13945.2	8420.05	9739.06	3	11.6328	11.4847	11.7723	10.5211	13.7675	13.0396	13.2496	0.257177	-1.95916	0.00333099	0.00532688
720	2	37.8361	5.2122467E8;5.22228088E8;	999.0;251.19;	521.225			7176.56	5865.46	7128.94	2739.81	4	28313.9	18824.8	21202	3	12.8091	12.518	12.7995	11.4199	14.7892	14.2003	14.3719	0.251433	-1.99176	0.00422003	0.00658859
228	4	12.6866	8.45309998E8;5.49256042E8;5.96264709E8;8.46313721E8;	999.0;535.9;493.17;435.17;	845.31			1183.47	1431.1	1455.14	1229.31	0	7067.1	4388.6	4435.33	3	10.2088	10.4829	10.5069	10.2636	12.7869	12.0995	12.1148	0.250095	-1.99945	0.000231387	0.00055059
15	26	2.01114	1.18051247E8;2.98114838E8;1.32030502E8;4.88163055E8;4.74147278E8;1.47049423E8;1.2803566E8;4.89166016E8;5.26118896E8;3.26109619E8;4.71076202E8;4.46152222E8;8.68236816E8;5.1210321E8;2.15991974E8;3.64065582E8;8.69240295E8;1.210354614E9;5.27122375E8;3.12093903E8;5.15066284E8;3.0700766E8;6.10080444E8;7.67188171E8;8.54221191E8;4.08055603E8;	999.0;614.87;210.72;96.01;30.44;23.26;21.65;12.27;12.02;11.29;9.02;8.65;6.24;3.27;2.4;2.23;2.05;1.97;1.76;1.62;1.52;1.51;1.5;1.48;1.42;1.12;	118.051			277658	489779	327172	492528	4	1.68431e+06	1.39048e+06	1.7053e+06	3	18.0829	18.9018	18.3197	18.9098	20.6837	20.4072	20.7016	0.249023	-2.00565	0.000533772	0.00109644
159	3	9.04127	4.05140594E8;4.06143982E8;4.49130493E8;	999.0;150.75;123.64;	405.141			1068.6	1369.69	1354.86	1310.65	0	6646.53	3680.7	5265.52	3	10.0615	10.4196	10.4039	10.3561	12.6984	11.8458	12.3624	0.245489	-2.02627	0.000339591	0.00075866
415	5	20.4414	5.79266479E8;5.80269531E8;5.17097046E8;5.39104919E8;5.53214478E8;	999.0;242.67;94.49;87.41;76.25;	579.266	Cholestane-3,4,21-triol, 3,21-Di-O-sulfate	terpenes	1343.3	1097.57	1043.31	1292.85	0	6145.43	4404.51	4093.31	3	10.3916	10.1001	10.027	10.3363	12.5853	12.1048	11.9991	0.244671	-2.03108	0.000109708	0.000300935
222	2	12.2356	3.8914563E8;3.90149017E8;	999.0;134.71;	389.146			1063.82	1293.09	1275.18	1286.43	0	10479.2	1432.28	3745.47	2	10.055	10.3366	10.3165	10.3292	13.3552	10.4841	11.8709	0.235607	-2.08555	0.06519	0.0861206
717	2	37.539	6.15245728E8;6.16248962E8;	999.0;326.95;	615.246			1285.43	1479.63	3681.26	4168.79	2	18038.6	8357.4	7725.19	3	10.328	10.531	11.846	12.0254	14.1388	13.0288	12.9154	0.233325	-2.09959	0.0163078	0.0231711
212	3	11.8357	3.85078033E8;1.77019623E8;3.86081299E8;	999.0;310.34;111.54;	385.078			2518.42	1288.9	3657.83	2782.89	3	13812.1	9401.59	9857.94	3	11.2983	10.3319	11.8368	11.4424	13.7536	13.1987	13.2671	0.232406	-2.10528	0.00299671	0.00489132
476	25	22.7638	4.63088867E8;4.64091797E8;9.27184326E8;4.65093903E8;9.28188049E8;4.99065704E8;3.00027954E8;5.26084167E8;5.53083923E8;5.31076111E8;9.29190857E8;5.01062408E8;3.01035675E8;5.00068573E8;5.77081665E8;5.54087524E8;5.2708783E8;5.3207959E8;5.48105103E8;5.33052307E8;5.97110474E8;4.3119278E8;5.02065948E8;9.6316156E8;5.47121155E8;	999.0;227.11;66.18;42.91;27.34;23.98;17.32;15.37;14.81;14.1;7.46;6.43;5.18;4.51;3.49;3.17;3.01;2.96;1.88;1.47;1.21;1.2;1.16;1.16;1.11;	553.084	Quercetin hexoside-C2H2O4 conjugate	flavonols	1.15426e+06	1.37112e+06	977604	695387	4	5.16926e+06	4.4155e+06	4.54131e+06	3	20.1385	20.3869	19.8989	19.4075	22.3015	22.0741	22.1147	0.222906	-2.1655	0.000334469	0.000754944
551	2	25.5252	4.87080902E8;5.14099792E8;	999.0;683.48;	487.081	Unknown		4370.7	2899.22	3429.15	1299.04	3	15789.5	10880.7	14972.5	3	12.0936	11.5014	11.7436	10.3432	13.9467	13.4095	13.87	0.21609	-2.21029	0.004324	0.00672433
540	4	25.0962	5.61255798E8;5.49256042E8;5.62259399E8;5.5025946E8;	999.0;535.51;260.49;112.68;	561.256			11796.7	10362	15674.9	14549.1	4	71130.2	52867.6	58000.9	3	13.5261	13.339	13.9362	13.8286	16.1182	15.6901	15.8238	0.215864	-2.2118	8.85997e-05	0.000258604
115	2	5.09366	1.64071915E8;2.94029755E8;	999.0;634.01;	164.072			4908.59	6685.31	4894.67	4703.78	4	32112.1	17122.9	26421.1	3	12.2611	12.7068	12.257	12.1996	14.9708	14.0636	14.6894	0.210086	-2.25095	0.000391376	0.000854108
520	3	24.334	6.13156555E8;6.14160095E8;6.49134094E8;	999.0;284.6;68.29;	613.157	Cinchonain hexoside	lignan	25757.9	19369.8	19383.8	8868.67	4	108040	76999.1	78012.3	3	14.6527	14.2415	14.2426	13.1145	16.7212	16.2326	16.2514	0.209218	-2.25692	0.00239713	0.00404995
593	3	27.1764	5.97162415E8;5.98165588E8;6.43167725E8;	999.0;283.09;207.53;	597.162	Unknown		13595.2	12361.3	12148.6	8039.47	4	58980	52496.6	57243	3	13.7308	13.5935	13.5685	12.9729	15.8479	15.6799	15.8048	0.205124	-2.28543	9.27985e-05	0.000261824
394	8	19.5881	5.97162354E8;5.98165222E8;4.33208527E8;6.43167664E8;6.3313855E8;5.99167908E8;6.44170898E8;6.87157288E8;	999.0;322.41;220.81;145.57;61.62;47.75;44.8;42.62;	597.162			74679.1	62619.5	66611	26942.3	4	352476	237382	291134	3	16.1884	15.9343	16.0235	14.7176	18.4272	17.8569	18.1513	0.196527	-2.3472	0.00221578	0.00382198
296	8	15.7304	4.31192871E8;4.3219632E8;4.751828E8;3.85187256E8;4.48182922E8;4.23161285E8;4.99180359E8;4.732034E8;	999.0;216.82;44.0;35.47;22.2;19.89;16.89;10.39;	431.193			129247	101994	134221	64212.1	4	654123	441377	564215	3	16.9798	16.6381	17.0343	15.9706	19.3192	18.7517	19.1059	0.194163	-2.36466	0.000670365	0.00133062
644	2	30.4233	6.15245667E8;6.16248962E8;	999.0;332.52;	615.246			1248.99	1497.98	1345.31	3888.49	1	14939.5	8699.65	8483.9	3	10.2866	10.5488	10.3937	11.925	13.8668	13.0867	13.0505	0.186333	-2.42405	0.00394626	0.00621025
492	34	23.3075	4.63088928E8;4.64091797E8;9.27184326E8;9.28187561E8;4.6509375E8;9.29190918E8;3.00027771E8;5.53084229E8;4.99065674E8;5.26084534E8;5.31076355E8;3.01035706E8;9.30193848E8;5.01062469E8;5.54087708E8;5.00068665E8;5.77081848E8;5.2708783E8;5.32079773E8;5.48105286E8;9.63162048E8;5.64100281E8;1.017181335E9;4.79083313E8;3.02039124E8;5.97110596E8;5.47121216E8;5.0206601E8;4.95078583E8;9.64165161E8;2.99020203E…	999.0;192.11;153.45;70.6;44.46;20.39;17.8;12.48;11.89;7.45;6.93;6.21;4.15;3.25;2.72;2.22;2.15;1.49;1.46;1.28;1.24;1.09;1.05;0.88;0.87;0.85;0.81;0.64;0.61;0.56;0.51;0.44;0.4;0.39;	463.089	Quercetin 3-O-glucoside	flavonols	3.17798e+06	4.22189e+06	2.80371e+06	1.9115e+06	4	1.78955e+07	1.4697e+07	1.66851e+07	3	21.5997	22.0095	21.4189	20.8663	24.0931	23.809	23.9921	0.18439	-2.43916	0.00034736	0.000766521
307	3	16.2469	7.39167603E8;3.43082581E8;5.35203857E8;	999.0;741.97;720.25;	739.168	procyanidin conjugate	flavan-3-ols	3486.82	3375.46	1018.39	1112.19	2	14793.8	10547.2	11312	3	11.7677	11.7209	9.99207	10.1192	13.8527	13.3646	13.4656	0.184013	-2.44212	0.00638324	0.00973505
216	3	11.8745	4.17140564E8;4.18144104E8;4.07111969E8;	999.0;150.83;42.5;	417.141	Guaiacol-hexose-pentose		8413.31	5502.15	13886.6	14522	4	101366	39102.1	33867.8	3	13.0385	12.4258	13.7614	13.8259	16.6292	15.255	15.0476	0.182079	-2.45736	0.00873768	0.0130734
681	2	34.3473	6.45255981E8;6.46259705E8;	999.0;310.34;	645.256			1077.29	1121.62	1399.17	1143.66	0	8763.28	5909.8	4921.52	3	10.0732	10.1314	10.4504	10.1594	13.0973	12.5289	12.2649	0.181494	-2.462	0.000127579	0.000340498
562	2	25.8428	4.55214111E8;4.56217285E8;	999.0;179.55;	455.214			1103.89	1055.31	1062.12	1277.08	0	5706.97	6894.1	6637.58	3	10.1084	10.0434	10.0527	10.3186	12.4785	12.7511	12.6964	0.175365	-2.51157	2.17475e-06	1.90895e-05
303	3	15.9485	2.21045837E8;1.33066132E8;4.61167145E8;	999.0;278.86;249.87;	221.046			4548.67	4397.55	3557.41	4835.02	4	24956.6	24811.4	26231.2	3	12.1512	12.1025	11.7966	12.2393	14.6071	14.5987	14.679	0.171107	-2.54703	3.54442e-06	2.59267e-05
728	2	39.0679	6.12202515E8;5.65193359E8;	999.0;797.06;	612.203			1453.32	1445.79	1424.38	1314.7	0	10006.7	8341.05	9036.66	3	10.5051	10.4976	10.4761	10.3605	13.2887	13.026	13.1416	0.154418	-2.69509	3.1677e-07	5.68747e-06
291	3	15.4636	1.57050781E8;1.13061012E8;1.58054153E8;	999.0;513.4;61.43;	157.051			28300.2	11445.5	11596.6	52965.5	4	150320	187612	185684	3	14.7885	13.4825	13.5014	15.6928	17.1977	17.5174	17.5025	0.149405	-2.7427	0.00517285	0.00798154
177	2	10.0476	4.35151337E8;3.89145752E8;	999.0;816.69;	435.151			1229.26	1346.68	1379.73	1076.4	0	10654.2	7069.52	8190.77	3	10.2636	10.3952	10.4302	10.072	13.3791	12.7874	12.9998	0.145635	-2.77957	1.78104e-05	7.90462e-05
263	4	14.2778	3.55103607E8;3.95192749E8;3.56107178E8;3.96196045E8;	999.0;524.0;126.11;73.3;	355.104	feruloyl-hexoside	phenolics	14404.1	13507.3	21079.7	16974.1	4	133965	90203.7	119974	3	13.8142	13.7214	14.3636	14.051	17.0315	16.4609	16.8724	0.14376	-2.79827	5.47071e-05	0.000178589
32	25	2.2111	2.09067078E8;2.95067474E8;6.3718396E8;3.11098907E8;5.79178833E8;3.69104553E8;5.19157715E8;5.21173157E8;4.91162354E8;5.51183594E8;6.53179321E8;6.09189697E8;4.73152008E8;2.36023727E8;8.61275452E8;4.01093994E8;6.38187378E8;4.17125641E8;5.80182129E8;8.15268677E8;4.71076447E8;6.54219055E8;5.22176575E8;6.54182739E8;5.20164063E8;	999.0;530.66;420.27;288.12;281.1;260.85;241.58;226.93;211.32;209.25;171.98;148.69;100.86;100.1;94.82;94.41;89.89;78.21;59.98;59.53;55.08;44.76;33.42;32.12;24.05;	209.067			31218.5	26068.4	34818	27756.1	4	262218	166421	214225	3	14.9301	14.67	15.0875	14.7605	18.0004	17.3445	17.7088	0.139836	-2.83819	2.68758e-05	0.000106818
125	2	6.27965	3.31103729E8;3.77109314E8;	999.0;939.63;	331.104			1366.37	1053.4	1137.18	1372.87	0	14318.9	8325.95	3921.3	3	10.4161	10.0408	10.1512	10.423	13.8056	13.0234	11.9371	0.139176	-2.84502	0.00231748	0.00396279
52	13	2.48444	4.73138E8;6.47249878E8;4.74141388E8;2.99025909E8;6.4825415E8;6.71345398E8;8.21362427E8;6.90264465E8;8.63372803E8;5.61190613E8;9.71379639E8;8.35221619E8;8.22365234E8;	999.0;327.28;108.69;80.42;54.36;53.06;45.15;16.55;15.75;15.27;12.9;9.42;9.0;	473.138			1285.68	1387.84	1192.19	1273.51	0	7699.23	1455.53	18697.6	2	10.3283	10.4386	10.2194	10.3146	12.9105	10.5073	14.1906	0.138387	-2.85322	0.0584052	0.0782036
371	11	18.7006	4.61167206E8;4.15161591E8;4.62170013E8;4.51138397E8;4.16164917E8;5.05157013E8;4.78157288E8;4.53135529E8;5.29154236E8;4.52141785E8;4.91177612E8;	999.0;293.33;217.59;91.87;54.01;35.01;27.1;24.82;21.34;15.63;11.55;	461.167			113706	106429	138315	84651.4	4	935032	670792	809099	3	16.795	16.6995	17.0776	16.3692	19.8347	19.3555	19.626	0.137614	-2.86131	3.60364e-05	0.000126219
328	4	17.1043	6.13156372E8;4.3119278E8;6.14160095E8;6.49133667E8;	999.0;398.78;275.3;79.8;	613.156	procyanidin conjugate	flavan-3-ols	16145.5	9573.59	7961.92	3915.34	4	94451	56109.4	71393.7	3	13.9788	13.2248	12.9589	11.9349	16.5273	15.776	16.1235	0.127041	-2.97664	0.00204889	0.00359693
553	5	25.6117	4.15197815E8;3.77181885E8;4.16201111E8;4.95115082E8;3.78185425E8;	999.0;562.25;177.81;129.52;73.99;	415.198	Unknown		6877.2	3307.85	2889.28	1392.31	3	41157.7	20414.5	27863.2	3	12.7476	11.6917	11.4965	10.4433	15.3289	14.3173	14.7661	0.121317	-3.04315	0.00329212	0.00528612
617	5	28.3912	4.17083252E8;4.18086609E8;4.85070831E8;2.84033051E8;4.8007901E8;	999.0;224.5;24.97;21.12;17.95;	417.083	unknown		1345.54	1125.9	1215.67	1408.42	0	11095.3	10710.7	10601.5	3	10.394	10.1369	10.2475	10.4599	13.4377	13.3868	13.372	0.117925	-3.08406	3.44821e-07	5.92192e-06
181	3	10.244	8.33200439E8;7.8719458E8;8.34203552E8;	999.0;593.0;344.87;	833.2			1329.94	1326.64	1117.63	1212.31	0	12335.6	9422.46	10958.6	3	10.3771	10.3736	10.1262	10.2435	13.5905	13.2019	13.4198	0.114312	-3.12896	1.42886e-06	1.45466e-05
690	3	35.4894	4.94233154E8;4.47224182E8;4.83200928E8;	999.0;352.96;264.04;	494.233			1383.78	1031.88	1189.45	1236.97	0	15170.4	9026.31	7927.53	3	10.4344	10.0111	10.2161	10.2726	13.889	13.1399	12.9527	0.113047	-3.145	7.48659e-05	0.000227477
4	110	1.8531	3.80843842E8;2.12921249E8;4.64805725E8;5.48767212E8;6.32728455E8;1.30957916E8;2.98880768E8;7.16690186E8;3.8284198E8;8.00651489E8;4.66803772E8;5.5076532E8;6.3472644E8;8.84612915E8;7.18687561E8;8.02648865E8;8.86611389E8;2.14919418E8;9.68574219E8;9.70573059E8;1.054534668E9;1.052536621E9;3.78828247E8;8.01652405E8;3.81847534E8;8.85613342E8;7.59670288E8;7.17691284E8;4.62790161E8;8.43631653E8;1.13849597…	999.0;792.0;654.19;507.68;365.61;315.48;295.09;283.35;276.57;228.13;224.21;203.44;175.5;159.9;149.21;139.77;118.59;106.43;94.15;79.91;54.1;53.43;50.07;44.78;42.53;37.28;36.27;35.4;34.74;34.72;33.32;32.75;32.5;29.99;29.83;29.38;28.42;28.36;27.79;27.27;27.0;26.55;25.16;24.02;23.99;23.88;23.33;22.28;20.0;19.96;18.52;18.28;18.21;17.96;17.91;17.01;15.85;15.81;15.45;15.3;14.34;13.39;12.77;12.33;12.29;1…	380.844			658138	537523	767038	1.28299e+06	4	6.98161e+06	7.12306e+06	7.65771e+06	3	19.328	19.036	19.5489	20.2911	22.7351	22.7641	22.8685	0.111857	-3.16028	0.000159202	0.000410848
481	2	22.9365	4.71187469E8;4.72191101E8;	999.0;153.17;	471.187	2-Methoxy-4-(2-propenyl)phenol; O-[?-L-Rhamnopyranosyl-(1?6)-?-D-glucopyranoside]	phenolics	4556.63	4410.47	5099.49	4899.64	4	56220.6	33250.6	38859.1	3	12.1538	12.1067	12.3161	12.2585	15.7788	15.0211	15.246	0.110844	-3.17339	1.73952e-05	7.80807e-05
364	5	18.4416	6.25141541E8;6.26144897E8;6.71147034E8;6.61118225E8;6.271474E8;	999.0;261.58;78.81;65.0;57.58;	625.142	Isoquercitrin-dihexoside	flavonols	1395.11	1391.77	1367.67	1153.46	0	16090.4	11264.5	9018.56	3	10.4462	10.4427	10.4175	10.1717	13.9739	13.4595	13.1387	0.109448	-3.19168	2.85028e-05	0.000109307
706	2	36.6311	6.45256042E8;6.46259399E8;	999.0;346.17;	645.256			1066.31	1235.8	1100.09	1375.65	0	18793.6	7908.23	7836.64	3	10.0584	10.2712	10.1034	10.4259	14.198	12.9491	12.936	0.103751	-3.26881	0.0003421	0.000759154
332	2	17.2354	4.33208344E8;4.34211823E8;	999.0;179.73;	433.208			1499.06	1244.61	1030.18	1437.18	0	15039	11216.1	11590.9	3	10.5498	10.2815	10.0087	10.489	13.8764	13.4533	13.5007	0.103268	-3.27554	9.92726e-06	5.09256e-05
594	7	27.3051	4.77104462E8;4.78107513E8;4.6308905E8;5.4509198E8;5.4010022E8;4.19099213E8;9.55216431E8;	999.0;240.96;37.26;17.57;14.76;9.34;8.61;	477.104	Isorhamnetin hexoside	flavonols	1484.94	1080.05	1196.49	1412.89	0	13920.2	10994.1	12711.2	3	10.5362	10.0769	10.2246	10.4644	13.7649	13.4244	13.6338	0.103143	-3.27729	3.78694e-06	2.64384e-05
459	3	22.1278	5.51214294E8;5.52217529E8;5.97219788E8;	999.0;254.32;244.74;	551.214			1318.3	1402.13	2588.66	3600.37	2	26225	19309.9	19355.5	3	10.3645	10.4534	11.338	11.8139	14.6787	14.2371	14.2405	0.102975	-3.27963	0.000544034	0.00110169
244	2	13.1868	4.27182556E8;4.2818573E8;	999.0;119.19;	427.183			1234.5	1382.95	1101.07	1258.05	0	10739.8	13031.6	15265.6	3	10.2697	10.4335	10.1047	10.297	13.3907	13.6697	13.898	0.0956124	-3.38666	2.85235e-06	2.34725e-05
383	6	19.1588	3.9116153E8;3.92164642E8;3.81132629E8;1.83102905E8;3.831297E8;4.08151428E8;	999.0;175.76;59.66;27.56;15.57;15.47;	391.162			39680.3	31414.1	29695.8	18272.5	4	425107	261676	283690	3	15.2761	14.9391	14.858	14.1574	18.6975	17.9974	18.114	0.0920138	-3.44201	0.000139353	0.000364533
119	5	5.78628	3.68099121E8;3.69102661E8;4.58094788E8;1.44045715E8;4.98057129E8;	999.0;155.41;103.8;37.09;23.64;	368.099			28414.5	19137.2	29029.9	14844.1	4	222656	264599	297111	3	14.7943	14.2241	14.8253	13.8576	17.7645	18.0134	18.1806	0.0874201	-3.51589	6.90601e-05	0.000216498
628	2	29.2729	6.27172607E8;5.81167175E8;	999.0;623.48;	627.173			1197.56	1119.53	1053.96	1113.31	0	14168.2	12716.3	14417.4	3	10.2259	10.1287	10.0416	10.1206	13.7904	13.6344	13.8155	0.0814315	-3.61827	3.57596e-08	2.01787e-06
141	4	7.42282	3.73114502E8;3.74117645E8;1.93050797E8;4.63109802E8;	999.0;140.32;86.34;74.81;	373.115	ferulic acid conjugate	phenolics	1262.67	1211.83	1124.71	1019.66	0	18473	11511.1	13944.9	3	10.3023	10.243	10.1353	9.99388	14.1731	13.4907	13.7675	0.0788581	-3.6646	6.10375e-06	3.59848e-05
12	3	1.94666	2.15007889E8;2.58997772E8;2.74045044E8;	999.0;136.43;96.2;	215.008			1113.86	1301.68	1261.18	1337.5	0	28939.8	1235.19	18190.5	2	10.1213	10.3462	10.3006	10.3853	14.8208	10.2705	14.1509	0.0777552	-3.68492	0.0656297	0.0864125
21	16	2.09076	3.87115143E8;3.41109344E8;6.83226379E8;3.88118561E8;6.84230103E8;5.65163147E8;3.42112762E8;1.025343872E9;7.31237366E8;6.85231628E8;1.026347534E9;5.66166443E8;1.027349731E9;9.07280518E8;3.761185E8;1.241401611E9;	999.0;414.81;259.71;141.8;53.51;47.13;46.43;21.46;14.05;12.46;8.6;8.06;2.23;1.9;1.7;1.51;	341.109	sucrose [M+FA-H]-	sugars	891604	524145	1.82379e+06	1.05202e+06	4	1.47563e+07	1.28706e+07	1.41045e+07	3	19.766	18.9996	20.7985	20.0047	23.8148	23.6176	23.7496	0.0771284	-3.69659	0.000332588	0.000754944
213	2	11.8309	4.51218781E8;4.69114563E8;	999.0;349.21;	451.219	1-Octen-3-ol, dihexoside		1025.68	1480.29	1313.34	1082.43	0	19749.7	14929.6	16561.1	3	10.0024	10.5317	10.359	10.0801	14.2695	13.8659	14.0155	0.0717462	-3.80095	3.88209e-06	2.64384e-05
515	2	24.1119	5.97161987E8;5.98165405E8;	999.0;293.69;	597.162			3017.54	1300.28	2759.03	1194.08	2	33634.3	26343.5	29026	3	11.5592	10.3446	11.4299	10.2217	15.0376	14.6852	14.8251	0.0696958	-3.84278	0.000238879	0.000565013
638	5	30.0579	6.27172729E8;5.81167358E8;6.28176086E8;5.82170532E8;6.17143738E8;	999.0;727.92;316.31;253.97;174.44;	581.167	3,3',4',5,7-Pentahydroxyflavan, Cinnamoyl-allopyranoside [M+FA-H]		1480.4	1474.47	1062.41	1112.64	0	18640	17737.6	19717.1	3	10.5318	10.526	10.0531	10.1198	14.1861	14.1145	14.2672	0.0685883	-3.86589	1.9805e-06	1.89833e-05
238	5	13.0285	6.25141785E8;6.71147461E8;6.26144958E8;7.15137512E8;6.72150635E8;	999.0;282.96;254.22;79.95;66.31;	625.142	Isoquercitrin-dihexoside	flavonols	1145.33	1404.04	1330.47	8103.19	1	43234.8	45116.7	45560.1	3	10.1615	10.4554	10.3777	12.9843	15.3999	15.4614	15.4755	0.0671135	-3.89725	0.0024199	0.00406749
696	3	35.91	4.93229889E8;4.47224274E8;4.94233215E8;	999.0;284.35;206.81;	493.23			16653.2	10224.4	20984.6	10904.1	4	320599	163670	182635	3	14.0235	13.3197	14.357	13.4126	18.2904	17.3204	17.4786	0.0660885	-3.91946	0.000160179	0.000410848
161	3	9.1567	3.00109253E8;3.46114594E8;3.01112488E8;	999.0;347.21;114.13;	300.109			1465.87	1340.97	1267.76	1375.11	0	23798.2	17324.3	22590.7	3	10.5175	10.3891	10.3081	10.4253	14.5386	14.0805	14.4634	0.0641512	-3.96238	7.04798e-07	9.59983e-06
602	2	27.5449	8.2324646E8;8.24250061E8;	999.0;406.42;	823.246			1322.75	1132.16	1374.47	1277.99	0	23124.3	13269.8	23754.8	3	10.3693	10.1449	10.4247	10.3197	14.4971	13.6959	14.5359	0.0636841	-3.97292	1.55259e-05	7.30087e-05
40	10	2.30592	3.33059753E8;6.01139771E8;2.45043533E8;6.75176575E8;5.87160217E8;4.21075867E8;9.43257324E8;3.34062866E8;5.89103271E8;6.02143372E8;	999.0;418.11;221.76;171.8;72.44;72.13;68.81;60.46;58.91;53.66;	333.06			4656.36	5442.56	8000.39	16219.1	4	118550	161244	146868	3	12.185	12.4101	12.9659	13.9854	16.8551	17.2989	17.1642	0.060326	-4.05108	0.000339957	0.00075866
676	4	33.6896	2.63129242E8;1.53092331E8;2.64132599E8;2.1913942E8;	999.0;151.6;139.73;58.47;	263.129			1113.51	1208.52	1089.61	1280.39	0	24290.2	19958.4	20259.5	3	10.1209	10.239	10.0896	10.3224	14.5681	14.2847	14.3063	0.0545515	-4.19624	1.40442e-07	3.96248e-06
647	6	30.58	4.94094727E8;4.78107941E8;4.99086517E8;2.85040833E8;2.84033051E8;4.69072845E8;	999.0;583.2;443.09;440.86;338.67;287.89;	494.095			1210.12	1019.98	1018.92	1099.17	0	20580.4	19223.3	20017	3	10.2409	9.99433	9.99283	10.1022	14.329	14.2306	14.2889	0.0545154	-4.19719	3.08706e-08	2.01787e-06
697	2	36.091	6.45256104E8;6.46259583E8;	999.0;321.28;	645.256			1078.33	1110.43	1083.33	2815.7	1	38752.2	25279.3	22717.2	3	10.0746	10.1169	10.0813	11.4593	15.242	14.6257	14.4715	0.052633	-4.24789	0.000202383	0.00049653
390	15	19.3511	4.35093689E8;4.36097168E8;4.71070282E8;4.9808963E8;5.25089294E8;5.03081299E8;1.51003845E8;4.73067566E8;2.85040741E8;5.79266479E8;4.82102783E8;8.71194885E8;5.26092468E8;3.03051239E8;4.99092773E8;	999.0;215.03;68.83;46.75;42.54;23.23;18.9;18.68;16.25;15.06;13.56;11.97;9.93;9.72;8.97;	435.094	pentahydroxyflavanone-pentoside	flavan-3-ols	54165.4	50739.7	34111.4	13898.2	4	913859	675787	771566	3	15.7251	15.6308	15.058	13.7626	19.8016	19.3662	19.5574	0.0485708	-4.36377	0.000411298	0.000882949
136	7	7.088	3.15108826E8;1.53055893E8;3.16112213E8;4.05104401E8;3.51085571E8;6.31225159E8;4.06107697E8;	999.0;171.29;141.59;85.16;35.02;11.1;10.0;	315.109	Vanillyl alcohol hexoside	phenolics	21957.7	17245.4	25383.5	16947.2	4	513343	369322	445093	3	14.4224	14.0739	14.6316	14.0488	18.9696	18.4945	18.7637	0.0460553	-4.44049	3.65656e-06	2.62608e-05
570	7	26.1966	4.4910965E8;4.85086029E8;4.95115112E8;5.12105286E8;5.17096985E8;4.86089508E8;5.3910498E8;	999.0;111.16;77.99;56.0;25.45;23.13;16.84;	449.11	kaempferol-galactinol	flavonols	1393.99	1054.92	1120.04	1180.08	0	34566.8	20885.2	28743	3	10.445	10.0429	10.1293	10.2047	15.0771	14.3502	14.8109	0.0423038	-4.56307	3.48124e-06	2.59267e-05
424	2	20.7563	6.09146423E8;6.10150146E8;	999.0;269.72;	609.146	Quercetin-hexose-deoxyhexose	flavonols	1170.87	2680.49	1260.37	1436.15	1	47709.1	37485.8	32621.7	3	10.1934	11.3883	10.2996	10.488	15.542	15.1941	14.9935	0.0416825	-4.58441	4.24787e-05	0.000147185
322	12	16.8137	4.65104492E8;4.66107483E8;5.5509967E8;5.01081268E8;5.28100037E8;5.33091675E8;2.8504071E8;5.03078247E8;5.56103088E8;1.5100386E8;5.11109772E8;5.02084503E8;	999.0;217.12;46.92;40.19;20.12;19.39;14.69;12.24;11.44;10.1;9.62;6.26;	465.104	Dihydroquercetin-hexoside	flavanonols	10139.2	10235.5	5242.28	4192.47	4	209353	153735	176543	3	13.3077	13.3213	12.356	12.0336	17.6756	17.2301	17.4297	0.0414304	-4.59317	8.4137e-05	0.000248057
692	4	36.2252	4.83201019E8;4.48227539E8;5.61217102E8;4.85197998E8;	999.0;575.4;349.04;343.18;	483.201			1256.57	1172.2	1361.35	1041.43	0	42693.5	20969.9	24849.5	3	10.2953	10.195	10.4108	10.0244	15.3817	14.356	14.6009	0.0409394	-4.61037	1.51004e-05	7.18635e-05
657	2	31.3496	6.25272278E8;6.26275513E8;	999.0;279.29;	625.272	unknown		1239.88	1415.76	1251.29	1138.87	0	43324.7	28010.5	24514.8	3	10.276	10.4674	10.2892	10.1534	15.4029	14.7737	14.5814	0.0394819	-4.66266	4.64694e-06	2.99239e-05
408	5	20.0807	3.77181793E8;3.78185455E8;3.67153259E8;6.25141541E8;3.69150482E8;	999.0;178.48;58.81;17.34;16.65;	377.182			21068.5	12775	15336.1	16185.7	4	544455	363058	395694	3	14.3628	13.641	13.9046	13.9824	19.0545	18.4698	18.594	0.037618	-4.73243	5.10188e-06	3.11873e-05
428	2	20.8536	4.27197693E8;4.28201141E8;	999.0;197.22;	427.198			1295.58	1482.17	1243.61	1060.11	0	44134.9	25293.9	32110.8	3	10.3394	10.5335	10.2803	10.05	15.4296	14.6265	14.9708	0.0375332	-4.73569	4.87782e-06	3.05831e-05
607	2	27.7829	4.17083405E8;4.180867E8;	999.0;169.71;	417.083	kaempferol-pentoside	flavonols	1256.9	1065.57	1395.59	1407.05	0	34895	36400.3	32100.2	3	10.2957	10.0574	10.4467	10.4585	15.0907	15.1517	14.9703	0.0371761	-4.74948	1.85963e-07	4.3209e-06
582	2	26.6654	5.63271423E8;5.64274902E8;	999.0;255.72;	563.271			1134.18	1491.8	1058.17	1073.83	0	37154	29952.2	30130.2	3	10.1474	10.5428	10.0474	10.0685	15.1812	14.8704	14.8789	0.036699	-4.76811	8.29651e-07	1.05714e-05
399	6	19.7842	5.81281799E8;5.82285156E8;5.71253418E8;4.59151337E8;5.83287964E8;5.53214417E8;	999.0;267.04;49.62;46.15;45.73;36.53;	581.282			6076.87	5938.27	5597.63	5026.65	4	187539	134569	145876	3	12.5691	12.5358	12.4506	12.2954	17.5168	17.038	17.1544	0.0362823	-4.78459	4.17475e-07	6.5961e-06
80	2	3.00689	1.64935165E8;2.1094072E8;	999.0;774.22;	164.935			1449.84	1245.41	1331.37	1291.74	0	35653.4	38075.3	45588.8	3	10.5017	10.2824	10.3787	10.3351	15.1218	15.2166	15.4764	0.0334298	-4.90272	8.3675e-08	2.7543e-06
110	4	4.50251	4.29161896E8;3.83156189E8;4.73151794E8;4.30165283E8;	999.0;290.23;201.34;133.88;	429.162			2695.4	5292.37	1127.08	4462.17	3	96631	68618.1	149912	3	11.3963	12.3697	10.1384	12.1235	16.5602	16.0663	17.1938	0.0323098	-4.95189	0.000549449	0.00110169
94	2	3.41145	3.87114868E8;2.05035721E8;	999.0;98.94;	387.115			1002.34	1026.91	1331.99	1039.15	0	35763.3	33771.3	35211.4	3	9.96915	10.0041	10.3794	10.0212	15.1262	15.0435	15.1038	0.0315075	-4.98816	1.23643e-07	3.75684e-06
683	7	34.8247	5.1021991E8;4.84204681E8;5.23240479E8;5.35240356E8;3.15181763E8;4.48227692E8;5.62220764E8;	999.0;996.71;761.85;631.69;510.78;491.61;434.69;	484.205			1444.15	1267.51	1492.78	1126.53	0	62084.2	40393.5	36302.2	3	10.496	10.3078	10.5438	10.1377	15.9219	15.3018	15.1478	0.0288098	-5.1173	3.25665e-06	2.52231e-05
499	5	23.4818	4.711875E8;4.25182373E8;2.6312912E8;6.59162537E8;4.26185516E8;	999.0;300.85;169.4;110.25;60.17;	471.188			2871.38	2939.98	3072.22	3714.5	4	151089	102128	116235	3	11.4875	11.5216	11.5851	11.859	17.205	16.64	16.8267	0.0255745	-5.28915	6.73628e-07	9.59983e-06
749	2	42.4162	2.85040863E8;2.8604422E8;	999.0;117.62;	285.041	Kaempferol	flavonols	1120.47	1270.15	1427.19	1404.27	0	45323.7	58738	50661.8	3	10.1299	10.3108	10.479	10.4556	15.468	15.842	15.6286	0.0253133	-5.30396	1.7634e-07	4.3209e-06
508	50	23.9017	4.49109406E8;4.50113098E8;4.95115051E8;8.99226318E8;9.0022998E8;4.85085938E8;4.51115082E8;4.96118378E8;5.12105286E8;5.39105042E8;3.03051514E8;2.85040894E8;1.51003891E8;4.87083405E8;9.0123291E8;5.17097168E8;4.860896E8;5.13108826E8;5.40108521E8;4.97120575E8;5.34126282E8;5.37125854E8;5.25125854E8;9.35203125E8;2.9709848E8;9.02235474E8;4.88086945E8;5.18100586E8;1.80006775E8;1.78998978E8;2.8604425E8;3.…	999.0;226.09;152.33;114.54;50.18;46.22;40.16;36.47;23.37;21.31;18.13;17.84;17.84;13.23;12.66;11.7;8.91;4.33;4.31;4.22;3.6;3.2;2.99;2.94;2.84;2.68;2.5;2.39;2.36;2.35;2.19;2.14;2.02;1.66;1.56;1.34;1.28;1.25;1.03;1.02;0.88;0.86;0.85;0.85;0.82;0.82;0.8;0.73;0.71;0.67;	449.109	Astilbin (Dihydroquercetin 3-O-rhamnoside)	flavanonols	91379.6	98064.1	52504	6588.81	4	2.8605e+06	2.21506e+06	2.50034e+06	3	16.4796	16.5814	15.6801	12.6858	21.4478	21.0789	21.2537	0.0246047	-5.34492	0.00283237	0.00468112
336	3	17.3799	4.61167175E8;4.62169983E8;4.51138214E8;	999.0;194.72;53.26;	461.167			3795.96	3118.89	4976.11	3668.7	4	212607	123724	157750	3	11.8903	11.6068	12.2808	11.8411	17.6978	16.9168	17.2673	0.0236191	-5.4039	4.0744e-06	2.72777e-05
545	18	25.3323	4.47093689E8;4.48097229E8;8.95194885E8;4.49103363E8;5.15081421E8;4.83070496E8;8.96198242E8;5.10089691E8;2.8403299E8;5.37089233E8;4.63088745E8;4.85067719E8;2.85040802E8;8.97200989E8;5.16084656E8;4.84073914E8;5.11092987E8;5.3809259E8;	999.0;227.91;42.68;38.14;19.43;17.85;17.32;13.66;12.78;10.3;4.99;4.86;4.77;4.41;4.17;3.62;2.6;2.26;	447.094	Kaempferol-3-glucoside	flavonols	63218	74030.2	58067.4	39961.2	4	2.65095e+06	2.88524e+06	2.58383e+06	3	15.948	16.1758	15.8254	15.2863	21.3381	21.4603	21.3011	0.0217312	-5.52409	2.1146e-06	1.89833e-05
344	13	17.6697	3.66119781E8;3.67123016E8;7.33246948E8;4.56115143E8;4.34107269E8;4.02096497E8;1.86056198E8;7.34250122E8;4.12125305E8;1.90051239E8;4.29115479E8;3.98109558E8;4.04093475E8;	999.0;180.14;29.19;21.58;20.2;17.26;16.54;9.94;8.52;6.83;6.29;5.82;4.87;	366.12			13656.1	10381.3	32405.1	12559.2	4	1.04817e+06	589482	860437	3	13.7373	13.3417	14.9839	13.6165	19.9994	19.1691	19.7147	0.0207164	-5.59308	7.1669e-05	0.000221166
583	7	26.7412	4.77104614E8;4.83070587E8;5.10089691E8;4.78107666E8;3.00027954E8;4.93099457E8;3.01035767E8;	999.0;549.97;443.11;195.99;119.04;83.7;75.3;	477.105	Isorhamnetin hexoside	flavonols	1200.01	1183.13	1147.91	1300.56	0	62708	54292.1	60628	3	10.2288	10.2084	10.1648	10.3449	15.9364	15.7285	15.8877	0.0204005	-5.61525	5.50747e-09	7.2515e-07
527	10	24.6065	4.33078094E8;4.34081604E8;4.69054779E8;4.96074005E8;3.00027954E8;5.01065826E8;5.23073608E8;3.01035706E8;4.71051971E8;8.6716394E8;	999.0;215.95;29.15;22.77;20.84;13.42;11.95;10.28;8.6;7.56;	433.078	Quercetin pentoside	flavonols	14715.9	19524.5	11434.3	6854.7	4	724547	662038	636674	3	13.8451	14.253	13.4811	12.7429	19.4667	19.3366	19.2802	0.0194721	-5.68245	2.28941e-05	9.32286e-05
47	9	2.50185	4.41148193E8;4.99153656E8;5.57159241E8;6.49243164E8;6.15260132E8;3.07126221E8;7.0724884E8;5.00156891E8;8.81361328E8;	999.0;272.81;117.43;110.61;88.66;60.57;35.53;31.45;28.34;	441.148			1086.79	1296.72	1195.51	1215.13	0	72149.3	30310.5	82438.7	3	10.0859	10.3407	10.2234	10.2469	16.1387	14.8875	16.331	0.0194464	-5.68435	2.82083e-05	0.000109238
84	10	3.01729	3.69039337E8;4.67007202E8;6.41119019E8;5.43151733E8;4.45183929E8;3.71035217E8;7.39086792E8;3.70042847E8;5.35179504E8;4.75099396E8;	999.0;286.48;134.01;125.79;80.08;76.2;59.01;48.6;30.74;19.88;	369.039	Unknown		3713.74	8006.66	1047.46	1324.21	2	292067	128790	250341	3	11.8587	12.967	10.0327	10.3709	18.1559	16.9747	17.9335	0.0157466	-5.98882	0.00070276	0.00138795
727	6	38.5575	4.55171753E8;4.56175262E8;5.01177429E8;4.91148621E8;2.89072205E8;5.18167603E8;	999.0;239.67;207.25;158.09;89.77;87.53;	455.172			1042.52	1100.93	1066.18	1375.13	0	100914	64824.8	59233.5	3	10.0259	10.1045	10.0582	10.4254	16.6228	15.9843	15.8541	0.0152844	-6.0318	1.43625e-06	1.45466e-05
33	28	2.28471	5.15221497E8;1.73104736E8;7.35339172E8;5.6122699E8;6.05216736E8;6.13196594E8;6.65237976E8;7.79328918E8;7.36342712E8;2.71081665E8;2.63100037E8;9.47320557E8;8.39350586E8;4.85210663E8;9.55315491E8;3.54171448E8;3.5309549E8;7.87310608E8;6.0622052E8;9.09451782E8;1.077456177E9;4.13116669E8;4.59158661E8;6.47263977E8;6.66241699E8;7.39275024E8;8.40354126E8;7.5329126E8;	999.0;650.82;140.14;96.4;92.88;58.89;51.27;43.49;36.29;35.19;33.63;30.89;29.08;27.99;23.69;20.01;18.23;17.77;16.19;15.2;13.76;13.24;11.62;10.19;9.57;8.48;8.45;4.67;	515.221			1123.97	1309.89	1326.17	1363.67	0	103954	122653	59214.7	3	10.1344	10.3552	10.3731	10.4133	16.6656	16.9042	15.8537	0.0134446	-6.21683	3.37804e-06	2.56601e-05
68	16	2.74487	2.15033096E8;2.09081299E8;4.99153778E8;2.17030167E8;3.77085938E8;3.43102905E8;3.07126312E8;2.11078384E8;5.7921521E8;4.01108612E8;2.67036072E8;6.37220764E8;5.00157257E8;5.17214966E8;5.51198181E8;3.45100067E8;	999.0;390.07;315.73;280.57;117.92;115.14;105.55;100.99;87.01;65.01;59.55;45.94;41.96;36.76;35.85;31.53;	215.033			1113.83	4041.44	1047.95	1172.47	1	155944	146685	199216	3	10.1213	11.9807	10.0334	10.1953	17.2507	17.1624	17.604	0.0110229	-6.50336	7.15975e-05	0.000221166
77	21	2.88565	1.73104553E8;2.63100098E8;3.5309549E8;3.93222015E8;3.47216553E8;1.74108047E8;3.53167999E8;4.37212067E8;5.67333862E8;5.27207275E8;6.11323975E8;2.19110168E8;5.21328613E8;6.29239258E8;2.36100296E8;3.54098572E8;2.41092056E8;5.84324158E8;2.64103241E8;3.48219757E8;4.10212036E8;	999.0;134.19;105.56;82.88;70.34;57.34;49.03;40.25;35.15;29.75;27.92;22.62;14.08;10.79;9.57;9.08;7.85;7.6;6.52;6.15;5.62;	173.105	Arginine	amino acid	1426.85	7568.55	3939.33	6078.09	3	495830	380658	487421	3	10.4786	12.8858	11.9437	12.5694	18.9195	18.5381	18.8948	0.010455	-6.57967	0.000126675	0.000340386
614	2	28.2132	4.63124969E8;4.64128632E8;	999.0;218.4;	463.125			1053.99	1178.67	1202.58	1215.26	0	183870	113670	135110	3	10.0416	10.2029	10.2319	10.2471	17.4883	16.7945	17.0438	0.00806165	-6.95471	2.15577e-07	4.73072e-06
438	2	21.153	5.09224487E8;5.10227966E8;	999.0;218.14;	509.224	Monoterpene glycoside ?	terpene glycosides	1011.72	1357.98	1448.41	1192.19	0	179151	154944	171701	3	9.9826	10.4072	10.5003	10.2194	17.4508	17.2414	17.3895	0.00742933	-7.07255	6.77108e-08	2.7543e-06
685	8	34.8252	4.9322995E8;4.94233368E8;4.83201111E8;4.95235321E8;4.47224274E8;5.61217285E8;4.85198303E8;4.67177917E8;	999.0;243.96;72.18;36.21;32.9;24.89;24.22;20.66;	447.224	3,7-Dimethyl-1,6-octadien-3-ol, O-[?-L-Arabinofuranosyl-(1?6)-?-D-glucopyranoside] [M+FA-H]	terpene glycosides	6821.63	6094.15	7940.68	3552.93	4	1.59924e+06	1.0569e+06	1.07034e+06	3	12.7359	12.5732	12.955	11.7948	20.609	20.0114	20.0296	0.0049127	-7.66927	3.15308e-06	2.52231e-05
605	26	27.6248	4.33114746E8;4.34118073E8;4.69091461E8;4.96110504E8;8.67236511E8;5.01101837E8;8.68240051E8;4.71088165E8;5.23109985E8;1.80006699E8;4.7009491E8;4.97113312E8;2.69045868E8;2.86048645E8;5.02105408E8;5.47107483E8;1.78998962E8;5.18131104E8;8.69242737E8;5.09130707E8;5.21130676E8;5.24113464E8;4.72091675E8;5.17147034E8;1.51003906E8;5.49083557E8;	999.0;205.8;34.09;29.9;23.38;17.87;9.72;9.1;8.09;7.27;6.06;5.38;5.13;4.32;3.58;3.03;2.81;2.81;2.53;2.46;2.0;1.92;1.89;1.76;1.7;1.19;	433.115	4',5,7-Trihydroxyflavanone, Glucopyranoside	flavonoids	28663.8	21723.4	17921.4	10712.6	4	4.61646e+06	3.79677e+06	3.705e+06	3	14.8069	14.407	14.1294	13.387	22.1384	21.8563	21.821	0.00489064	-7.67576	4.22793e-06	2.78339e-05
100	5	3.57913	1.73104599E8;2.63100037E8;3.53095367E8;3.93221863E8;4.21135803E8;	999.0;129.59;100.41;29.23;16.49;	173.105			1087.2	1350.1	1309.56	1435.73	0	294132	260918	327456	3	10.0864	10.3988	10.3549	10.4876	18.1661	17.9932	18.3209	0.00440443	-7.82683	2.32504e-08	1.83678e-06
577	31	26.3985	4.47093719E8;4.48097168E8;8.95194946E8;8.96198181E8;4.49102417E8;8.97200989E8;2.8403302E8;5.15081421E8;5.10089691E8;4.83070343E8;5.37089294E8;2.85040802E8;8.98203857E8;5.16084961E8;5.11093048E8;5.38092773E8;4.84074005E8;1.343298096E9;4.63088501E8;9.31172119E8;5.32110413E8;1.344301758E9;5.6306311E8;5.77051941E8;5.05052582E8;5.31126343E8;5.48105408E8;9.6318335E8;9.58191101E8;9.32175842E8;5.81115784…	999.0;222.44;127.12;58.23;42.21;15.3;14.38;14.06;10.93;9.63;7.76;5.99;3.04;2.81;1.9;1.74;1.57;1.48;1.34;1.31;1.28;1.06;0.96;0.81;0.73;0.68;0.61;0.54;0.53;0.51;0.39;	447.094	Kaempferol-hexoside	flavonols	1446.56	1445.72	1362.54	1408.71	0	356578	356990	287661	3	10.4984	10.4976	10.4121	10.4602	18.4439	18.4455	18.134	0.00424244	-7.88089	3.68488e-09	7.2515e-07
259	25	14.1075	4.35130371E8;4.81135956E8;4.3613382E8;5.25125793E8;4.82138824E8;4.71107025E8;8.71268066E8;4.98126068E8;5.26128845E8;4.73104156E8;8.72271484E8;2.71061462E8;5.03117493E8;4.72110626E8;5.20146484E8;5.23146362E8;5.36141785E8;4.53140625E8;5.49123108E8;5.11146332E8;4.99129059E8;2.97098297E8;5.1916272E8;4.74107483E8;8.73273926E8;	999.0;372.59;224.91;105.94;88.22;82.49;44.29;41.68;22.37;21.91;19.02;18.68;15.7;15.13;13.89;10.41;9.64;9.16;8.97;8.58;7.87;5.74;5.18;4.88;4.86;	435.13			11618.4	14487.6	4769.59	1485	3	2.50986e+06	2.4418e+06	2.5117e+06	3	13.5041	13.8225	12.2197	10.5362	21.2592	21.2195	21.2602	0.00325194	-8.26448	0.000181527	0.000453819
58	27	2.59639	2.30991257E8;4.67036041E8;5.65013E8;6.62990112E8;5.03080475E8;7.60967712E8;5.190755E8;3.69058594E8;8.58945007E8;7.39125183E8;8.371026E8;6.29089111E8;9.35080139E8;6.41147949E8;5.31111694E8;6.59063354E8;1.033057007E9;8.25043701E8;6.17052673E8;4.68039307E8;9.23021057E8;9.07130676E8;5.66016663E8;6.05148743E8;1.131035278E9;1.005107971E9;8.01103394E8;	999.0;223.85;166.07;93.2;64.31;48.19;34.16;31.45;27.8;27.68;26.99;24.49;23.89;21.3;20.96;19.76;14.32;14.31;13.36;11.98;8.58;8.04;7.56;6.91;6.84;6.35;4.86;	230.991			1000.91	1414.41	1168.16	1018.57	0	458827	350953	646567	3	9.9671	10.466	10.19	9.99234	18.8076	18.4209	19.3024	0.00237	-8.7209	3.96242e-07	6.52148e-06
42	15	2.31608	9.6960472E7;4.39077484E8;2.30981857E8;2.03020081E8;4.40080383E8;3.56990234E8;2.88987366E8;9.8956177E7;2.77023712E8;4.41074066E8;4.35045685E8;3.35029358E8;4.02968079E8;4.9711908E8;4.12851379E8;	999.0;368.16;62.6;37.01;33.12;32.35;26.72;21.06;16.94;16.84;14.12;6.2;4.96;3.2;2.49;	96.9605	Sulfate	sulphur compounds	1174.1	1367.83	1137.69	1090.66	0	767471	1.26038e+06	852028	3	10.1973	10.4177	10.1519	10.091	19.5498	20.2654	19.7005	0.00124231	-9.65275	7.45983e-08	2.7543e-06

## Sheet: Table S3
Supplemental Table 3: Relative abundance of compounds detected by untargeted GCMS profiling of polar extracts from exocarps at mature stage
Compounds are sorted by retention time (column B).
Metabolite ID	Retention time [min]	Annotation	Level of identification [MSI]	RIexp	Sample Name	Ir_k_hl_123_03	Ir_k_hl_124_05	Ir_k_hl_125_11	Ir_k_ll_117_17	Ir_k_ll_118_06	Ir_k_ll_119_18	Ir_nk_hl_111_25	Ir_nk_hl_112_20	Ir_nk_hl_113_14	Ir_nk_ll_105_10	Ir_nk_ll_106_09	Ir_nk_ll_107_26	Nir_k_hl_100_12	Nir_k_hl_101_13	Nir_k_hl_99_08	Nir_k_ll_93_21	Nir_k_ll_94_15	Nir_k_ll_95_16	Nir_nk_hl_87_19	Nir_nk_hl_88_04	Nir_nk_hl_89_24	Nir_nk_ll_81_07	Nir_nk_ll_82_22	Nir_nk_ll_83_23
43	7.14876	not annotated		978.435	>>	2.5756e+07	3.3891e+07	3.77939e+07	3.99902e+07	3.36448e+07	3.86381e+07	4.1453e+07	3.88339e+07	3.84115e+07	3.8084e+07	3.92343e+07	4.28262e+07	4.08861e+07	3.78405e+07	3.67171e+07	3.93877e+07	3.92269e+07	3.84056e+07	3.95374e+07	3.11723e+07	3.96174e+07	3.44414e+07	4.27035e+07	4.07073e+07
122	8.0661	Pyridine, 2-hydroxy- (1TMS)	2	1039.13	>>	2.13491e+06	2.39269e+06	2.78928e+06	2.92849e+06	2.39903e+06	2.93663e+06	3.431e+06	2.81909e+06	2.73456e+06	2.5848e+06	2.68618e+06	3.31981e+06	2.7292e+06	2.7212e+06	2.57452e+06	2.97252e+06	2.83826e+06	2.69997e+06	3.03334e+06	2.4889e+06	3.05503e+06	2.40256e+06	3.19774e+06	3.04211e+06
142	8.23136	Lactic Acid, 2TMS	2	1050.22	>>	4.84048e+06	5.22938e+06	4.87973e+06	5.06694e+06	4.50302e+06	5.16434e+06	5.05611e+06	4.75044e+06	5.29949e+06	4.72906e+06	4.52528e+06	4.18692e+06	6.54826e+06	3.42546e+06	4.32184e+06	4.44403e+06	5.59171e+06	4.99734e+06	4.45275e+06	3.69538e+06	4.56671e+06	3.87723e+06	4.22904e+06	5.85803e+06
186	8.86203	L-Alanine, 2TMS	1	1092.97	>>	2.91942e+06	5.6805e+06	5.31091e+06	5.78119e+06	8.98611e+06	7.52903e+06	1.13582e+07	7.1109e+06	9.63944e+06	1.13603e+07	9.3324e+06	1.31102e+07	7.412e+06	6.06986e+06	8.37514e+06	8.03739e+06	4.13087e+06	4.99782e+06	5.50684e+06	5.8268e+06	6.78703e+06	6.62988e+06	5.2333e+06	5.73612e+06
255	9.07451	Hydroxylamine, 3TMS	2	1107.54	>>	6.35231e+06	7.56898e+06	7.2423e+06	7.58712e+06	7.10954e+06	7.38146e+06	6.66956e+06	7.00711e+06	7.66558e+06	7.57199e+06	8.29941e+06	7.70125e+06	7.56162e+06	6.53289e+06	7.57208e+06	7.18327e+06	7.66282e+06	7.44021e+06	7.52661e+06	7.06992e+06	6.26363e+06	7.17321e+06	7.50513e+06	7.62764e+06
331	9.44886	unknown	4	1133.45	>>	2.78773e+07	4.81195e+07	4.78507e+07	4.00356e+07	4.89933e+07	4.5525e+07	5.48544e+07	5.51933e+07	4.53661e+07	4.1962e+07	4.67677e+07	4.10127e+07	4.11487e+07	5.37144e+07	4.80487e+07	5.43553e+07	5.04223e+07	4.72588e+07	5.47275e+07	4.56982e+07	5.56788e+07	4.59405e+07	5.08153e+07	5.46812e+07
466	10.346	unknown	4	1196.75	>>	4.58682e+06	5.31208e+06	5.8663e+06	6.0269e+06	5.24507e+06	5.92401e+06	5.96114e+06	5.94952e+06	6.02741e+06	5.80044e+06	5.92781e+06	6.17e+06	6.23112e+06	5.81488e+06	5.75601e+06	6.05683e+06	5.99182e+06	5.94693e+06	5.98097e+06	5.17766e+06	5.73408e+06	5.54492e+06	6.08797e+06	5.97893e+06
517	10.464	L-Valine, 2TMS	1	1205.22	>>	3.35697e+06	5.53377e+06	5.1397e+06	5.57868e+06	3.90599e+06	5.45418e+06	1.02209e+07	5.64959e+06	8.35475e+06	7.07241e+06	5.90671e+06	7.82863e+06	6.05057e+06	4.45023e+06	7.28387e+06	6.55891e+06	4.79603e+06	5.17947e+06	5.83061e+06	4.19888e+06	5.05589e+06	6.31634e+06	3.87393e+06	5.05933e+06
565	10.8552	Diethylene glycol, 2TMS	2	1233.53	>>	3.16766e+06	3.53377e+06	4.05153e+06	4.011e+06	3.59538e+06	3.94342e+06	4.24703e+06	4.06869e+06	4.04893e+06	3.93752e+06	3.98542e+06	4.26361e+06	3.79432e+06	3.81676e+06	3.82228e+06	4.1114e+06	4.12654e+06	4.09435e+06	4.00647e+06	3.51239e+06	4.09396e+06	3.68629e+06	4.30596e+06	4.191e+06
618	11.1554	unknown	4	1255.5	>>	2.72056e+06	2.5779e+06	2.96622e+06	3.43891e+06	1.81759e+06	3.23527e+06	3.14936e+06	3.19919e+06	2.43812e+06	2.0022e+06	2.67441e+06	4.53046e+06	2.45024e+06	2.47069e+06	2.26383e+06	2.82193e+06	3.14508e+06	3.4623e+06	2.81966e+06	2.38149e+06	3.37415e+06	1.5229e+06	4.32372e+06	3.96137e+06
654	11.1655	Glycerol, 3TMS	1	1256.25	>>	1.38504e+07	1.449e+07	1.55307e+07	1.77491e+07	1.33853e+07	1.78311e+07	1.77127e+07	1.60267e+07	1.6297e+07	1.58854e+07	1.70987e+07	1.93946e+07	1.74648e+07	1.66447e+07	1.46406e+07	1.66164e+07	1.76229e+07	1.77941e+07	1.89183e+07	1.29323e+07	1.52974e+07	1.32422e+07	1.59896e+07	1.51921e+07
742	11.2195	unknown	4	1260.22	>>	1.65091e+06	2.58206e+06	2.04225e+06	2.40486e+06	1.50285e+06	2.25683e+06	4.25826e+06	2.18669e+06	3.32013e+06	2.65565e+06	2.51896e+06	3.46896e+06	2.59204e+06	1.61038e+06	2.72803e+06	2.5436e+06	2.39873e+06	2.36723e+06	2.73677e+06	1.70367e+06	2.1865e+06	2.87902e+06	1.99171e+06	2.42972e+06
766	11.2195	Phosphoric acid, 3TMS	1	1260.22	>>	5.40701e+07	1.23165e+08	5.15352e+07	8.37111e+07	1.49841e+08	1.07616e+08	8.67664e+07	6.61842e+07	8.0692e+07	6.44171e+07	9.63564e+07	7.16595e+07	7.78769e+07	4.44835e+07	2.94617e+07	3.31266e+07	9.29153e+07	3.82946e+07	1.2233e+08	1.03689e+08	1.12476e+08	1.13158e+08	8.28693e+07	9.20463e+07
871	11.6039	L-Threonine, 2TMS	1	1288.78	>>	4.37586e+06	8.21465e+06	6.71208e+06	8.64896e+06	9.61852e+06	9.46356e+06	9.22033e+06	8.23334e+06	1.11728e+07	1.22705e+07	9.42692e+06	5.75691e+06	1.00021e+07	8.45627e+06	9.75572e+06	1.11055e+07	9.95326e+06	7.85036e+06	1.00957e+07	7.09287e+06	8.64106e+06	1.35186e+07	5.92221e+06	6.11502e+06
900	11.6748	L-Proline, 2TMS	1	1294.09	>>	845735	3.99183e+06	3.72559e+06	1.71992e+06	2.48202e+06	2.69224e+06	1.20645e+07	3.0761e+06	5.57137e+06	4.84207e+06	2.19647e+06	1.00234e+07	3.17145e+06	3.66911e+06	7.15846e+06	4.89238e+06	1.32537e+06	3.37835e+06	2.28895e+06	3.22599e+06	4.00154e+06	1.93518e+06	1.56034e+06	2.4445e+06
1013	11.7625	not annotated		1300.67	>>	1.38249e+08	1.54759e+08	1.64099e+08	1.67867e+08	1.58707e+08	1.67154e+08	1.69868e+08	1.64985e+08	1.64902e+08	1.64224e+08	1.6671e+08	1.70742e+08	1.74435e+08	1.6306e+08	1.60933e+08	1.65963e+08	1.68487e+08	1.62972e+08	1.67983e+08	1.52876e+08	1.67277e+08	1.6078e+08	1.7023e+08	1.65911e+08
1074	11.8367	not annotated		1306.26	>>	3.69793e+06	4.44783e+06	5.01367e+06	5.28084e+06	4.53829e+06	5.28636e+06	5.38135e+06	5.27456e+06	5.23804e+06	5.1471e+06	5.17193e+06	5.51775e+06	4.94967e+06	4.97176e+06	4.68188e+06	5.36008e+06	5.27727e+06	5.04574e+06	5.31937e+06	4.37205e+06	5.28359e+06	4.58791e+06	5.42357e+06	5.29017e+06
1110	11.8839	not annotated		1309.83	>>	533736	637386	732776	1.06157e+06	699634	955461	806762	944181	946505	985244	887322	528776	892655	986988	745205	1.21625e+06	995270	833337	1.09771e+06	688718	931424	990106	760590	776540
1157	11.9614	Glyceric acid, 3TMS	2	1315.7	>>	2.81352e+06	4.10861e+06	2.1534e+06	4.07777e+06	7.22131e+06	4.02539e+06	2.53232e+06	2.60301e+06	3.11031e+06	3.72833e+06	3.42791e+06	3.03047e+06	3.00295e+06	2.1552e+06	894909	2.50379e+06	9.10403e+06	3.6257e+06	7.20577e+06	3.5407e+06	3.87842e+06	6.88315e+06	1.08461e+07	6.62032e+06
1212	12.1672	not annotated		1331.35	>>	5.09994e+07	5.79218e+07	5.93761e+07	6.30537e+07	5.77326e+07	6.29244e+07	6.38817e+07	6.15165e+07	6.18343e+07	6.03771e+07	6.22274e+07	6.57629e+07	6.53951e+07	6.06264e+07	5.96114e+07	6.30183e+07	6.31343e+07	6.09377e+07	6.32897e+07	5.57634e+07	6.45587e+07	5.87344e+07	6.65556e+07	6.40607e+07
1287	12.3257	not annotated		1343.5	>>	5.25016e+06	6.06627e+06	6.68621e+06	6.93883e+06	6.14475e+06	6.91149e+06	7.05961e+06	6.8172e+06	6.93246e+06	6.73658e+06	6.84431e+06	7.20982e+06	6.68544e+06	6.54673e+06	6.32074e+06	6.99655e+06	6.88205e+06	6.74085e+06	6.87748e+06	6.08381e+06	6.92756e+06	6.27273e+06	7.14498e+06	6.80849e+06
1304	12.3594	L-Serine 3TMS	1	1346.09	>>	473163	1.38527e+06	823487	829806	905902	968160	2.72886e+06	993784	1.46189e+06	1.35249e+06	948420	2.51121e+06	1.0243e+06	743929	1.67992e+06	1.2101e+06	735934	1.035e+06	1.1986e+06	807711	1.04167e+06	1.1536e+06	957985	1.1221e+06
1343	12.41	not annotated		1349.98	>>	3.12526e+07	3.49149e+07	3.8273e+07	3.97736e+07	3.49315e+07	3.89249e+07	3.99581e+07	3.8653e+07	3.89266e+07	3.77556e+07	3.92217e+07	4.14718e+07	3.53561e+07	3.72565e+07	3.68622e+07	3.97341e+07	3.92934e+07	3.84594e+07	4.01771e+07	3.45042e+07	3.96963e+07	3.61694e+07	4.00734e+07	3.95708e+07
1385	12.5415	not annotated		1360.15	>>	3.28058e+06	3.9615e+06	4.17478e+06	4.1564e+06	3.7651e+06	4.2624e+06	4.6091e+06	4.09765e+06	4.33529e+06	4.16142e+06	4.17921e+06	4.81068e+06	4.44153e+06	4.01527e+06	4.01434e+06	4.27e+06	4.10683e+06	4.17465e+06	4.18025e+06	3.77375e+06	4.23679e+06	3.92271e+06	4.27599e+06	4.29618e+06
1451	12.6933	L-Threonine, 3TMS	2	1371.94	>>	4.84403e+06	1.04075e+07	6.5061e+06	7.56073e+06	6.08273e+06	7.96744e+06	1.75653e+07	7.43231e+06	1.17206e+07	9.88143e+06	9.13835e+06	1.89675e+07	8.79018e+06	5.92548e+06	1.22084e+07	1.06444e+07	8.78023e+06	1.02757e+07	8.33409e+06	5.11249e+06	7.51232e+06	9.90663e+06	7.68691e+06	9.97495e+06
1492	12.8923	unknown	4	1387.51	>>	2.03088e+07	2.19245e+07	2.29266e+07	2.35227e+07	2.14129e+07	2.32899e+07	2.47369e+07	2.31356e+07	2.39211e+07	2.2888e+07	2.4618e+07	2.73521e+07	2.57553e+07	2.21535e+07	2.32204e+07	2.35091e+07	2.32833e+07	2.36351e+07	2.36467e+07	2.08411e+07	2.16469e+07	2.12063e+07	2.43324e+07	2.37987e+07
1606	13.3071	beta-Alanine, 3TMS	1	1420.36	>>	1.30029e+06	1.65214e+06	1.69196e+06	1.73962e+06	1.60738e+06	1.75624e+06	1.88577e+06	1.69492e+06	1.78982e+06	1.70342e+06	1.84987e+06	2.11374e+06	1.87869e+06	1.48613e+06	1.69918e+06	1.72311e+06	1.73277e+06	1.67899e+06	1.79229e+06	1.5055e+06	1.64334e+06	1.60591e+06	1.74432e+06	1.78765e+06
1851	13.9951	Malic acid, 3TMS	1	1476.07	>>	1.83894e+09	1.85213e+09	1.53624e+09	2.16791e+09	2.30945e+09	2.13684e+09	1.46664e+09	1.54031e+09	1.715e+09	1.91121e+09	1.95104e+09	1.93925e+09	1.99456e+09	1.59889e+09	1.55431e+09	1.56512e+09	2.14388e+09	1.65469e+09	1.88259e+09	1.91831e+09	1.85425e+09	1.86758e+09	2.46391e+09	2.0521e+09
1982	14.1334	meso-Erythritol, 4TMS	1	1487.46	>>	9.18058e+06	7.16249e+06	1.20684e+07	1.07039e+07	7.47052e+06	1.08864e+07	1.46842e+07	9.92477e+06	1.07405e+07	1.03548e+07	8.70206e+06	9.53933e+06	1.15973e+07	1.18304e+07	1.18811e+07	1.01226e+07	9.09499e+06	8.89078e+06	1.03953e+07	8.82034e+06	1.05763e+07	7.47901e+06	9.40854e+06	8.19797e+06
2129	14.2514	not annotated		1497.23	>>	1.92728e+07	1.71537e+07	1.82573e+07	1.39239e+07	1.98564e+07	1.47571e+07	1.08281e+07	1.28003e+07	1.75812e+07	2.03349e+07	2.14824e+07	1.01237e+07	2.23181e+07	1.79426e+07	1.93306e+07	1.29978e+07	1.75406e+07	1.58125e+07	1.72329e+07	1.74783e+07	1.14781e+07	1.9176e+07	1.10337e+07	1.20226e+07
2268	14.3459	unknown	4	1505.09	>>	1.84324e+07	1.93919e+07	2.12428e+07	2.28647e+07	1.95677e+07	2.29584e+07	2.32815e+07	2.23614e+07	2.18261e+07	2.20849e+07	2.16496e+07	2.41388e+07	2.02589e+07	2.0782e+07	1.99766e+07	2.23874e+07	2.27592e+07	2.12862e+07	2.26702e+07	1.88928e+07	2.28447e+07	1.97436e+07	2.40362e+07	2.34933e+07
2305	14.3627	not annotated		1506.49	>>	672257	935565	1.24004e+06	791398	1.24585e+06	1.05888e+06	970494	1.07484e+06	1.26608e+06	1.27126e+06	958246	786550	1.35209e+06	1.2675e+06	1.53389e+06	1.20222e+06	772048	909639	1.09901e+06	1.07241e+06	808266	988345	547237	590837
2326	14.3964	Aspartic acid, 3TMS	1	1509.31	>>	6.35273e+06	7.38743e+06	5.86783e+06	7.88371e+06	8.8791e+06	7.82943e+06	8.98058e+06	6.87866e+06	7.91842e+06	9.39654e+06	9.5327e+06	1.19405e+07	8.33385e+06	5.91429e+06	6.36879e+06	7.45501e+06	8.01934e+06	6.54302e+06	1.0037e+07	6.1032e+06	7.60404e+06	7.73593e+06	8.7752e+06	8.56006e+06
2515	14.5819	Erythronic acid, 4TMS	2	1524.86	>>	1.67325e+07	1.59497e+07	1.66998e+07	2.08813e+07	1.41545e+07	1.92868e+07	2.2756e+07	1.76345e+07	1.95706e+07	2.01836e+07	1.52442e+07	1.63133e+07	1.83927e+07	1.58329e+07	1.76279e+07	1.8682e+07	1.87351e+07	1.59709e+07	2.35865e+07	1.74012e+07	1.95537e+07	1.54266e+07	2.02147e+07	1.60406e+07
2547	14.6123	Pyroglutamic acid, 2TMS	1	1527.41	>>	1.35748e+06	1.93981e+06	1.77448e+06	1.79277e+06	4.43819e+06	2.36312e+06	2.20916e+06	1.82192e+06	2.2041e+06	3.5248e+06	2.2241e+06	3.63091e+06	1.89316e+06	1.73877e+06	1.86004e+06	2.03112e+06	1.80138e+06	1.57378e+06	1.9067e+06	2.19222e+06	1.99443e+06	1.94707e+06	2.00266e+06	1.64465e+06
2625	14.7	unknown	4	1534.82	>>	7.23057e+06	7.68957e+06	8.67546e+06	9.27877e+06	8.22179e+06	9.39664e+06	8.9548e+06	9.15157e+06	8.6858e+06	8.86098e+06	9.06877e+06	9.63731e+06	8.52309e+06	8.26074e+06	8.1825e+06	9.03095e+06	9.26002e+06	8.66496e+06	9.46355e+06	7.79995e+06	9.14118e+06	8.12206e+06	9.79063e+06	9.32042e+06
2685	14.7101	unknown	4	1535.67	>>	1.14896e+07	1.09521e+07	1.32004e+07	1.42023e+07	1.18683e+07	1.39493e+07	1.31311e+07	1.38335e+07	1.35536e+07	1.36237e+07	1.35816e+07	1.27685e+07	1.32803e+07	1.343e+07	1.26299e+07	1.37662e+07	1.37188e+07	1.32478e+07	1.47025e+07	1.12183e+07	1.30342e+07	1.18822e+07	1.34844e+07	1.30317e+07
2740	14.7742	Threonic acid(4TMS)	1	1541.1	>>	8.89968e+06	1.29705e+07	8.45727e+06	9.95916e+06	2.23142e+07	1.62559e+07	8.54822e+06	1.37429e+07	1.08352e+07	1.48374e+07	1.50921e+07	1.59851e+07	1.49909e+07	1.0417e+07	1.04823e+07	1.31722e+07	1.47777e+07	1.23395e+07	1.09167e+07	1.68047e+07	1.50137e+07	9.84381e+06	1.79097e+07	1.60959e+07
2840	15.2666	unknown	4	1583.33	>>	8.92926e+06	9.49735e+06	8.68725e+06	1.05845e+07	1.02199e+07	1.06179e+07	1.09043e+07	9.47698e+06	1.04342e+07	1.05288e+07	1.05361e+07	9.86953e+06	1.16431e+07	8.62985e+06	8.84514e+06	9.85833e+06	1.2285e+07	9.86873e+06	1.15994e+07	9.47423e+06	9.73638e+06	9.78625e+06	1.25293e+07	1.07526e+07
2992	15.5634	L-Glutamic acid, 3TMS	1	1609.22	>>	7.16965e+06	8.5465e+06	6.86313e+06	1.00051e+07	1.26721e+07	1.02557e+07	1.11418e+07	8.88845e+06	1.04413e+07	1.24446e+07	1.02014e+07	1.38129e+07	1.10925e+07	9.08108e+06	9.75637e+06	1.03602e+07	8.3612e+06	8.28243e+06	1.20488e+07	1.00662e+07	1.10427e+07	9.52794e+06	1.13274e+07	9.76226e+06
3244	15.6983	Tartaric acid, 4TMS	2	1621.1	>>	1.306e+09	1.24484e+09	1.19202e+09	1.44665e+09	1.38507e+09	1.42827e+09	1.52781e+09	1.45608e+09	1.41806e+09	1.30861e+09	1.40823e+09	1.36365e+09	1.4792e+09	1.31924e+09	1.19378e+09	1.35045e+09	1.43583e+09	1.34451e+09	1.48454e+09	1.4386e+09	1.40346e+09	1.29598e+09	1.63019e+09	1.45743e+09
3362	15.7927	L-Phenylalanine, 2TMS	1	1629.46	>>	4.47278e+06	3.37125e+06	4.49921e+06	6.45603e+06	3.78259e+06	6.04923e+06	5.31426e+06	4.16336e+06	5.79052e+06	5.53277e+06	5.44056e+06	5.79962e+06	5.6815e+06	4.37168e+06	5.1343e+06	6.67238e+06	5.54903e+06	5.98302e+06	6.08469e+06	3.20882e+06	4.16556e+06	6.16955e+06	5.08576e+06	5.23371e+06
3689	16.8078	unidentified sugar	4	1721.55	>>	5.35562e+06	5.28931e+06	5.94068e+06	5.64982e+06	6.2892e+06	6.47569e+06	6.93977e+06	6.67905e+06	6.20533e+06	7.16666e+06	4.42864e+06	6.50447e+06	5.09373e+06	5.67836e+06	6.91186e+06	7.72258e+06	5.48609e+06	6.14661e+06	6.88824e+06	5.51703e+06	5.95662e+06	7.30903e+06	1.02725e+07	7.82745e+06
3768	16.9394	unknown	4	1733.79	>>	6.71867e+06	8.06774e+06	6.7711e+06	7.75566e+06	7.14252e+06	7.15761e+06	8.5681e+06	7.42051e+06	8.31671e+06	8.72479e+06	7.04561e+06	7.73013e+06	6.6008e+06	5.73842e+06	6.44567e+06	8.44242e+06	9.33565e+06	7.71879e+06	1.01682e+07	6.4593e+06	7.24796e+06	9.7843e+06	9.82546e+06	8.67969e+06
3781	17.0001	unknown	4	1739.46	>>	2.16063e+06	3.42367e+06	3.24804e+06	4.53553e+06	1.27388e+06	4.41473e+06	5.25723e+06	3.20791e+06	3.47509e+06	1.36597e+06	1.21202e+06	1.34965e+06	3.79534e+06	3.47597e+06	3.58694e+06	70441.7	1.85562e+06	1.30864e+06	5.74747e+06	4.19382e+06	4.65135e+06	2.19499e+06	1.77431e+06	1.77304e+06
3838	17.0372	Ribonic acid, 5TMS	2	1742.94	>>	4.53353e+06	4.96039e+06	4.66106e+06	5.44781e+06	5.57333e+06	5.57292e+06	6.35713e+06	5.29019e+06	5.39359e+06	5.33923e+06	4.46571e+06	4.58475e+06	5.64711e+06	4.50835e+06	4.48227e+06	5.82591e+06	5.79422e+06	5.30144e+06	6.93344e+06	5.12894e+06	5.25508e+06	5.94412e+06	7.27277e+06	6.40337e+06
3871	17.081	not annotated		1747.06	>>	313319	346994	89400.1	304950	247686	245300	176349	243131	166954	375628	234251	122507	337021	119186	200648	62204.4	118412	200083	287778	475762	243065	231879	103145	142723
3934	17.1586	unknown	4	1754.36	>>	1.14879e+07	1.06932e+07	9.5399e+06	1.36646e+07	1.19226e+07	1.30449e+07	1.13932e+07	1.16667e+07	1.30119e+07	1.16826e+07	1.41041e+07	1.2598e+07	1.42853e+07	9.50988e+06	9.73311e+06	1.37357e+07	1.37119e+07	1.30881e+07	1.27341e+07	1.15215e+07	1.17935e+07	1.23546e+07	1.6521e+07	1.44918e+07
3979	17.1856	unknown	4	1756.9	>>	3.94834e+06	6.22101e+06	4.59587e+06	3.00239e+06	4.36997e+06	5.55723e+06	6.61634e+06	7.9318e+06	5.69068e+06	4.84058e+06	5.31561e+06	4.64748e+06	4.41493e+06	6.60179e+06	5.78672e+06	8.28569e+06	6.40747e+06	6.36714e+06	8.92264e+06	7.04046e+06	8.26982e+06	1.02928e+07	1.03698e+07	9.09198e+06
4066	17.2969	not annotated		1767.43	>>	0	0	73227.9	0	889479	188361	239573	0	229054	516489	131219	591825	0	75722.8	130785	21657.6	0	0	152877	169160	120630	147191	94027.1	0
4153	17.4486	not annotated		1781.88	>>	1.00892e+06	6.81817e+06	1.48331e+07	11271.7	5.8363e+07	0	3.1964e+06	1.32789e+07	818555	9.26652e+06	1.50167e+06	5.29305e+07	1.90034e+06	572460	1.03003e+07	1.52112e+08	6.52617e+06	797479	3.59839e+06	9.79609e+06	1.5154e+06	1.12309e+06	3.9922e+07	659176
4326	17.5296	not annotated		1789.63	>>	9.7917e+06	1.84732e+07	2.86582e+07	7.54044e+06	1.18016e+08	8.71057e+06	1.11514e+07	1.41328e+07	8.54213e+06	1.37128e+07	1.00707e+07	9.05126e+07	1.60998e+07	6.50455e+06	2.74537e+07	1.99771e+08	1.74827e+07	6.604e+06	1.93013e+07	1.6431e+07	9.07903e+06	1.03659e+07	8.66491e+07	1.11042e+07
4418	17.6375	not annotated		1800.01	>>	474976	766585	1.7531e+06	61711.8	7.56147e+07	162398	359158	370328	212099	525697	329777	1.87591e+07	5.26202e+06	166054	2.32642e+06	4.11277e+07	403910	108002	2.3675e+06	351402	153524	267898	6.13128e+07	172523
4689	17.678	Citric acid, 4TMS	1	1803.91	>>	1.64233e+08	1.69141e+08	1.30498e+08	1.85172e+08	1.79324e+08	1.69222e+08	1.69285e+08	1.56876e+08	1.57483e+08	1.82199e+08	2.02177e+08	1.9309e+08	1.91835e+08	1.40476e+08	1.33239e+08	1.64275e+08	1.60011e+08	1.30711e+08	1.79021e+08	1.81115e+08	1.78723e+08	1.57594e+08	2.19737e+08	1.79484e+08
4782	17.8162	not annotated		1817.31	>>	0	904953	1.74749e+06	0	2.6301e+06	0	514030	1.29857e+06	492529	576333	234037	5.50114e+06	60004	309926	1.15265e+06	8.66522e+06	498461	0	1.49928e+06	706183	0	388354	1.65214e+06	314713
4839	17.941	not annotated		1829.47	>>	3.62486e+06	2.53762e+06	8.01071e+06	6.35195e+06	1.55796e+06	7.08549e+06	9.66248e+06	9.46372e+06	5.88045e+06	5.42194e+06	4.63091e+06	7.47434e+06	3.39194e+06	8.00993e+06	5.8707e+06	1.03045e+07	5.73704e+06	7.83952e+06	5.61403e+06	2.88939e+06	8.0453e+06	3.49877e+06	7.45661e+06	5.13558e+06
4946	18.0085	not annotated		1836.07	>>	209996	123602	354284	679125	171284	481646	1.28959e+06	611179	404510	310757	293928	1.65196e+06	234880	366120	316160	649596	366781	485297	502228	35824.2	983990	158982	613789	589779
4990	18.0287	Quininic acid, 5TMS	3	1838.05	>>	813477	1.13897e+06	1.04483e+06	1.37708e+06	962647	1.44546e+06	1.08636e+06	324519	510876	472075	92516.9	386554	1.12367e+06	1.1851e+06	1.23177e+06	565069	1.18358e+06	811409	1.63384e+06	662459	1.09998e+06	1.21921e+06	1.60599e+06	1.24938e+06
5298	18.1501	Fructose,D-(5TMS), isomer 1	1	1850	>>	4.18236e+09	4.04788e+09	4.46129e+09	4.1373e+09	4.09963e+09	4.39162e+09	4.46757e+09	4.4573e+09	4.4073e+09	4.29829e+09	4.31785e+09	4.41064e+09	4.40759e+09	4.4992e+09	4.43202e+09	4.48926e+09	4.20435e+09	4.29614e+09	4.12911e+09	4.09732e+09	4.21927e+09	4.1814e+09	3.99116e+09	3.90519e+09
5745	18.2479	Fructose,D-(5TMS), isomer 2	1	1859.67	>>	3.76446e+09	3.59325e+09	4.01356e+09	3.65232e+09	3.61846e+09	3.92647e+09	4.07561e+09	4.02547e+09	3.99391e+09	3.81296e+09	3.83503e+09	3.9307e+09	3.92842e+09	4.04708e+09	4.0318e+09	4.12218e+09	3.69265e+09	3.8914e+09	3.6541e+09	3.6792e+09	3.7766e+09	3.69979e+09	3.49044e+09	3.44953e+09
5988	18.3019	D (+)-Mannose, 5TMS	1	1865.03	>>	4.72977e+06	4.44879e+06	4.34825e+06	4.94286e+06	3.36294e+06	4.53557e+06	5.17778e+06	4.70052e+06	5.35132e+06	4.73596e+06	4.61152e+06	4.36426e+06	4.21933e+06	3.97337e+06	4.26546e+06	5.41486e+06	5.5185e+06	5.09208e+06	5.03924e+06	3.75649e+06	4.29409e+06	5.66802e+06	4.83423e+06	4.50501e+06
6025	18.312	not annotated		1866.03	>>	81961.3	92029.2	132313	56530.1	361901	43350.6	75316.8	166645	52048	127321	68475.6	0	37748.3	0	0	920265	0	0	82733.8	89943.8	61208.5	0	85657.6	39557.1
6118	18.3592	not annotated		1870.73	>>	0	0	0	749272	56545.1	3.63694e+06	0	0	0	0	101327	0	0	0	0	0	0	3.54755e+06	0	0	0	0	0	120213
6180	18.3862	unknown	4	1873.42	>>	0	193065	2.62506e+07	0	4.09426e+07	0	0	452898	0	75449.3	0	6.14686e+07	186115	0	450160	7.57857e+07	182073	0	3.24596e+07	0	0	0	3.06512e+07	0
6481	18.43	Glucose (5TMS, MeOx) isomer 1	1	1877.8	>>	2.02393e+09	1.82361e+09	2.12052e+09	1.9562e+09	1.79074e+09	2.09936e+09	2.09446e+09	2.09927e+09	2.09582e+09	2.03332e+09	2.01573e+09	2.03092e+09	2.03007e+09	2.1115e+09	2.0958e+09	2.11038e+09	1.95448e+09	2.03638e+09	1.87039e+09	1.87813e+09	1.95025e+09	1.9955e+09	1.85448e+09	1.80697e+09
6918	18.5717	unknown		1892.01	>>	1.90142e+07	1.82498e+07	1.8396e+07	1.9285e+07	2.2533e+07	2.2923e+07	2.15575e+07	2.18185e+07	2.22675e+07	1.87689e+07	2.3227e+07	1.91222e+07	2.08343e+07	4.15173e+07	3.16961e+07	2.22316e+07	2.34125e+07	2.04528e+07	2.86865e+07	1.45264e+07	1.95012e+07	2.62822e+07	1.16153e+07	1.95625e+07
7204	18.6358	Galactose,o-methyloxyime,D-(5TMS), isomer 2	1	1898.47	>>	2.99263e+09	2.53296e+09	3.20052e+09	2.75128e+09	2.49794e+09	3.05108e+09	3.10612e+09	3.16288e+09	3.16636e+09	2.93884e+09	2.95931e+09	2.95931e+09	2.9959e+09	3.23554e+09	3.21471e+09	3.19182e+09	2.75784e+09	2.96294e+09	2.54265e+09	2.61845e+09	2.72409e+09	2.80318e+09	2.5419e+09	2.45371e+09
7581	18.8246	not annotated		1917.61	>>	1.29678e+06	1.92111e+06	921458	978002	3.72576e+06	2.24732e+06	1.06382e+06	1.02503e+06	1.16269e+06	1.12983e+06	1.62828e+06	1.36915e+06	2.11712e+06	1.19718e+06	969225	1.82482e+06	1.9221e+06	1.64209e+06	1.05474e+06	2.84184e+06	2.14879e+06	895542	2.97224e+06	2.20563e+06
7600	18.8246	unknown	4	1917.61	>>	3.62334e+07	2.84992e+07	4.01637e+07	2.17689e+07	2.35692e+07	1.61215e+07	5.39677e+07	3.8667e+07	3.86072e+07	1.81555e+07	2.90918e+07	1.98477e+07	4.51894e+07	3.71576e+07	4.13635e+07	3.37726e+07	1.90086e+07	1.61121e+07	2.71712e+07	2.82839e+07	3.93031e+07	1.55436e+07	3.07647e+07	3.2591e+07
7700	18.8955	not annotated		1924.84	>>	409141	651687	320156	330825	1.57569e+06	813561	23738.4	75370.8	454275	495164	662009	465485	745183	458725	380673	642386	754341	717543	294702	1.10357e+06	731593	204766	1.11473e+06	747477
7816	19.0708	unidentified sugar	4	1942.83	>>	7.81647e+07	5.96392e+07	8.49108e+07	6.59557e+07	5.70946e+07	7.51088e+07	8.3709e+07	8.00003e+07	8.48484e+07	7.73136e+07	7.57979e+07	7.37105e+07	7.86309e+07	9.2979e+07	8.76066e+07	8.15749e+07	6.72448e+07	7.33353e+07	5.41313e+07	6.14199e+07	6.05832e+07	7.31946e+07	5.32333e+07	4.9437e+07
8194	19.1821	D-Glucopyranose, 5TMS	2	1954.32	>>	9.62621e+07	1.91536e+08	2.83434e+08	4.77655e+07	4.90265e+08	2.68242e+07	1.3469e+08	1.92315e+08	1.33442e+08	1.2741e+08	6.791e+07	5.52391e+08	1.66059e+08	1.00742e+08	2.68959e+08	6.80391e+08	1.1008e+08	3.61303e+07	3.58407e+08	1.57776e+08	8.69136e+07	8.43605e+07	3.45974e+08	8.38716e+07
8211	19.2024	not annotated		1956.42	>>	49262.1	65710.9	108592	34231.3	183665	41553.8	82098.3	42541.9	67929.6	67299.5	25302.5	222355	54098.6	33844.6	93662.9	311051	30342.4	30978.4	161246	63523.6	40262.5	64077.9	152196	65542.5
8289	19.2462	not annotated		1960.97	>>	2.63802e+06	2.29828e+06	2.60757e+06	1.13546e+06	2.75686e+06	2.31245e+06	2.80876e+06	2.69141e+06	3.18401e+06	2.94094e+06	2.64032e+06	2.66939e+06	3.03133e+06	3.17096e+06	3.24955e+06	2.83957e+06	1.30553e+06	1.96122e+06	1.98252e+06	2.42591e+06	1.00248e+06	3.04538e+06	1.18341e+06	1.31337e+06
8359	19.3744	D-Gluconic acid, 6TMS	1	1978	>>	2.61227e+06	3.91418e+06	3.56016e+06	3.45713e+06	3.57399e+06	2.24542e+06	4.53647e+06	4.05133e+06	3.88353e+06	3.47809e+06	3.53371e+06	3.00519e+06	4.50964e+06	3.72157e+06	3.81927e+06	4.37016e+06	4.09366e+06	4.08351e+06	4.42135e+06	4.41741e+06	3.68233e+06	3.98537e+06	4.44414e+06	3.98577e+06
8594	19.5565	D-Gluconic acid, 6 TMS isomer 2	3	1993.43	>>	4.66335e+08	4.88097e+08	3.73679e+08	4.51484e+08	6.96311e+08	5.46015e+08	3.47893e+08	5.05292e+08	4.39176e+08	4.30704e+08	6.18185e+08	5.5159e+08	5.66805e+08	4.19857e+08	4.2659e+08	5.74254e+08	5.0474e+08	5.28449e+08	4.57149e+08	6.79128e+08	5.10903e+08	3.60364e+08	6.89406e+08	5.48891e+08
9117	19.6779	unidentified sugar	3	2006.26	>>	1.45878e+08	1.20875e+08	1.50379e+08	1.28716e+08	1.09854e+08	1.52765e+08	1.34127e+08	1.37907e+08	1.50512e+08	1.37643e+08	1.51306e+08	1.33824e+08	1.45456e+08	1.40858e+08	1.49108e+08	1.47515e+08	1.3165e+08	1.37108e+08	1.02133e+08	1.20202e+08	1.00903e+08	1.29198e+08	1.08878e+08	9.70768e+07
9193	19.6948	not annotated		2008.05	>>	1.53033e+07	1.81437e+07	1.9042e+07	1.81625e+07	1.77506e+07	2.09062e+07	2.55306e+07	1.88112e+07	2.05427e+07	1.96219e+07	1.53392e+07	1.71645e+07	2.08196e+07	1.93547e+07	2.04076e+07	1.85132e+07	2.46702e+07	1.8764e+07	1.81449e+07	1.98491e+07	1.8232e+07	2.00618e+07	1.94295e+07	1.68819e+07
9278	19.8432	Galactaric acid, (R,S,R,S)-, 6TMS	1	2023.85	>>	4.30255e+06	1.19212e+06	4.11044e+06	1.83404e+06	375902	972991	5.61525e+06	4.73884e+06	6.03553e+06	3.13615e+06	5.08121e+06	1.60143e+06	2.33126e+06	2.01515e+06	1.0066e+06	1.39279e+06	1.11867e+06	1.17252e+06	2.71229e+06	1.2172e+06	2.42936e+06	1.70771e+06	926110	883481
9392	20.0185	Palmitic Acid, 1TMS	2	2042.66	>>	9.66687e+07	1.1082e+08	9.66749e+07	1.11283e+08	1.13388e+08	1.03365e+08	1.01713e+08	1.02661e+08	1.09662e+08	1.13064e+08	1.16536e+08	1.17215e+08	1.08819e+08	9.59625e+07	1.11695e+08	1.07043e+08	1.12229e+08	1.09628e+08	1.11547e+08	1.13322e+08	9.17187e+07	1.13408e+08	1.10832e+08	1.14289e+08
9692	20.3153	Myo-inositol (6TMS)	1	2074.85	>>	4.42231e+08	5.00632e+08	7.31018e+08	4.63645e+08	5.46805e+08	5.88726e+08	8.12006e+08	5.93028e+08	5.55425e+08	5.18316e+08	3.73761e+08	4.51724e+08	5.675e+08	6.41187e+08	6.77357e+08	5.78547e+08	6.40866e+08	5.18068e+08	6.65208e+08	6.1217e+08	5.60881e+08	5.83188e+08	5.28123e+08	4.67501e+08
9840	20.43	not annotated		2087.41	>>	266602	324467	1.23315e+06	1.18576e+06	314073	390426	2.19379e+06	1.59556e+06	383291	294873	1.07254e+06	1.51331e+06	265842	457221	1.09783e+06	1.45562e+06	1.21039e+06	1.28178e+06	1.37712e+06	277030	1.61473e+06	319577	1.41846e+06	1.5367e+06
10027	21.0202	unknown	4	2153.16	>>	5.06295e+06	3.07785e+06	3.17374e+06	1.76784e+06	2.19315e+06	1.66746e+06	3.50943e+06	3.58616e+06	2.40268e+06	3.48631e+06	2.75458e+06	3.29794e+06	1.68201e+06	1.3593e+06	2.20306e+06	1.87428e+06	3.32803e+06	1.71426e+06	4.86467e+06	2.89393e+06	6.8118e+06	4.14413e+06	6.29524e+06	1.74353e+06
10072	21.1315	unknown	4	2165.76	>>	8.06075e+06	3.97458e+06	3.28693e+06	2.25753e+06	5.9343e+06	3.22993e+06	3.52466e+06	4.43702e+06	3.05017e+06	3.67047e+06	6.41259e+06	5.8631e+06	2.78464e+06	1.2018e+06	3.17801e+06	2.42816e+06	3.93277e+06	3.39114e+06	5.52268e+06	4.3976e+06	8.81475e+06	4.46624e+06	7.89098e+06	3.08664e+06
10221	21.5699	Oleic Acid, (Z)-, 1TMS	2	2216.07	>>	6.23977e+06	5.99756e+06	5.72248e+06	5.78278e+06	5.90547e+06	5.00301e+06	4.9801e+06	4.93556e+06	5.86881e+06	5.89452e+06	5.9316e+06	5.08717e+06	5.38398e+06	4.96809e+06	5.65803e+06	4.81747e+06	5.78462e+06	5.65271e+06	5.82398e+06	5.78809e+06	5.62917e+06	5.76803e+06	5.65559e+06	5.81538e+06
10426	21.7655	Stearic acid, 1TMS	2	2238.86	>>	1.43375e+08	1.42331e+08	1.36986e+08	1.43197e+08	1.41579e+08	1.22228e+08	1.23529e+08	1.17182e+08	1.39266e+08	1.38063e+08	1.44263e+08	1.24062e+08	1.3119e+08	1.21591e+08	1.37245e+08	1.19592e+08	1.37853e+08	1.36937e+08	1.41548e+08	1.42368e+08	1.41414e+08	1.42064e+08	1.39109e+08	1.43231e+08
10739	22.5749	unknown	4	2335.46	>>	3.82987e+06	3.31244e+06	3.09565e+06	3.42952e+06	3.16231e+06	3.29907e+06	3.79816e+06	3.18359e+06	3.68389e+06	4.14333e+06	3.75259e+06	3.47734e+06	3.37015e+06	2.97594e+06	3.2733e+06	3.36962e+06	3.39508e+06	3.29711e+06	3.1711e+06	3.51915e+06	3.35972e+06	3.75762e+06	3.37383e+06	3.26422e+06
10947	23.5193	unknown	4	2452.99	>>	1.15011e+07	1.60788e+07	1.34105e+07	1.64637e+07	1.09102e+07	1.37378e+07	1.52838e+07	1.24385e+07	1.46428e+07	1.10588e+07	6.55169e+06	7.2228e+06	1.09287e+07	1.25042e+07	1.23021e+07	9.71605e+06	1.59949e+07	1.12657e+07	2.04267e+07	1.69666e+07	1.37331e+07	1.41877e+07	1.38505e+07	1.25266e+07
11244	24.1027	not annotated		2528.3	>>	7.00097e+06	5.01098e+06	6.81175e+06	4.93271e+06	1.4923e+06	2.0112e+06	9.77244e+06	6.68491e+06	6.38128e+06	5.75179e+06	4.31301e+06	4.51047e+06	6.42849e+06	6.23837e+06	6.04667e+06	4.53216e+06	4.24401e+06	3.8434e+06	7.71761e+06	5.24008e+06	5.12559e+06	4.91926e+06	4.92395e+06	4.62628e+06
11328	24.4906	not annotated		2579.54	>>	1.18363e+06	1.33317e+06	1.3348e+06	1.30967e+06	1.31047e+06	1.4925e+06	1.42459e+06	1.26299e+06	1.37471e+06	907246	1.84024e+06	1.64123e+06	1.3668e+06	1.09428e+06	1.31461e+06	1.50484e+06	2.34201e+06	1.40844e+06	1.73341e+06	1.35554e+06	1.44578e+06	1.75714e+06	1.60699e+06	1.92413e+06
11573	24.6052	Sucrose, 8TMS	1	2594.87	>>	3.3673e+09	3.14154e+09	3.40684e+09	3.45972e+09	3.35815e+09	3.59663e+09	3.5612e+09	3.52239e+09	3.54964e+09	3.54061e+09	3.57082e+09	3.69334e+09	3.51224e+09	3.51307e+09	3.61207e+09	3.66878e+09	3.34614e+09	3.37663e+09	3.33004e+09	3.35323e+09	3.34206e+09	3.31095e+09	3.28273e+09	3.16961e+09
11779	24.612	processing artefact; split peak from sucrose	nd	2595.77	>>	1.05542e+08	9.96866e+07	1.06308e+08	1.08317e+08	1.06914e+08	1.10821e+08	1.11697e+08	1.10169e+08	1.1109e+08	1.11317e+08	1.12129e+08	1.13291e+08	1.09564e+08	1.106e+08	1.12717e+08	1.138e+08	1.01703e+08	1.06305e+08	1.05511e+08	1.05201e+08	1.05608e+08	1.04779e+08	1.03993e+08	1.00348e+08
11850	24.6322	not annotated		2598.49	>>	4.10357e+07	3.85922e+07	4.10857e+07	4.13526e+07	3.85084e+07	4.1133e+07	4.45282e+07	4.21169e+07	4.01062e+07	3.93135e+07	4.04543e+07	4.52757e+07	2.89385e+07	3.65269e+07	3.89269e+07	4.11782e+07	4.14938e+07	4.1174e+07	4.14713e+07	3.80898e+07	4.29227e+07	4.09737e+07	4.18689e+07	4.49464e+07
12532	24.9054	artefact		2635.4	>>	364258	361885	441842	378049	384942	425978	503198	351758	455800	360143	364049	409234	520110	495991	482454	524561	340553	412370	357276	393255	419745	365322	188589	243266
12629	25.101	not annotated		2662.12	>>	2.529e+06	2.19571e+06	1.95354e+06	2.29877e+06	303224	1.81174e+06	961520	2.1125e+06	1.19788e+06	919267	2.5528e+06	1.62556e+06	2.1449e+06	1.99178e+06	428918	2.19491e+06	2.34104e+06	2.07767e+06	3.33038e+06	799931	2.18346e+06	2.6047e+06	472187	2.09541e+06
12696	25.2157	not annotated		2677.91	>>	3.78375e+06	3.23645e+06	2.90551e+06	3.44992e+06	794337	2.64944e+06	3.34066e+06	3.09842e+06	3.46317e+06	1.94583e+06	3.37767e+06	1.54966e+06	3.08451e+06	2.82317e+06	1.16903e+06	3.15532e+06	3.36984e+06	2.98413e+06	4.74669e+06	1.50888e+06	3.00351e+06	3.87198e+06	1.3242e+06	2.84939e+06
12981	25.8194	not annotated		2762.43	>>	1.34835e+07	1.04755e+07	1.53734e+07	1.6187e+07	6.12743e+06	1.03016e+07	2.0381e+07	1.39252e+07	1.68938e+07	1.99043e+07	1.39398e+07	1.27514e+07	1.16549e+07	1.15693e+07	1.09304e+07	1.10773e+07	1.14894e+07	8.76626e+06	1.88923e+07	1.00818e+07	1.01476e+07	1.34967e+07	6.10645e+06	6.70367e+06
13222	26.3522	Catechin isomer, 5TMS	3	2839.08	>>	1.54989e+06	811179	1.25605e+06	1.44583e+06	1.10802e+06	1.28644e+06	1.66021e+06	554748	1.17746e+06	1.41412e+06	1.38251e+06	1.22196e+06	1.49154e+06	1.51308e+06	1.45862e+06	1.41093e+06	1.5042e+06	1.33997e+06	1.7464e+06	1.19358e+06	1.26788e+06	1.25994e+06	1.55495e+06	1.48295e+06
13276	26.4939	Catechin, 5TMS	2	2859.78	>>	2.53071e+07	1.57583e+07	1.79706e+07	2.6249e+07	2.48898e+07	2.62514e+07	2.03424e+07	1.5127e+07	1.79659e+07	3.09706e+07	3.0621e+07	2.58861e+07	2.06335e+07	2.3134e+07	2.3428e+07	3.13079e+07	2.55167e+07	3.1623e+07	3.29853e+07	2.13536e+07	2.41978e+07	2.70041e+07	3.70619e+07	2.81991e+07

## Sheet: Table S3 - Legend
Table S3 (Legend) - Description of column heads
Column head	Description
Metabolite ID	Identifier of mass signal cluster, as defined by MSClust software
Retention time [min]	Average GCMS retention time, in minutes
Annotation	Metabolite identity
Level of identification [MSI]	MSI Identification level (Sumner et al. (2007) - https://www.ncbi.nlm.nih.gov/pmc/articles/PMC3772505/pdf/nihms504189.pdf)

## Sheet: Table S4
Supplemental Table 4: Metabolites detected by untargeted GCMS that contribute for the interactive effect of irrigation and kaolin in mature exocarp samples
Compounds are sorted on retention time (column B).
								Description of column heads
Metabolite ID	RT (min)	Annotation	Level of annotation	Fold change (Irrigation/ kaolin)	Log2 FC (Irrigation/ kaolin)	FDR-adjusted p value		Column head	Description
186	8.86203	L-Alanine, 2TMS	1	1.40329	0.48881	0.0434675		Metabolite ID	Number of mass signal cluster, as defined by MSClust software
4990	18.0287	Quininic acid, 5TMS??	3	0.629573	-0.667554	0.03786		Retention time [min]	Average LC retention time, in minutes
5298	18.1501	Fructose,D-(5TMS), isomer 1	1	1.05706	0.0800546	0.00964965		Annotation	Metabolite identity
5745	18.2479	Fructose,D-(5TMS), isomer 2	1	1.06925	0.0965992	0.00964965		Level of annotation	MSI Identification level (Sumner et al. (2007) - https://www.ncbi.nlm.nih.gov/pmc/articles/PMC3772505/pdf/nihms504189.pdf)
6481	18.43	Glucose (5TMS, MeOx) isomer 1	1	1.06638	0.0927225	0.03786		Fold change (Irrigation/ kaolin)	Fold change between the averages of the mitigation treatments groups (Irrigation/kaolin)
7204	18.6358	Galactose,o-methyloxyime,D-(5TMS), isomer 2	1	1.12049	0.164125	0.0128504		FDR-adjusted p value	Benjamini-Hochberg false discovery rate correction of p value
7816	19.0708	unidentified sugar	4	1.23791	0.307912	0.00964965
9117	19.6779	unidentified sugar	3	1.1569	0.210269	0.0253206
11573	24.6052	Sucrose, 8TMS	1	1.05853	0.0820618	0.00964965
11779	24.612	processing artefact; split peak from sucrose	nd	1.04857	0.0684286	0.00966926

## Sheet: Table S5
		Supplemental Table S5 - Significant metabolites in exocarp at green stage (microclimate effects)
GREEN									Description of column heads
		Microclimate main effect							Column head	Description
Peak number	Average peak intensity	Cluster ID	Put ID	Compound (sub)class	Fold change (HL/LL)	Log2 FC	FDR-adjusted p value		Cluster ID	Number of mass signal cluster, as defined by MSClust software
227	12.4901	735	unknown		12.0405	3.58982	0.00131106		Put ID	Metabolite identity
240	15.7858	545	Kaempferol-3-glucoside	flavonols	9.94177	3.3135	0.000924596		Compound (sub)class	Classification of chemical compounds into compound classes
219	13.2048	476	Quercetin hexoside-C2H2O4 conjugate	flavonols	9.23488	3.20709	0.000494034		Fold change (HL/LL)	Fold change between the averages of the HL and LL groups (HL/LL); HL - High Light; LL - Low Light.
235	13.9142	527	Quercetin pentoside	flavonols	8.55312	3.09645	0.00178019		FDR-adjusted p value	Benjamini-Hochberg false discovery rate correction of p value
239	10.8239	462	Rutin (Quercetin 3-O-rutinoside)	flavonols	8.1802	3.03214	0.000629698
351	9.89295	691	Quercetin	flavonols	6.35541	2.66799	0.000629698
78	9.98337	393	Myricetin 3-O-galactoside	flavonols	5.90613	2.56221	0.00131106
282	10.8781	608			5.79717	2.53535	0.00131106
260	9.47752	554	Unknown		5.08154	2.34527	0.00131106
275	8.06829	588	Kaempferol glucuronide	flavonols	5.03274	2.33134	0.000901424
58	12.7869	492	Quercetin 3-O-glucoside	flavonols	4.92514	2.30016	0.000629698
67	12.0954	619			4.85147	2.27842	0.0014312
85	8.74677	673	(iso)silybin	lignan	4.76304	2.25188	0.00178019
97	10.1707	298	Tartaric acid containing compound		4.52322	2.17735	0.00178019
98	9.74407	595			4.34304	2.11871	0.00162491
104	11.0949	575	Unknown		3.86962	1.95219	0.000924596
181	12.5104	505	Quercetin 3-O-glucuronide	flavonols	3.72195	1.89606	0.000494034
187	8.88202	432	Unknown		3.64039	1.86409	0.00131106
205	9.96196	378			2.69002	1.42762	0.00131106
266	8.41194	622			2.32314	1.21607	0.00165593
296	8.29689	483	Unknown		2.23137	1.15793	0.0014312
317	13.8396	643			2.21505	1.14734	0.00131106
378	8.91988	147	hydroxy-procyanidin trimer	flavan-3-ols	2.12129	1.08494	0.00140181
76	11.1897	210	procyanidin [M-H]2-	flavan-3-ols	2.1201	1.08413	0.00131106
231	9.89333	568			1.94848	0.962351	0.00171136
303	8.77991	193	procyanidin [M-H]2-	flavan-3-ols	1.9109	0.93425	0.00131106
287	9.26728	310	procyanidin conjugate	flavan-3-ols	1.8287	0.870819	0.00171136
304	12.0504	151	hydroxy-procyanidin trimer	flavan-3-ols	1.73456	0.794567	0.000901424
149	10.623	122	(epi)catechin-gallocatechin dimer	flavan-3-ols	1.71493	0.778153	0.000944397
272	13.4471	190	procyanidin [M-H]2-	flavan-3-ols	1.59968	0.677786	0.00131106
100	7.75188	135	(epi)catechin-gallocatechin dimer	flavan-3-ols	1.53218	0.615586	0.00131106
142	8.43421	163			1.50261	0.587469	0.00131106
251	8.09202	501	Kaempferol-hexoside	flavonols	0.684377	-0.547138	0.000629698
337	8.1277	197			0.371986	-1.42668	0.00178019

## Sheet: Table S6
		Supplemental Table S6 - Significant metabolites in exocarp at véraison stage (microclimate effects)
Véraison									Description of column heads
		Microclimate main effect							Column head	Description
Peak number	Average peak intensity	Cluster ID	Put ID	Compound (sub)class	Fold change (HL/LL)	Log2 FC	FDR-adjusted p value		Cluster ID	Number of mass signal cluster, as defined by MSClust software
280	8.97785	583	Isorhamnetin hexoside	flavonols	13.9362	3.80076	3.30905e-07		Put ID	Metabolite identity
240	15.353	238	Isoquercitrin-dihexoside	flavonols	7.21592	2.85118	5.01472e-05		Compound (sub)class	Classification of chemical compounds into compound classes
235	15.27	545	Kaempferol-3-glucoside	flavonols	7.09513	2.82683	1.30324e-05		Fold change (HL/LL)	Fold change between the averages of the HL and LL groups (HL/LL); HL - High Light; LL - Low Light.
260	12.5171	588	Kaempferol glucuronide	flavonols	5.00133	2.32231	1.72637e-05		FDR-adjusted p value	Benjamini-Hochberg false discovery rate correction of p value
219	13.1225	424	Quercetin-hexose-deoxyhexose	flavonols	4.99972	2.32185	2.77247e-05
251	12.003	462	Rutin (Quercetin 3-O-rutinoside)	flavonols	4.59753	2.20086	1.66943e-05
282	11.5654	476	Quercetin hexoside-C2H2O4 conjugate	flavonols	4.43514	2.14898	1.80213e-05
311	10.4424	607	kaempferol-pentoside	flavonols	4.40824	2.1402	1.80213e-05
227	13.6388	527	Quercetin pentoside	flavonols	4.18521	2.0653	1.66943e-05
295	7.81479	577	Kaempferol-hexoside	flavonols	4.10509	2.03741	5.59349e-05
201	8.39671	685	3,7-Dimethyl-1,6-octadien-3-ol, O-[?-L-Arabinofuranosyl-(1?6)-?-D-glucopyranoside] [M+FA-H]	terpene glycosides	4.10202	2.03634	6.07976e-05
294	13.6297	492	Quercetin 3-O-glucoside	flavonols	4.08634	2.03081	1.21158e-05
55	9.58003	136	Vanillyl alcohol hexoside	phenolics	4.05911	2.02116	6.07976e-05
114	9.2121	181			3.43984	1.78234	0.000778814
190	11.0373	735	unknown		3.2886	1.71747	0.00035623
276	10.804	505	Quercetin 3-O-glucuronide	flavonols	3.03752	1.60289	6.75076e-06
68	11.9247	118	5-(Hydroxymethyl)-1,2,3-benzenetriol; 1'-O-(3,4,5-Trihydroxybenzoyl), 2-O-?-D-glucopyranoside	phenolics	2.98628	1.57835	3.54956e-05
346	10.5149	332			2.48606	1.31386	0.00010267
160	7.93128	605	4',5,7-Trihydroxyflavanone, Glucopyranoside	flavonoids	2.48186	1.31142	3.44758e-05
155	10.9942	322	Dihydroquercetin-hexoside	flavanonols	2.31854	1.21322	0.000140918
368	8.99767	111	5-(Hydroxymethyl)-1,2,3-benzenetriol; 1'-O-(3,4,5-Trihydroxybenzoyl), 2-O-?-D-glucopyranoside	phenolics	2.09604	1.06766	0.00014154
49	8.85928	350	Hydroxyflavone - Me ether - pentosepyranoside		2.04556	1.0325	0.000868472
185	12.5495	508	Astilbin (Dihydroquercetin 3-O-rhamnoside)	flavanonols	1.87284	0.905224	0.000290416
241	13.7794	399			1.83701	0.877363	5.59349e-05
378	9.43304	390	pentahydroxyflavanone-pentoside	flavan-3-ols	1.80308	0.85046	0.000254308
229	10.1161	408			1.79457	0.843639	0.000657714
205	10.0324	481	2-Methoxy-4-(2-propenyl)phenol; O-[?-L-Rhamnopyranosyl-(1?6)-?-D-glucopyranoside]	phenolics	1.77611	0.82872	0.00035978
193	11.2221	727			1.77355	0.826641	0.00184306
92	7.82587	631	Quercetin hexoside	flavonols	1.75082	0.808027	1.80213e-05
168	9.3672	432	Unknown		1.72111	0.783343	0.000543337
372	8.86171	720			1.63877	0.712612	0.00014154
109	11.4919	220			1.53331	0.616651	0.00189575
79	8.75597

## Sheet: Table S7
		Supplemental Table S7 - Significant metabolites in exocarp at mature stage (microclimate effects)
Mature									Description of column heads
		Microclimate main effect							Column head	Description
Peak number	Average peak intensity	Cluster ID	Put ID	Compound (sub)class	Fold change (HL/LL)	Log2 FC	FDR-adjusted p value		Cluster ID	Number of mass signal cluster, as defined by MSClust software
219	12.9245	647			5.84641	2.54755	0.000510559		Put ID	Metabolite identity
196	7.79872	607	kaempferol-pentoside	flavonols	5.13997	2.36176	0.000212065		Compound (sub)class	Classification of chemical compounds into compound classes
315	8.37867	692			4.40193	2.13814	0.00149067		Fold change (HL/LL)	Fold change between the averages of the HL and LL groups (HL/LL); HL - High Light; LL - Low Light.
156	9.57917	638	3,3',4',5,7-Pentahydroxyflavan, Cinnamoyl-allopyranoside [M+FA-H]		4.30449	2.10584	0.000127208		FDR-adjusted p value	Benjamini-Hochberg false discovery rate correction of p value
180	10.5175	617	unknown		4.19254	2.06783	0.00171063
166	10.3828	545	Kaempferol-3-glucoside	flavonols	3.60338	1.84935	0.000505293
327	9.60514	690			3.40147	1.76616	0.000511451
218	8.01563	583	Isorhamnetin hexoside	flavonols	3.27649	1.71215	0.000638412
151	12.1476	238	Isoquercitrin-dihexoside	flavonols	3.08834	1.62683	0.000815339
201	9.91951	749	Kaempferol	flavonols	3.08318	1.62442	0.000300342
264	8.53344	628			3.04345	1.60571	0.000257513
54	11.5241	577	Kaempferol-hexoside	flavonols	3.02445	1.59667	0.000730307
138	8.97672	551	Unknown		3.00697	1.58831	0.000164896
295	9.12501	136	Vanillyl alcohol hexoside	phenolics	2.91029	1.54116	0.000501444
269	8.09314	562			2.90125	1.53668	0.000212065
308	8.29871	735	unknown		2.86938	1.52074	0.000565069
111	12.7119	657	unknown		2.81363	1.49243	0.000142124
107	13.473	424	Quercetin-hexose-deoxyhexose	flavonols	2.73475	1.45141	0.000164896
389	9.74946	729			2.56575	1.35938	0.000783604
128	9.40801	476	Quercetin hexoside-C2H2O4 conjugate	flavonols	2.52596	1.33683	0.000510559
179	9.6307	696			2.50969	1.32751	0.000679792
184	10.2725	462	Rutin (Quercetin 3-O-rutinoside)	flavonols	2.49086	1.31664	0.000127208
294	14.6967	588	Kaempferol glucuronide	flavonols	2.40067	1.26344	0.000679792
240	15.3563	244			2.34793	1.23139	0.000510559
251	12.7708	415	Cholestane-3,4,21-triol, 3,21-Di-O-sulfate	terpenes	2.31926	1.21366	0.000127208
381	9.02728	527	Quercetin pentoside	flavonols	2.16601	1.11504	0.000476675
68	11.8712	492	Quercetin 3-O-glucoside	flavonols	2.03123	1.02235	0.000774351
154	9.52213	685	3,7-Dimethyl-1,6-octadien-3-ol, O-[?-L-Arabinofuranosyl-(1?6)-?-D-glucopyranoside] [M+FA-H]	terpene glycosides	1.98329	0.987893	0.000967911
182	8.83495	605	4',5,7-Trihydroxyflavanone, Glucopyranoside	flavonoids	1.77801	0.830262	0.000424437
133	10.1017	505	Quercetin 3-O-glucuronide	flavonols	1.7737	0.826765	0.000437803
260	13.661	350	Hydroxyflavone - Me ether - pentosepyranoside		1.76385	0.81873	0.00113503
227	14.6022	399			1.6261	0.701417	0.00131341
117	9.32354	739			1.60007	0.678137	0.000501444
320	8.40569	322	Dihydroquercetin-hexoside	flavanonols	1.57296	0.653481	0.00149067
171	13.1368	394			1.50341	0.588241	0.000940172
350	8.10489	631	Quercetin hexoside	flavonols	1.4939	0.579088	0.00169433
87	13.3858	508	Astilbin (Dihydroquercetin 3-O-rhamnoside)	flavanonols	1.49078	0.576067	0.0011579
378	9.26893	168	L-(+)-Tartaric acid containing		0.872956	-0.196018	0.000529948
148	7.5635	174	Procyanidin B1 (pentahydroxy dimer)	flavan-3-ols	0.781624	-0.355453	0.000940172
64	9.52371	206	(+)-Catechin	flavan-3-ols	0.769149	-0.378665	0.000795965
280	9.81657	355	Procyanidin dimer	flavan-3-ols	0.764653	-0.387123	0.000510559
355	11.3672	189	Procyanidin dimer (Pentahydroxyflavan dimer)	flavan-3-ols	0.743788	-0.427036	0.000891311
282	12.3217	215	Procyanidin trimer (Pentahydroxyflavan trimer)	flavan-3-ols	0.71419	-0.485619	0.000294379
276	11.8046	117	Procyanidin trimer (Pentahydroxyflavan trimer)	flavan-3-ols	0.698003	-0.518696	0.000196176
175	8.02892	276			0.675354	-0.566285	0.000501444
235	16.0842	375			0.670852	-0.575934	0.000306513
374	8.63176	224			0.664281	-0.590135	0.000289459
103	15.3461	387			0.658711	-0.602283	0.000306513
114	9.85112	128			0.648066	-0.625788	0.000604688
262	8.02839	317	procyanidin [M-H]2-	flavan-3-ols	0.637226	-0.650123	0.00014264
96	12.6182	347	procyanidin [M-H]2-	flavan-3-ols	0.601538	-0.733271	0.000127208
188	12.1052	266	Procyanidin trimer (Pentahydroxyflavan trimer)	flavan-3-ols	0.591852	-0.756691	0.000300342
89	14.7482	321			0.588858	-0.764008	0.000501444
346	13.3967	367			0.571604	-0.806912	0.00159939
119	7.45306	324	procyanidin [M-H]2-	flavan-3-ols	0.560439	-0.835371	0.000127208
168	9.35504	308	Procyanidin trimer (Pentahydroxyflavan trimer)	flavan-3-ols	0.543799	-0.878855	0.000565069
241	14.3705	376	procyanidin [M-H]2-	flavan-3-ols	0.54281	-0.881481	0.000127208
190	11.6168	365			0.529072	-0.918465	0.000744016
352	8.52863	547	Unknown		0.470859	-1.08663	0.000815339
155	11.6284	247			0.451541	-1.14707	0.00112307
341	7.45047	460	Methylenebispentahydroxyflavan OR Tetrahydroxyflavan-pentahydroxyflavan; Hydroxy, Me ether	flavan-3-ols	0.434662	-1.20203	0.000142124
176	8.60312	380			0.430183	-1.21698	0.000501444
311	10.6559	677			0.374568	-1.4167	0.00156362
301	7.94133	290			0.252944	-1.98311	0.000196176

## Sheet: Table S8
		Supplemental Table S8 - Significant metabolites in exocarp at véraison stage (irrigation effects)
Véraison									Description of column heads
		Irrigation main effect							Column head	Description
Peak number	Average peak intensity	Cluster ID	Put ID	Compound (sub)class	Fold change (Irrigation/Non-Irrigation)	Log2 FC	FDR-adjusted p value		Cluster ID	Number of mass signal cluster, as defined by MSClust software
30	13.1446	101	Unknown		4.42558	2.14587	0.00165342		Put ID	Metabolite identity
367	11.9022	73			4.15105	2.05348	0.00275939		Compound (sub)class	Classification of chemical compounds into compound classes
6	8.55608	76			3.15902	1.65948	0.00994352		Fold change (Irrigation/Non-Irrigation)	Fold change between the average of the irrigation and non-irrigation groups (Irrigation/Non-Irrigation)
247	10.5559	368			2.81406	1.49265	0.00994352		FDR-adjusted p value	Benjamini-Hochberg false discovery rate correction of p value
44	7.745	748	Unknown		2.44388	1.28917	0.00165342
388	7.54815	743			1.89266	0.920413	0.00994352
31	9.85767	739			1.8813	0.911733	0.0122771
369	9.4345	645	syringin	phenylpropanoid glycoside	1.80159	0.849274	0.00436898
35	12.1072	707			1.77264	0.825899	0.0101783
297	12.3027	307	procyanidin conjugate	flavan-3-ols	1.74274	0.801361	0.0175072
28	7.57137	538	Unknown		1.73537	0.795244	0.0116347
258	10.1139	722	unknown		1.69436	0.760737	0.0024864
153	10.8175	521	Thonningianin B; 3''-O-(3,4,5-Trihydroxybenzoyl)	tannin	1.64645	0.719361	0.00165342
192	12.0123	350	Hydroxyflavone - Me ether - pentosepyranoside		1.60534	0.682881	0.0134392
319	8.23195	610	Quercetin galloyl-pentoside	flavonols	1.59103	0.669961	0.0024864
392	10.122	754			1.5555	0.637378	0.00994352
29	7.95048	182	(epi)catechin-hexoside	flavan-3-ols	1.482	0.56755	0.0164704
177	7.79429	515			1.47804	0.563681	0.0102433
384	8.38001	319			1.455	0.541022	0.00352197
362	10.7372	719	3,7-Dimethyl-1,6-octadien-3-ol, O-[?-L-Arabinofuranosyl-(1?6)-?-D-glucopyranoside] [M+FA-H]	terpene glycosides	1.43825	0.524319	0.000914523
244	9.63498	540			1.39239	0.477568	0.00339244
40	11.0924	259			1.38133	0.466062	0.0125083
257	9.07762	711			1.35133	0.434383	0.0122771
365	10.9795	220			1.33576	0.417655	0.018198
381	8.68277	402	Dihydroquercetin-hexoside	flavanonols	1.32157	0.402254	0.00352197
125	14.2867	97	UDP-glucose	sugars	0.819401	-0.287358	0.0102433
168	9.3672	79	D-Fructose 1,6-bisphosphate	sugars	0.716209	-0.481548	0.00173214
93	8.50328	98			0.644359	-0.634064	0.0194033
147	8.54577	77	Arginine	amino acid	0.553871	-0.852378	0.000403397
109	11.4919	84	Unknown		0.403759	-1.30843	0.0024864
41	8.35661	18	a sugar	sugars	0.198426	-2.33333	0.00165342

[truncated: 1 more sheets: Table S9]
